# Supplementary material for: MEF2C shapes the microtranscriptome during differentiation of skeletal muscles
Source: Sci Rep. 2021 Feb 10;11:3476. doi: 10.1038/s41598-021-82706-2 (PMC7875991; doi:10.1038/s41598-021-82706-2)
Supplement: Supplementary file 1 — Supplementary Information 1. [file 41598_2021_82706_MOESM1_ESM.xlsx]

## Sheet: expression1_v2_deseq
baseMean	log2FoldChange	lfcSE	stat	pvalue	padj
hsa-miR-499a-5p|hsa-mir-499a	2622.56838154255	-2.00648796080371	0.0935411190272368	-21.4503309525244	4.53414890971022e-102	3.26458721499136e-99
hsa-miR-10a-3p|hsa-mir-10a	275.64051149762	6.14411068371781	0.408725192778089	15.0323757680718	4.50552362251937e-51	1.62198850410697e-48
hsa-miR-378a-3p|hsa-mir-378a	5901.44121150452	-1.29028424713323	0.0996503481285349	-12.9481158005484	2.4079174988624e-38	5.77900199726976e-36
hsa-miR-25-5p|hsa-mir-25	119.203486384819	5.02069594245388	0.435651310284465	11.5245744106119	9.9201168157759e-31	1.78562102683966e-28
hsa-miR-483-3p|hsa-mir-483	9049.7440595994	0.877586634954499	0.0978943585226664	8.96462930242608	3.11326286130607e-19	4.48309852028074e-17
hsa-miR-130b-3p|hsa-mir-130b	1738.30362980129	0.94693144159639	0.108288886866103	8.74449326242727	2.24018748246131e-18	2.68822497895358e-16
hsa-miR-504-5p|hsa-mir-504	192.003307250648	-2.35624039262767	0.274953734142321	-8.56958862543774	1.03855367990113e-17	1.06822664218402e-15
hsa-miR-133b|hsa-mir-133b	2235.81536503873	-1.06012700761168	0.128442647333021	-8.25369944970866	1.53565255691948e-16	1.38208730122753e-14
hsa-miR-22-5p|hsa-mir-22	6605.58001318526	0.998098638236609	0.126252390532306	7.90558209653238	2.66684443137562e-15	2.1334755451005e-13
hsa-miR-362-5p|hsa-mir-362	8416.96364921982	-0.716119643230576	0.0973032487533712	-7.35966838112139	1.84367664670684e-13	1.32744718562892e-11
hsa-miR-181b-5p|hsa-mir-181b-2	13828.0411968623	-0.425860646713667	0.0588375170626972	-7.23790989106272	4.55651993920992e-13	2.98244941475558e-11
hsa-miR-139-5p|hsa-mir-139	979.063090291647	-1.40765561086171	0.198674704048305	-7.08522817539701	1.38815389759969e-12	8.32892338559813e-11
hsa-miR-548w|hsa-mir-548w	59.758958756232	-3.32402112870432	0.48095359550657	-6.91131360646812	4.80186174230821e-12	2.65949265727839e-10
hsa-miR-652-3p|hsa-mir-652	1493.33057322759	-0.647296869699654	0.0974930893146023	-6.63941284710837	3.14935149021519e-11	1.6196664806821e-09
hsa-miR-92a-1-5p|hsa-mir-92a-1	356.142307065872	1.10087156132008	0.168344349778839	6.53940309114229	6.17648480767833e-11	2.9647127076856e-09
hsa-miR-181b-5p|hsa-mir-181b-1	12461.9685236865	-0.399789740872757	0.0612892550137551	-6.52299886469549	6.89153847369579e-11	3.1011923131631e-09
hsa-miR-29a-3p|hsa-mir-29a	54471.8912760425	0.285838856832675	0.0455309257299352	6.27790567071086	3.43163995499596e-10	1.4534004515277e-08
hsa-miR-501-5p|hsa-mir-501	1154.55167663471	-0.960304813532928	0.154501054923792	-6.21552269663532	5.11540784875639e-10	2.04616313950256e-08
hsa-miR-99b-5p|hsa-mir-99b	72312.5795525366	-0.344438911907228	0.0583434310152753	-5.90364512188267	3.55556569808259e-09	1.34737226453656e-07
hsa-miR-532-3p|hsa-mir-532	1187.45241030072	-0.882718925412966	0.152152575355905	-5.80153785335653	6.57094585104925e-09	2.36554050637773e-07
hsa-miR-500a-3p|hsa-mir-500a	7705.44789860517	-0.421276086002405	0.0733831058906664	-5.74077753849864	9.42428278299463e-09	3.2311826684553e-07
hsa-miR-133a-3p|hsa-mir-133a-1	27341.7616743941	-0.498074774268274	0.0871237847262367	-5.71686337816179	1.08508287644733e-08	3.39678117844383e-07
hsa-miR-133a-3p|hsa-mir-133a-2	27341.7616743941	-0.498074774268274	0.0871237847262367	-5.71686337816179	1.08508287644733e-08	3.39678117844383e-07
hsa-miR-660-3p|hsa-mir-660	27.7386339825076	2.7533624471817	0.485512119096862	5.67104782534253	1.41926767594412e-08	4.25780302783236e-07
hsa-miR-29a-5p|hsa-mir-29a	37.3024855641749	2.66472435494869	0.486692795360905	5.47516704654047	4.37099081867965e-08	1.25884535577974e-06
hsa-miR-125a-3p|hsa-mir-125a	972.097371580154	0.643672068203877	0.117811905964577	5.46355703979031	4.66687218157663e-08	1.29236460412891e-06
hsa-miR-199b-5p|hsa-mir-199b	592.356202502885	-1.61967135234182	0.313918692951573	-5.15952502577373	2.47577130239829e-07	6.60205680639545e-06
hsa-miR-7-5p|hsa-mir-7-2	4313.78244259118	1.03675227087748	0.202571574035611	5.11795534893372	3.08865697291939e-07	7.942260787507e-06
hsa-miR-7-5p|hsa-mir-7-3	4218.28845615487	1.03152680229051	0.203933607710254	5.05815011989635	4.2334311882394e-07	1.05105877776978e-05
hsa-miR-381-3p|hsa-mir-381	10452.2090105831	0.571822570981885	0.113573889686021	5.03480661411448	4.78331478221348e-07	1.14799554773123e-05
hsa-miR-30d-5p|hsa-mir-30d	167142.097447847	-0.531399681293341	0.105796794872487	-5.02283346044478	5.09146914692538e-07	1.18253476960848e-05
hsa-miR-146b-5p|hsa-mir-146b	3956.333942227	-0.648172140742418	0.129204824902505	-5.0166248917679	5.25870967157555e-07	1.1832096761045e-05
hsa-miR-7-5p|hsa-mir-7-1	4313.89223363099	1.02906099404412	0.206077944808554	4.99355229401243	5.92787252500594e-07	1.29335400545584e-05
hsa-miR-365b-3p*hsa-miR-365a-3p|hsa-mir-365a	8341.75420037933	-0.425298405884262	0.0859486637051414	-4.948284098323	7.48705758429989e-07	1.54019470305598e-05
hsa-miR-365b-3p*hsa-miR-365a-3p|hsa-mir-365b	8341.75420037933	-0.425298405884262	0.0859486637051414	-4.948284098323	7.48705758429989e-07	1.54019470305598e-05
hsa-miR-130b-5p|hsa-mir-130b	4730.57665537433	0.569584411042862	0.116477257405319	4.89009119660856	1.00789271381135e-06	2.01578542762271e-05
hsa-miR-126-3p|hsa-mir-126	1214.5503583831	-0.635668771802214	0.130522561617448	-4.87018308501571	1.11494891649741e-06	2.16963032399496e-05
hsa-miR-22-3p|hsa-mir-22	159237.388729965	0.607317265162881	0.126390142650775	4.80509992651042	1.54674234257001e-06	2.9306697017116e-05
hsa-miR-376c-3p|hsa-mir-376c	5439.58926359132	0.8839772667061	0.185255421067619	4.77166747192485	1.82706971176783e-06	3.37305177557138e-05
hsa-miR-532-5p|hsa-mir-532	9067.83678846707	-1.1389981857405	0.239712369121125	-4.75152029040677	2.01892895187667e-06	3.63407211337801e-05
hsa-miR-218-5p|hsa-mir-218-2	344.422042004625	-1.30733689158748	0.279427717310665	-4.67862280868147	2.88808170322359e-06	5.07175323492922e-05
hsa-miR-128-3p|hsa-mir-128-2	23443.4632432109	-0.666568818514988	0.143165358197454	-4.65593651220888	3.22511313447998e-06	5.52876537339426e-05
hsa-miR-27a-5p|hsa-mir-27a	1908.86327726028	0.901286544246226	0.196002746461016	4.59833630150427	4.25878147644659e-06	7.13098293730592e-05
hsa-miR-218-5p|hsa-mir-218-1	363.522910387778	-1.20552378406014	0.273482311963725	-4.40805028816649	1.04305330192847e-05	0.000170681449406477
hsa-miR-486-5p|hsa-mir-486-2	7286.51252869531	-1.72382413599505	0.393678828878716	-4.37875752908757	1.19357838682253e-05	0.000190972541891605
hsa-miR-486-5p|hsa-mir-486-1	7348.61860943539	-1.71234203185349	0.395442646118686	-4.3301906070585	1.48980330475042e-05	0.000233186604221805
hsa-miR-376a-3p|hsa-mir-376a-1	2649.98955952567	0.954325577056687	0.221335450877376	4.31167069384381	1.62025621568797e-05	0.000238078464345988
hsa-miR-874-3p|hsa-mir-874	234.638526297224	-1.13929912786082	0.263870888882752	-4.31763857197241	1.57707397154396e-05	0.000238078464345988
hsa-miR-376a-3p|hsa-mir-376a-2	2649.98955952567	0.954325577056687	0.221335450877376	4.31167069384381	1.62025621568797e-05	0.000238078464345988
hsa-miR-379-5p|hsa-mir-379	13370.4547832558	0.27775423155587	0.0645316945028981	4.30415214873052	1.67626439341214e-05	0.000241382072651348
hsa-miR-744-3p|hsa-mir-744	17.5425940803981	-2.06900781662873	0.484431629896742	-4.27100067159062	1.94597822251142e-05	0.00027472633729573
hsa-miR-128-3p|hsa-mir-128-1	30340.02405124	-0.636147926723076	0.149189617974721	-4.26402276082553	2.00778978620178e-05	0.000278001662704861
hsa-miR-92a-3p|hsa-mir-92a-2	186371.351462027	0.320235978427337	0.0761334642516803	4.20624467275925	2.59649124040918e-05	0.00035273088548955
hsa-miR-95-3p|hsa-mir-95	1922.33919940557	0.660208121933196	0.163085167507016	4.04824136998722	5.16039147394389e-05	0.000688052196525853
hsa-miR-143-3p|hsa-mir-143	31477.1394152063	-0.791034019102331	0.198175594818585	-3.99158140449364	6.56341505821711e-05	0.00085921069853024
hsa-miR-337-5p|hsa-mir-337	163.276588517833	0.997052568275699	0.250070274960073	3.98708950288031	6.68887971559087e-05	0.000859998820575969
hsa-miR-222-3p|hsa-mir-222	57053.5803058491	-0.365576637307952	0.0918183577736286	-3.98152010308499	6.84759282777325e-05	0.000864959094034516
hsa-miR-4286|hsa-mir-4286	776.642736891813	0.564299469752013	0.143263769798732	3.93888469181555	8.1861258338497e-05	0.00101620872420203
hsa-miR-342-3p|hsa-mir-342	3827.04794832416	-0.343362139995442	0.0880526808641718	-3.89950807432094	9.63883230865581e-05	0.00116691587299632
hsa-miR-299-3p|hsa-mir-299	578.537616421988	1.51636622256025	0.38947457465864	3.89336383225859	9.88637059066323e-05	0.00116691587299632
hsa-miR-92a-3p|hsa-mir-92a-1	194459.532226667	0.302722979397376	0.0777231053355523	3.89489043303707	9.82431280514599e-05	0.00116691587299632
hsa-miR-542-3p|hsa-mir-542	8495.20449053217	-0.502696506398994	0.130773748790678	-3.84401694566111	0.000121036642459648	0.00138327591382455
hsa-miR-335-5p|hsa-mir-335	9312.16606738455	0.399843895637184	0.103988535952567	3.84507669018023	0.000120514741628106	0.00138327591382455
hsa-miR-340-3p|hsa-mir-340	507.365600379412	-0.71579938273012	0.191512897543136	-3.73760405650431	0.00018578220966037	0.00209004985867916
hsa-miR-411-3p|hsa-mir-411	1955.07619092309	0.697649668903994	0.187468559678767	3.72142224861299	0.000198103864006709	0.00219438126284355
hsa-miR-19b-3p|hsa-mir-19b-2	1947.86928062523	0.528004030899881	0.142241523843624	3.71202456661215	0.00020560802524366	0.00224299663902175
hsa-miR-125b-1-3p|hsa-mir-125b-1	3507.09558508172	0.506737352324377	0.138033479403584	3.67111916988466	0.00024149070272858	0.00259512396962056
hsa-miR-197-3p|hsa-mir-197	3071.43420787776	-0.572396556915614	0.156519232817651	-3.65703656101146	0.000255147999211642	0.00270156705047621
hsa-miR-145-5p|hsa-mir-145	2797.20586764716	-0.895525573585134	0.245153004886792	-3.65292513546254	0.000259269840374649	0.00270542442130069
hsa-miR-4485-3p|hsa-mir-4485	45341.855615512	-1.31790814896736	0.362250292073765	-3.63811480019179	0.000274641009076852	0.00282487895050476
hsa-miR-16-5p|hsa-mir-16-2	34897.5215425133	0.427113908972273	0.120104562834279	3.55618386923075	0.000376280775967836	0.0038158050520682
hsa-miR-221-3p|hsa-mir-221	51782.697912365	-0.623028430142896	0.176148210677591	-3.53695577006594	0.000404767445509312	0.00404767445509312
hsa-miR-16-5p|hsa-mir-16-1	34941.0280996682	0.428707102683843	0.122808766651745	3.49085097401514	0.000481484740807708	0.00474889059426781
hsa-miR-6724-5p|hsa-mir-6724-4	21.0046489614512	-1.63515323450449	0.471575135986746	-3.4674288564494	0.00052546281644355	0.00485042599794046
hsa-miR-6724-5p|hsa-mir-6724-2	21.0046489614512	-1.63515323450449	0.471575135986746	-3.4674288564494	0.00052546281644355	0.00485042599794046
hsa-miR-484|hsa-mir-484	4012.27172656955	-0.244019164256791	0.070304994883935	-3.47086525871507	0.000518784247240369	0.00485042599794046
hsa-miR-6724-5p|hsa-mir-6724-1	21.0046489614512	-1.63515323450449	0.471575135986746	-3.4674288564494	0.00052546281644355	0.00485042599794046
hsa-miR-6724-5p|hsa-mir-6724-3	21.0046489614512	-1.63515323450449	0.471575135986746	-3.4674288564494	0.00052546281644355	0.00485042599794046
hsa-miR-660-5p|hsa-mir-660	2933.91823666852	-0.32310293948739	0.0936746422744893	-3.44920387889628	0.00056224202118735	0.00512423107917585
hsa-miR-424-3p|hsa-mir-424	38077.9252224941	0.349294546318717	0.102181684581079	3.41836746722999	0.000629979902469871	0.00566981912222884
hsa-miR-1301-3p|hsa-mir-1301	1145.48503286759	-0.682406582030955	0.201212550523101	-3.39147125890941	0.000695184539668168	0.00617941813038371
hsa-miR-140-3p|hsa-mir-140	3767.01014493928	-0.280602107049076	0.0832292084044914	-3.3714378933578	0.000747768968026446	0.00656577630462245
hsa-miR-25-3p|hsa-mir-25	14959.0422353895	0.546881447909524	0.162916657590479	3.35681725857776	0.000788452057596149	0.00683958411408708
hsa-miR-500a-5p|hsa-mir-500a	1087.61574258391	-0.367430682228666	0.110018740601065	-3.33970994597178	0.000838659329213483	0.00718850853611557
hsa-miR-491-5p|hsa-mir-491	13.2783320498716	-1.56379362628634	0.470278629247103	-3.32524918002315	0.000883395445217231	0.00740694657568155
hsa-miR-23a-5p|hsa-mir-23a	463.946610745259	0.850274179369984	0.25573448717061	3.32483189411498	0.000884718618761963	0.00740694657568155
hsa-miR-500a-5p|hsa-mir-500b	1097.55758135633	-0.368286352066056	0.111488368968859	-3.30336119787461	0.00095533250073178	0.00790620000605611
hsa-miR-27a-3p|hsa-mir-27a	43658.8160410168	0.440984845325934	0.133830189680494	3.29510737733198	0.000983840785313719	0.00804960642529406
hsa-miR-361-3p|hsa-mir-361	1736.25675840775	-0.417683611714604	0.128281278093066	-3.25599820896376	0.00112994464282235	0.00912762664772985
hsa-miR-149-3p|hsa-mir-149	12.4629941017653	-1.52475536421961	0.468687621675734	-3.25324436512327	0.00114095333096623	0.00912762664772985
hsa-miR-1973|hsa-mir-1973	202.718092587689	-1.16754606608036	0.361265101021285	-3.23182633135542	0.00123001787220639	0.00962622682596304
hsa-miR-19b-3p|hsa-mir-19b-1	1853.29371228369	0.487006522102072	0.150597429546715	3.23383024244119	0.00122142032498918	0.00962622682596304
hsa-miR-501-3p|hsa-mir-501	4222.1995016004	-0.615722500516051	0.193281989743957	-3.18561755977216	0.00144445404263055	0.0111828700074623
hsa-miR-1307-5p|hsa-mir-1307	10.735249360897	-1.47319373996355	0.466754043386251	-3.15625276489452	0.00159810304894558	0.0122407893110725
hsa-miR-27b-5p|hsa-mir-27b	1506.01805586042	0.334034026478635	0.106047985911342	3.14983847744069	0.00163360752687109	0.0123810254668124
hsa-miR-103a-3p|hsa-mir-103a-2	98750.867145114	-0.306186006055346	0.0978090566016878	-3.13044636860409	0.00174540866692362	0.0130905650019272
hsa-miR-433-3p|hsa-mir-433	1895.1248184541	-0.431598674251642	0.138078741298312	-3.12574311000704	0.00177356406961707	0.0131390782698612
hsa-miR-502-3p|hsa-mir-502	4836.24812767975	-0.351289232050825	0.112473863995077	-3.12329655595544	0.00178837454228666	0.0131390782698612
hsa-miR-1307-3p|hsa-mir-1307	973.755171253113	-0.577335934683897	0.185307752761478	-3.11555197276082	0.00183600991127192	0.0133527993547048
hsa-miR-103a-3p|hsa-mir-103a-1	98269.0969264317	-0.305290808553541	0.0985109144389438	-3.09905567613787	0.00194138533556407	0.0139779744160613
hsa-miR-101-3p|hsa-mir-101-2	6290.00387323998	0.357872157603857	0.115770153500418	3.09122987906001	0.00199329250954999	0.0142096099690692
hsa-miR-99b-3p|hsa-mir-99b	833.789337613732	-0.538260939318458	0.174416313204361	-3.08606992906555	0.00202821116315418	0.0143167846810883
hsa-miR-328-3p|hsa-mir-328	498.468728921051	-0.524348272431196	0.17091412637781	-3.06790482181743	0.00215565264072858	0.0150686398186852
hsa-miR-101-3p|hsa-mir-101-1	6195.3199145494	0.363317290446208	0.119230689004529	3.04717932505117	0.00230999854940362	0.0159922976497173
hsa-miR-769-5p|hsa-mir-769	2382.63996759722	-0.315640141539552	0.104436869058033	-3.02230567027205	0.002508570943027	0.0172016293236137
hsa-miR-24-2-5p|hsa-mir-24-2	2351.60286280515	0.272144427884041	0.0901619553927392	3.01839536086588	0.00254117142216185	0.0172607870184579
hsa-miR-432-5p|hsa-mir-432	1618.66861387044	-0.653155015166009	0.217585576892413	-3.00183047283951	0.00268361578302039	0.0180367662306928
hsa-miR-425-5p|hsa-mir-425	11914.7988857475	-0.268615898482374	0.0895578751733586	-2.99935542198171	0.00270551493460392	0.0180367662306928
hsa-miR-411-5p|hsa-mir-411	9851.15239884202	0.368370695533157	0.122963655007625	2.99576891651695	0.00273753801954743	0.0180828199456344
hsa-miR-323a-3p|hsa-mir-323a	3706.42827775492	-0.389934151020841	0.13051838216238	-2.98758032823084	0.00281195388223475	0.018405516320082
hsa-miR-146b-3p|hsa-mir-146b	54.415218401622	-1.30161731797059	0.445455928965465	-2.92198898551757	0.0034780384007149	0.0225602490857183
hsa-miR-142-5p|hsa-mir-142	8.82629599433692	-1.30544595514238	0.457268150630032	-2.85488056262767	0.00430530165049964	0.0276769391817834
hsa-miR-668-3p|hsa-mir-668	167.533777254671	-0.981083461824163	0.346246983309161	-2.8334787279523	0.00460443723869394	0.0293380071845986
hsa-miR-193b-3p|hsa-mir-193b	2845.1293652752	-0.464444936808279	0.164561799037503	-2.82231319495015	0.00476785896058012	0.0301127934352429
hsa-miR-450a-2-3p|hsa-mir-450a-2	1231.1840922045	-0.445287858496318	0.158685544418659	-2.80610222013366	0.00501447821183032	0.0313949940218942
hsa-miR-655-3p|hsa-mir-655	1911.28131337735	0.710624913059324	0.253792527838139	2.80002299166404	0.00510989669376447	0.0317166001681933
hsa-miR-543|hsa-mir-543	3960.72074028503	-0.373666677649875	0.133681195840316	-2.79520747328012	0.00518664173135199	0.0319177952698584
hsa-miR-132-3p|hsa-mir-132	2898.06131566341	-0.205322708465558	0.0741782694269324	-2.76796304432266	0.00564078515378584	0.0344183500908966
hsa-miR-299-5p|hsa-mir-299	647.746164399825	0.417362013863722	0.152036978689901	2.74513488402702	0.00604860314501132	0.0365965904572113
hsa-miR-664a-3p|hsa-mir-664a	375.378488380703	-0.789834446150798	0.288489641730976	-2.73782601486724	0.00618467858881408	0.0371080715328845
hsa-miR-10b-5p|hsa-mir-10b	8346.43687403658	-0.632276077946945	0.235068471979057	-2.68975278829939	0.00715049676307182	0.0425484104910059
hsa-miR-130a-3p|hsa-mir-130a	699.62157606664	0.584370308966831	0.219952460382457	2.65680278343201	0.00788855762663779	0.046555422058846
hsa-miR-107|hsa-mir-107	2335.69111972943	-0.493911399875058	0.186399650872569	-2.6497442326902	0.00805527267596412	0.0471528156641802
hsa-miR-23b-3p|hsa-mir-23b	92011.5041877423	-0.180665694258319	0.0682570152670076	-2.64684433609631	0.00812467426778182	0.0471755280064751
hsa-miR-542-5p|hsa-mir-542	179.652110121353	-0.654809294973848	0.248538316502597	-2.63464122630365	0.0084226257293253	0.0485143242009137
hsa-miR-330-3p|hsa-mir-330	785.868397496959	-0.660000351012448	0.250903479922698	-2.63049500634981	0.0085260622187268	0.0487203555355817
hsa-miR-92b-3p|hsa-mir-92b	2656.35127441414	-0.289297978759128	0.110206108223769	-2.62506301530692	0.0086632932222345	0.049114733228416
hsa-miR-377-3p|hsa-mir-377	174.151826293977	0.767678957223192	0.29285242801623	2.62138498363635	0.00875733065300187	0.0491604292629426
hsa-miR-30a-3p|hsa-mir-30a	5270.44305153126	-0.242773293639605	0.0926820350775899	-2.61942126579725	0.00880791024294388	0.0491604292629426
hsa-miR-505-3p|hsa-mir-505	2451.76452082424	-0.217218074194895	0.0835364536963413	-2.60027885531857	0.00931480342660697	0.0515896805165924
hsa-miR-15a-5p|hsa-mir-15a	1490.76808636983	0.375239417721403	0.144668133618108	2.59379455818482	0.00949231886655976	0.0521715235413972
hsa-miR-431-5p|hsa-mir-431	2388.40463902878	-0.391052613170848	0.15161978314372	-2.57916615538337	0.00990391366888085	0.0540213472848046
hsa-miR-3180|hsa-mir-3180-5	7.54471047777507	1.12512335204573	0.44372653675313	2.53562331493303	0.0112247400880458	0.0581936873449637
hsa-miR-3180|hsa-mir-3180-2	7.54471047777507	1.12512335204573	0.44372653675313	2.53562331493303	0.0112247400880458	0.0581936873449637
hsa-miR-378a-5p|hsa-mir-378a	84.3443416225417	-1.13393332080282	0.447255340550442	-2.5353153288394	0.0112346146402083	0.0581936873449637
hsa-miR-339-3p|hsa-mir-339	1266.61048154358	-0.40406633920291	0.158764058426366	-2.5450743903118	0.0109254460162853	0.0581936873449637
hsa-miR-3180|hsa-mir-3180-1	7.54471047777507	1.12512335204573	0.44372653675313	2.53562331493303	0.0112247400880458	0.0581936873449637
hsa-miR-3180|hsa-mir-3180-4	7.54471047777507	1.12512335204573	0.44372653675313	2.53562331493303	0.0112247400880458	0.0581936873449637
hsa-miR-3180|hsa-mir-3180-3	7.54471047777507	1.12512335204573	0.44372653675313	2.53562331493303	0.0112247400880458	0.0581936873449637
hsa-miR-185-5p|hsa-mir-185	2404.05570400777	0.294696437514924	0.118001768296238	2.49739001177594	0.0125111270218739	0.0639865577686438
hsa-miR-4473|hsa-mir-4473	57.6739687243161	0.945657199103083	0.378742265164364	2.49683567449937	0.0125307008963594	0.0639865577686438
hsa-miR-3940-3p|hsa-mir-3940	39.3962401702161	1.15490436691941	0.464442214135369	2.48664813785164	0.0128952869693269	0.0653845536472915
hsa-miR-98-5p|hsa-mir-98	21565.1954860682	-0.19311371707411	0.0780582421260244	-2.47396958750787	0.0133621070985439	0.0672777420346266
hsa-miR-377-5p|hsa-mir-377	249.737586210683	0.521696533267202	0.212650123283999	2.45330933841248	0.0141548555056014	0.070774277528007
hsa-miR-181a-2-3p|hsa-mir-181a-2	4282.87157099895	-0.159486355398779	0.0662520690434325	-2.4072660326159	0.0160724570563132	0.0796442946930561
hsa-miR-412-5p|hsa-mir-412	718.936477978158	-0.413544238065492	0.171915706180466	-2.40550585663988	0.0161500930905364	0.0796442946930561
hsa-miR-137-3p|hsa-mir-137	62.7488278724562	1.0365067809772	0.434340583699308	2.38639173928718	0.017014616132482	0.0833368953427692
hsa-miR-20a-5p|hsa-mir-20a	4117.67592173892	0.513968092084703	0.217552777384879	2.36249841653562	0.0181522189865985	0.0883080923672358
hsa-miR-1247-5p|hsa-mir-1247	22.2845273576802	-1.13582758902017	0.481480142380324	-2.35903309200854	0.0183226217835251	0.0885388435177051
hsa-miR-1-5p|hsa-mir-1-1	7.97935394020983	1.05450519055901	0.450736587533671	2.33951540594703	0.019308775199333	0.0926821209567983
hsa-miR-30c-5p|hsa-mir-30c-1	34039.6779120852	-0.473595492304173	0.204802539193637	-2.31244931907996	0.0207529351683492	0.0989513889266966
hsa-miR-30c-5p|hsa-mir-30c-2	34041.2111927216	-0.473479132290904	0.204971859245874	-2.30997139818565	0.0208897376623026	0.0989513889266966
hsa-miR-485-3p|hsa-mir-485	2306.81283313345	-0.308484224783768	0.134413365042572	-2.29504130549862	0.0217307572468432	0.102262387043968
hsa-miR-376b-3p|hsa-mir-376b	121.038851407599	0.753294729335967	0.329814678368167	2.28399394794393	0.0223718866280755	0.104595833585807
hsa-miR-134-5p|hsa-mir-134	1289.10458338014	0.362787418060312	0.159627147665104	2.27271753813101	0.0230432070828928	0.106353263459505
hsa-miR-450a-5p|hsa-mir-450a-1	11716.9777130032	-0.279290756963534	0.122806695330844	-2.27423070225218	0.0229521191860801	0.106353263459505
hsa-miR-450a-5p|hsa-mir-450a-2	11739.7774308677	-0.276904668275623	0.122153733527093	-2.26685390843339	0.0233991516732529	0.107308211495172
hsa-miR-335-3p|hsa-mir-335	1726.52335969134	0.75009153741987	0.334925952784518	2.2395742437507	0.0251185763773563	0.114464398681624
hsa-miR-423-3p|hsa-mir-423	56508.1304225689	-0.244756695682732	0.111803151407266	-2.18917528354057	0.0285841023810147	0.129437444744218
hsa-miR-30b-5p|hsa-mir-30b	3916.91844675381	-0.560997983167282	0.258435800791104	-2.17074407435038	0.0299505235484986	0.134777355968244
hsa-miR-19a-3p|hsa-mir-19a	480.409489707648	0.582416725603972	0.270478624236785	2.15328189888347	0.0312965304948443	0.139959639480049
hsa-miR-454-3p|hsa-mir-454	1977.26628868673	0.437010495305805	0.206678928132088	2.11444146365281	0.0344775793957573	0.153233686203366
hsa-miR-301b-5p|hsa-mir-301b	15.284011133564	0.907275736735916	0.433302001502889	2.09386463387907	0.0362720405070197	0.160220056227326
hsa-let-7c-5p|hsa-let-7c	24372.8875501449	-0.307617913920732	0.148368513865075	-2.073336895458	0.0381409372969059	0.16744801740105
hsa-miR-3064-5p|hsa-mir-3064	39.7876256255734	-0.930997981140394	0.451059308877062	-2.06402564544819	0.0390152849083511	0.170248515963714
hsa-miR-6881-3p|hsa-mir-6881	11.9080440122457	0.843598737680651	0.409904029304295	2.05803963213643	0.039586329122549	0.171699740772502
hsa-miR-579-3p|hsa-mir-579	18.8469772390639	0.996601268569197	0.486694939812938	2.04769186413206	0.0405902015435196	0.174999671325354
hsa-let-7b-3p|hsa-let-7b	529.659750670929	0.313147945836539	0.153472345764146	2.04041936205093	0.0413085750608723	0.177036750260882
hsa-miR-148b-3p|hsa-mir-148b	2506.06758223554	0.20177246341842	0.0991838174021225	2.03432846913293	0.0419184886270337	0.178587643854818
hsa-miR-769-3p|hsa-mir-769	25.018779051743	-0.889144908839927	0.44240305935927	-2.00980732395402	0.0444515853431515	0.188265537923936
hsa-miR-382-3p|hsa-mir-382	1367.44128473167	0.362572650523851	0.184457286076589	1.96561848130687	0.0493426976364722	0.207758726890409
hsa-miR-877-5p|hsa-mir-877	179.290699578868	-0.732105730250652	0.374865823909723	-1.9529807295182	0.0508218786642764	0.212742747896971
hsa-miR-379-3p|hsa-mir-379	379.101577269194	0.700102381361087	0.364698249359754	1.91967573902576	0.0548988705758508	0.228480848639379
hsa-miR-214-3p|hsa-mir-214	20447.0793134649	-0.194450193453184	0.102973450902492	-1.88835269430093	0.0589786175586381	0.244049451966778
hsa-miR-1228-3p|hsa-mir-1228	80.0372252071217	0.583852364031333	0.310846978811906	1.87826295196075	0.0603452020705566	0.248277402804576
hsa-miR-149-5p|hsa-mir-149	4708.26217478107	0.430708165949339	0.230320514426432	1.87003822487082	0.0614785098899147	0.251502995004196
hsa-miR-370-3p|hsa-mir-370	7516.69403082278	-0.362509691291727	0.195214454693205	-1.85698180937185	0.0633137421401945	0.257547425655028
hsa-miR-4779|hsa-mir-4779	7.08716710407901	0.792712798663555	0.428068464344625	1.85183648105731	0.0640493073210623	0.259075849838005
hsa-miR-182-5p|hsa-mir-182	267.308632091002	-0.53086674075096	0.287585021283407	-1.84594711637574	0.0648998844613397	0.261049814593098
hsa-miR-656-3p|hsa-mir-656	689.304779429677	0.454114540559735	0.247875923422747	1.83202359587483	0.0669479052328868	0.267791620931547
hsa-miR-10b-3p|hsa-mir-10b	71.7713872981424	-0.675979023609607	0.370568516022095	-1.8241674464576	0.068126761428976	0.271001481927418
hsa-miR-548k|hsa-mir-548k	115.053081617256	-0.499483833094719	0.275468819137374	-1.81321368661195	0.069798869682988	0.276127396548084
hsa-miR-493-3p|hsa-mir-493	5280.85691751044	0.146326639517282	0.0812720815484358	1.80045394100157	0.0717889900760618	0.281541605234279
hsa-miR-940|hsa-mir-940	53.2507407649262	-0.816213723843948	0.453593847503999	-1.79943737847272	0.0719495213376492	0.281541605234279
hsa-miR-374a-5p|hsa-mir-374a	3240.92626519041	0.42771780043767	0.238377677162333	1.79428630033339	0.072767483595162	0.283203179397387
hsa-miR-374b-5p|hsa-mir-374b	2908.11738932589	0.500574120875101	0.279610298636085	1.79025637938538	0.0734127052478593	0.284178213862681
hsa-miR-1275|hsa-mir-1275	317.26416064272	-0.777944267188355	0.436133066802331	-1.78373144896381	0.0744673133211166	0.286719067332642
hsa-miR-199a-5p|hsa-mir-199a-1	30744.9507006659	-0.150864937811413	0.0853796969699932	-1.76698844298351	0.0772301638042904	0.294210147825868
hsa-miR-365a-5p|hsa-mir-365a	157.329158968662	0.48612887767178	0.275055446766937	1.76738502504076	0.0771637691093073	0.294210147825868
hsa-miR-30c-2-3p|hsa-mir-30c-2	1228.99435494903	0.258788004879688	0.146696995023137	1.7640988817724	0.0777153327206906	0.294500208204722
hsa-miR-17-5p|hsa-mir-17	5993.53468519587	0.224715475517225	0.128029426035724	1.75518615114718	0.0792274719479854	0.295563625919945
hsa-miR-199a-5p|hsa-mir-199a-2	30708.8694687166	-0.151386016766445	0.0861456900049981	-1.75732548845638	0.0788623456980464	0.295563625919945
hsa-miR-339-5p|hsa-mir-339	505.391771958882	-0.463102582996309	0.263269479027063	-1.75904394503969	0.0785700447290328	0.295563625919945
hsa-miR-18a-5p|hsa-mir-18a	1008.08031734842	0.345602519851127	0.198885078218648	1.7376995948946	0.0822637601505227	0.305308800558641
hsa-miR-204-5p|hsa-mir-204	227.437256282296	-0.507125082568642	0.292306933959528	-1.73490609921302	0.0827574386710225	0.305565927400699
hsa-miR-497-5p|hsa-mir-497	187.974072340732	-0.522998370305508	0.303919138451346	-1.72084710745926	0.0852785716486973	0.308545585864633
hsa-miR-24-1-5p|hsa-mir-24-1	340.466381557156	0.449321628341919	0.260679958072146	1.72365237306646	0.0847706177401648	0.308545585864633
hsa-miR-1271-5p|hsa-mir-1271	624.175571331655	-0.349605562221184	0.202907986611349	-1.72297585747978	0.0848928910033915	0.308545585864633
hsa-miR-374a-3p|hsa-mir-374a	378.309520097584	0.286037088369224	0.166026694014111	1.72283794523375	0.0849178347246625	0.308545585864633
hsa-miR-369-3p|hsa-mir-369	3391.364077099	0.417046014817304	0.24455297936952	1.70534015121176	0.0881310033339835	0.317271612002341
hsa-miR-629-5p|hsa-mir-629	1248.78171824803	0.332503255284485	0.196434740529027	1.69269068388314	0.0905143594733111	0.322625439706852
hsa-miR-136-5p|hsa-mir-136	114.927588153212	0.577964525690553	0.34110316521988	1.69439801392048	0.0901896766780949	0.322625439706852
hsa-miR-483-5p|hsa-mir-483	2194.57855614466	0.495137788836844	0.296892662750082	1.66773332911107	0.0953686760546666	0.338253432312118
hsa-miR-550a-5p|hsa-mir-550a-2	202.145316175162	0.474785835000228	0.287719360016638	1.65016992590548	0.0989081860194504	0.347384848458558
hsa-miR-550a-5p|hsa-mir-550a-1	202.145316175162	0.474785835000228	0.287719360016638	1.65016992590548	0.0989081860194504	0.347384848458558
hsa-miR-151b|hsa-mir-151b	1043.91499383058	0.298431525561124	0.181203706871048	1.64693940711434	0.0995705009507382	0.348013401381221
hsa-miR-3909|hsa-mir-3909	74.0077412621156	-0.749056182843051	0.45751811810471	-1.63721643624968	0.101585253926808	0.353340013658463
hsa-miR-675-5p|hsa-mir-675	1928.59804659704	0.270437181435738	0.165496401250944	1.63409705221125	0.102238473726109	0.353902409051914
hsa-let-7i-5p|hsa-let-7i	180480.667585221	0.120746936475477	0.074337890124907	1.62429867558241	0.104312079780636	0.35935261933999
hsa-miR-26b-5p|hsa-mir-26b	40265.337128103	0.314420982934618	0.198251379334378	1.5859712249684	0.112745837173056	0.38497193032053
hsa-miR-301a-5p|hsa-mir-301a	37.9169604831885	0.766525346882848	0.483413202722434	1.58565248645675	0.112818162913377	0.38497193032053
hsa-miR-32-5p|hsa-mir-32	164.520746735041	0.4389495773939	0.28276406703741	1.55235275115712	0.120577842311346	0.409509653132874
hsa-miR-3074-5p|hsa-mir-3074	9.09800806536806	-0.557819845565552	0.360031140277858	-1.54936554969953	0.12129387038722	0.410007449196236
hsa-miR-766-3p|hsa-mir-766	12.4922265183912	-0.632373511807868	0.409197647339415	-1.54539869894055	0.122249854831697	0.411307922798233
hsa-miR-624-5p|hsa-mir-624	27.5363756343022	0.731202426077081	0.47501666503989	1.53931952264386	0.123726310159924	0.414339271233235
hsa-miR-4423-5p|hsa-mir-4423	28.4327546273482	-0.729953049236381	0.476910753979461	-1.53058626408709	0.12587167864226	0.417638749412108
hsa-miR-487a-3p|hsa-mir-487a	367.688780080625	-0.396058072413827	0.258398638784992	-1.53274055264424	0.125339793099234	0.417638749412108
hsa-miR-675-3p|hsa-mir-675	482.544674355668	0.267985788305001	0.175385419215065	1.52798214072965	0.126516972182394	0.417854220051944
hsa-miR-148a-3p|hsa-mir-148a	1833.54919851521	-0.271840771167521	0.179175954549966	-1.51717216660181	0.129223221632697	0.424843468381468
hsa-miR-541-3p|hsa-mir-541	23.4018319366795	-0.675604573020953	0.448795966272801	-1.50537131300838	0.132228640140789	0.432748276824401
hsa-miR-3065-3p|hsa-mir-3065	39.8339302364549	0.620339046622932	0.413572608224561	1.49995196559561	0.133626845587109	0.4333843640663
hsa-miR-539-5p|hsa-mir-539	234.325468905553	0.456683490391534	0.304404275578016	1.50025320611665	0.133548825697676	0.4333843640663
hsa-miR-27b-3p|hsa-mir-27b	223702.875594572	0.206874133192266	0.13830651004841	1.49576569548213	0.134714723758213	0.434953368187951
hsa-miR-208b-3p|hsa-mir-208b	26.156225667793	-0.701246843210855	0.470770726184698	-1.48957189605654	0.136336836145155	0.438225544752282
hsa-miR-16-2-3p|hsa-mir-16-2	1325.56034344376	0.454972835373333	0.30825621749887	1.47595671894275	0.139955511533118	0.446438044324467
hsa-miR-433-5p|hsa-mir-433	101.518005917215	0.605851567115158	0.410663336935997	1.47529986883047	0.140131941690735	0.446438044324467
hsa-let-7a-3p|hsa-let-7a-3	1068.89588750609	0.438637923231915	0.300544505089695	1.45947743446851	0.144433747019433	0.458115849577057
hsa-let-7i-3p|hsa-let-7i	575.742470690494	0.344872288651272	0.239628653498304	1.4391947023719	0.150095365945862	0.473985366144826
hsa-miR-744-5p|hsa-mir-744	872.337696180391	-0.28943572865602	0.204036196831556	-1.41855089023722	0.156029992062502	0.490574647532757
hsa-miR-4742-5p|hsa-mir-4742	14.3826399910175	-0.686515376489671	0.484827050019812	-1.41600056445204	0.156775339199782	0.490774974886273
hsa-miR-4662a-5p|hsa-mir-4662a	107.577568024335	0.395276526107372	0.281644041491224	1.40346134792874	0.160479310195772	0.50019525255825
hsa-miR-210-3p|hsa-mir-210	392.61109385371	-0.313521533616493	0.224307438220443	-1.3977313285009	0.162193762773357	0.503359953434555
hsa-miR-130a-5p|hsa-mir-130a	40.6833977208645	0.674994812996661	0.484747886871095	1.39246571522684	0.163781416714439	0.506105665383674
hsa-miR-345-5p|hsa-mir-345	1436.34028514719	-0.247244519231655	0.178051592236181	-1.3886116721927	0.164950866105181	0.507541126477479
hsa-let-7a-3p|hsa-let-7a-1	1081.11290667958	0.417858579447844	0.302678834760284	1.38053451863848	0.167422129064404	0.512952906069663
hsa-miR-193b-5p|hsa-mir-193b	408.038393406795	0.46275425443841	0.339777082391198	1.36193486382823	0.173218442312407	0.528463044342937
hsa-miR-10527-5p|hsa-mir-10527	34.3837791712414	-0.643407448360766	0.47381818375113	-1.35792054932766	0.174488896077932	0.530092848844352
hsa-miR-146a-5p|hsa-mir-146a	45.461964496889	-0.57051750487105	0.421606845454836	-1.35319791654608	0.175992410695077	0.532414015548132
hsa-miR-548ay-5p|hsa-mir-548ay	36.4050140303059	0.538496231676089	0.399311932765387	1.34856032963202	0.177478230018852	0.532434690056556
hsa-miR-127-5p|hsa-mir-127	2082.88304042871	0.21612422569331	0.159997602112113	1.35079665470154	0.176760580003726	0.532434690056556
hsa-miR-155-5p|hsa-mir-155	5514.4529596737	-0.198758427721052	0.147734230262211	-1.34537830107673	0.178503098944031	0.533287266554782
hsa-miR-29b-3p|hsa-mir-29b-1	224.467076611574	0.342100870798713	0.257849031677715	1.32674871250362	0.184591821220794	0.546938729543093
hsa-miR-29b-3p|hsa-mir-29b-2	224.467076611574	0.342100870798713	0.257849031677715	1.32674871250362	0.184591821220794	0.546938729543093
hsa-miR-28-5p|hsa-mir-28	7734.03910474046	0.143879618210266	0.108918607260618	1.32098290484008	0.186507064382282	0.550348714570668
hsa-miR-28-3p|hsa-mir-28	4116.39663066958	-0.120664508113448	0.0919912511989438	-1.31169547691545	0.189622903506288	0.554993863920844
hsa-miR-548au-5p|hsa-mir-548am	43.3848711451536	0.514456771300303	0.392012740722108	1.31234706900762	0.189403057464702	0.554993863920844
hsa-miR-487b-3p|hsa-mir-487b	16952.2542860027	-0.165251441150222	0.12755259152026	-1.29555534059043	0.195128723674679	0.568796279537525
hsa-let-7f-5p|hsa-let-7f-2	436782.370504488	0.150128582490122	0.11680393523709	1.28530414823258	0.198686021162027	0.574513796131162
hsa-let-7c-3p|hsa-let-7c	77.4139244297277	0.596608730202795	0.46353400272256	1.28708730470391	0.198063859863197	0.574513796131162
hsa-miR-133a-5p|hsa-mir-133a-2	2099.68897471004	-0.296766949964121	0.233647641925663	-1.27014742163989	0.204032122345327	0.587612512354541
hsa-miR-548au-5p|hsa-mir-548o-2	55.9618098071731	0.487707881383745	0.385394499759933	1.26547701559712	0.205700382572848	0.587715378779567
hsa-miR-548au-5p|hsa-mir-548c	55.9618098071731	0.487707881383745	0.385394499759933	1.26547701559712	0.205700382572848	0.587715378779567
hsa-miR-654-5p|hsa-mir-654	1043.23323772344	-0.25008470950227	0.198068490330496	-1.2626173354731	0.206726734804868	0.588313237389349
hsa-miR-374b-3p|hsa-mir-374b	306.18882647632	0.395367989668651	0.313919635593419	1.25945606722327	0.207865649063658	0.58922546191273
hsa-miR-576-3p|hsa-mir-576	207.992920980842	0.398099519809395	0.320433252445753	1.24237892531703	0.214096787542612	0.592883411656465
hsa-let-7f-5p|hsa-let-7f-1	428417.329801737	0.146223774103929	0.117263616735798	1.24696626433909	0.212409867650609	0.592883411656465
hsa-miR-30b-3p|hsa-mir-30b	88.3315786716114	-0.562998357828276	0.452406773956206	-1.24445165333173	0.21333338241709	0.592883411656465
hsa-miR-548au-5p|hsa-mir-548au	10.3950456504331	0.485266579454522	0.389782722801784	1.24496687787081	0.213143925645668	0.592883411656465
hsa-miR-133a-5p|hsa-mir-133a-1	2082.80281812485	-0.290646973848169	0.232918969954551	-1.24784586633232	0.212087508195188	0.592883411656465
hsa-miR-369-5p|hsa-mir-369	1107.70220092566	0.277544932785824	0.22171598585662	1.25180388646089	0.210641333634552	0.592883411656465
hsa-miR-424-5p|hsa-mir-424	32895.0518660744	0.124749462024682	0.100713845534638	1.23865255429828	0.215474196478516	0.594411576492458
hsa-miR-454-5p|hsa-mir-454	90.2999086581897	0.475314708644767	0.384837885063279	1.23510373352824	0.216791900078796	0.595764000216538
hsa-miR-181b-3p|hsa-mir-181b-1	78.9276690988272	0.550853342385487	0.451847604668253	1.21911311843719	0.222801261467682	0.60099663469573
hsa-miR-301b-3p|hsa-mir-301b	49.1116401489497	0.594756044451263	0.48618688781694	1.2233074551266	0.221213592419208	0.60099663469573
hsa-miR-200c-3p|hsa-mir-200c	203.188140441916	-0.278571546458134	0.227399083042818	-1.22503372806336	0.220562512836055	0.60099663469573
hsa-miR-26a-5p|hsa-mir-26a-2	295726.26302255	0.228554985329487	0.187504125814328	1.21893309993514	0.222869585366333	0.60099663469573
hsa-miR-26a-5p|hsa-mir-26a-1	295367.316216948	0.228766174889936	0.187434006658414	1.22051584431446	0.222269386903136	0.60099663469573
hsa-miR-370-5p|hsa-mir-370	217.412612688644	0.271031958337428	0.22285204484717	1.21619686515913	0.223909937619243	0.601028107935863
hsa-miR-30d-3p|hsa-mir-30d	29.7395481487383	-0.573680015048741	0.47235282114338	-1.21451590711386	0.224550779214926	0.601028107935863
hsa-miR-188-5p|hsa-mir-188	194.847626668443	-0.474150022908802	0.392241121621137	-1.20882283058221	0.226730918447366	0.60461578252631
hsa-miR-522-5p*hsa-miR-518e-5p*hsa-miR-519a-5p*hsa-miR-523-5p*hsa-miR-519b-5p*hsa-miR-519c-5p|hsa-mir-518e	22.7154364082577	0.55348253754316	0.469152446887463	1.17974986854524	0.238099713435094	0.621129687221983
hsa-miR-522-5p*hsa-miR-518e-5p*hsa-miR-519a-5p*hsa-miR-523-5p*hsa-miR-519b-5p*hsa-miR-519c-5p|hsa-mir-519c	22.7154364082577	0.55348253754316	0.469152446887463	1.17974986854524	0.238099713435094	0.621129687221983
hsa-miR-522-5p*hsa-miR-518e-5p*hsa-miR-519a-5p*hsa-miR-523-5p*hsa-miR-519b-5p*hsa-miR-519c-5p|hsa-mir-523	22.7154364082577	0.55348253754316	0.469152446887463	1.17974986854524	0.238099713435094	0.621129687221983
hsa-miR-522-5p*hsa-miR-518e-5p*hsa-miR-519a-5p*hsa-miR-523-5p*hsa-miR-519b-5p*hsa-miR-519c-5p|hsa-mir-522	22.7154364082577	0.55348253754316	0.469152446887463	1.17974986854524	0.238099713435094	0.621129687221983
hsa-miR-455-3p|hsa-mir-455	8293.67242548574	-0.209504145981336	0.176288592003958	-1.1884157879974	0.234669639343896	0.621129687221983
hsa-miR-522-5p*hsa-miR-518e-5p*hsa-miR-519a-5p*hsa-miR-523-5p*hsa-miR-519b-5p*hsa-miR-519c-5p|hsa-mir-519b	22.7154364082577	0.55348253754316	0.469152446887463	1.17974986854524	0.238099713435094	0.621129687221983
hsa-miR-941|hsa-mir-941-5	284.211335588025	0.274900760481551	0.240408560569092	1.14347325998213	0.252842150765047	0.631990824756304
hsa-miR-941|hsa-mir-941-3	284.211335588025	0.274900760481551	0.240408560569092	1.14347325998213	0.252842150765047	0.631990824756304
hsa-miR-503-5p|hsa-mir-503	41731.4916167073	0.12193831772855	0.105205873164021	1.15904477631626	0.246437934015001	0.631990824756304
hsa-miR-9-5p|hsa-mir-9-1	2156.04438373099	0.0949597254266885	0.0828772110353568	1.14578813934964	0.251882823902763	0.631990824756304
hsa-miR-9-5p|hsa-mir-9-3	2153.53694018784	0.095013094889245	0.0829921225493908	1.14484473912208	0.25227347873886	0.631990824756304
hsa-miR-941|hsa-mir-941-4	284.211335588025	0.274900760481551	0.240408560569092	1.14347325998213	0.252842150765047	0.631990824756304
hsa-miR-941|hsa-mir-941-1	284.211335588025	0.274900760481551	0.240408560569092	1.14347325998213	0.252842150765047	0.631990824756304
hsa-miR-9-5p|hsa-mir-9-2	2156.04438373099	0.0949597254266885	0.0828772110353568	1.14578813934964	0.251882823902763	0.631990824756304
hsa-miR-154-3p|hsa-mir-154	381.462178037598	0.243185365846006	0.212002866758629	1.14708527089343	0.251346380689004	0.631990824756304
hsa-miR-941|hsa-mir-941-2	284.211335588025	0.274900760481551	0.240408560569092	1.14347325998213	0.252842150765047	0.631990824756304
hsa-miR-128-2-5p|hsa-mir-128-2	70.7384657394777	-0.518392344023463	0.445810971926706	-1.16280750512504	0.244907611447544	0.631990824756304
hsa-miR-2110|hsa-mir-2110	158.859488910998	-0.410333596092254	0.359477990369764	-1.14147070776205	0.253674094936905	0.631990824756304
hsa-miR-1180-3p|hsa-mir-1180	637.753745010668	-0.232814874881698	0.201146896849827	-1.15743706976257	0.24709383615949	0.631990824756304
hsa-miR-3177-3p|hsa-mir-3177	28.4017849191383	-0.531669066182213	0.474101253565933	-1.12142514322265	0.262106938612628	0.650659767471458
hsa-miR-34a-5p|hsa-mir-34a	6662.68985099494	-0.130157150396204	0.116275360683341	-1.11938719975824	0.262974989353048	0.650659767471458
hsa-miR-1285-3p|hsa-mir-1285-1	35.8324783331957	0.538759186668057	0.486757253398483	1.10683340187846	0.268365963956974	0.657222768874221
hsa-miR-128-1-5p|hsa-mir-128-1	67.0382638810522	-0.430126822920248	0.388525279733955	-1.10707551182971	0.268261282025352	0.657222768874221
hsa-miR-195-5p|hsa-mir-195	677.575654021124	0.278168804842788	0.250741353934684	1.10938543035565	0.267263944910257	0.657222768874221
hsa-miR-625-3p|hsa-mir-625	395.640229175778	-0.348016550314074	0.317368633287847	-1.09656882820688	0.272829920230262	0.665889974799284
hsa-miR-302c-5p|hsa-mir-302c	7.20513463841936	0.524577868096386	0.483016796084677	1.08604477597591	0.277459182815628	0.674900714956933
hsa-miR-186-5p|hsa-mir-186	15846.9943239078	0.156028092417206	0.144662433601229	1.07856676078952	0.280780905621968	0.676127933270292
hsa-miR-1303|hsa-mir-1303	82.3752317367352	-0.400234935806474	0.370211657023849	-1.08109760514832	0.279653698606148	0.676127933270292
hsa-miR-7-1-3p|hsa-mir-7-1	85.3818524336028	0.330395417250982	0.305906444650353	1.0800537975871	0.280118224431502	0.676127933270292
hsa-miR-5581-3p|hsa-mir-5581	11.8738063851106	-0.414154061839502	0.387344723053154	-1.06921312513316	0.284973645835757	0.683936750005816
hsa-miR-206|hsa-mir-206	554204.298773699	-0.255884356872415	0.240281682906653	-1.06493492877617	0.28690537737723	0.685239873681999
hsa-miR-615-5p|hsa-mir-615	30.9819906206373	0.514330767731666	0.483485208296613	1.06379835185388	0.287420058127727	0.685239873681999
hsa-let-7a-2-3p|hsa-let-7a-2	127.777684784662	0.425016343294686	0.408955133481925	1.03927376990237	0.298677430233673	0.687322230369162
hsa-miR-106b-5p|hsa-mir-106b	3991.55049335934	0.179830950261162	0.172618644542159	1.04178173069388	0.297512886158382	0.687322230369162
hsa-miR-24-3p|hsa-mir-24-2	348391.252906709	-0.104465367387851	0.0999147873761735	-1.04554460987386	0.295771334110435	0.687322230369162
hsa-miR-2277-5p|hsa-mir-2277	27.6037502159707	-0.505881382730622	0.486882003792129	-1.03902255328912	0.298794247368816	0.687322230369162
hsa-miR-1-3p|hsa-mir-1-2	455969.911063787	0.18347235076861	0.176575430705701	1.03905934158193	0.29877713870029	0.687322230369162
hsa-miR-208a-5p|hsa-mir-208a	9.26468831527941	-0.404521058735883	0.384329981733445	-1.05253578425334	0.292553801695181	0.687322230369162
hsa-miR-31-5p|hsa-mir-31	66405.1594103552	0.133665609143711	0.126177177265856	1.05934854495973	0.289441074136422	0.687322230369162
hsa-miR-24-3p|hsa-mir-24-1	348518.053225984	-0.104457044298979	0.0998784303458015	-1.0458418693338	0.295634046670177	0.687322230369162
hsa-miR-3065-5p|hsa-mir-3065	220.57978771587	0.304402761577573	0.290775788919209	1.04686419288557	0.295162218616504	0.687322230369162
hsa-miR-210-5p|hsa-mir-210	60.9141991186904	-0.49376845946073	0.467439627833215	-1.05632563022001	0.290819470202521	0.687322230369162
hsa-miR-212-5p|hsa-mir-212	212.41323815306	-0.286824881568858	0.271795368251894	-1.05529716497242	0.291289437314564	0.687322230369162
hsa-miR-196b-5p|hsa-mir-196b	5563.14237776407	0.0709859261088016	0.0684769970429168	1.03663900542123	0.299904127900928	0.687678255059454
hsa-miR-221-5p|hsa-mir-221	6107.12284842851	-0.113129013708038	0.109556328145361	-1.03261049017576	0.301786217019657	0.689797067473501
hsa-miR-3158-3p|hsa-mir-3158-2	52.0076643452401	-0.442901713200948	0.432528143549974	-1.02398357148701	0.305843034637837	0.692832807284074
hsa-miR-3158-3p|hsa-mir-3158-1	52.0076643452401	-0.442901713200948	0.432528143549974	-1.02398357148701	0.305843034637837	0.692832807284074
hsa-miR-191-5p|hsa-mir-191	57059.6768657483	-0.111419116231529	0.10884505436325	-1.02364886382149	0.306001156550466	0.692832807284074
hsa-miR-331-3p|hsa-mir-331	1031.67083468648	-0.314077040203322	0.308412424023313	-1.01836701682155	0.308503570727561	0.696308999761266
hsa-miR-323a-5p|hsa-mir-323a	17.43117905173	0.484489963193606	0.485580000754372	0.997755184399949	0.31839808651437	0.703210497823148
hsa-miR-708-5p|hsa-mir-708	750.362196241228	-0.255642654436447	0.254839135391585	-1.00315304414931	0.315787024701736	0.703210497823148
hsa-miR-431-3p|hsa-mir-431	107.144171273583	-0.396560031899887	0.397158911865873	-0.998492089820739	0.318040798291243	0.703210497823148
hsa-miR-96-5p|hsa-mir-96	17.4746045212657	0.479688228877213	0.480242703113327	0.998845429128816	0.317869575118438	0.703210497823148
hsa-miR-1268a|hsa-mir-1268b	58.0315097140805	0.456000992144928	0.455057112742554	1.00207419986622	0.316307757605192	0.703210497823148
hsa-miR-410-5p|hsa-mir-410	82.5512015529375	0.407887616188068	0.406798133592582	1.00267818975929	0.316016156411439	0.703210497823148
hsa-miR-409-3p|hsa-mir-409	16460.7373391929	-0.0567484831322716	0.0563531239650373	-1.00701574534678	0.313927207760415	0.703210497823148
hsa-miR-1285-3p|hsa-mir-1285-2	34.9755730687157	0.484510100647659	0.486663726315751	0.99557471504113	0.319456825211097	0.703391174776728
hsa-miR-34c-5p|hsa-mir-34c	791.606612152545	0.144080059222148	0.148648034516763	0.969269857422167	0.332410564445781	0.729681726832202
hsa-miR-522-5p*hsa-miR-518e-5p*hsa-miR-519a-5p*hsa-miR-523-5p*hsa-miR-519b-5p*hsa-miR-519c-5p|hsa-mir-519a-1	26.4256194596716	0.454644545824218	0.471581948762861	0.964083860751932	0.33500388350154	0.733139197936501
hsa-miR-29c-3p|hsa-mir-29c	176.778922363394	0.238183379865075	0.248875904931699	0.957036720491047	0.338548721105917	0.738651755140182
hsa-miR-423-5p|hsa-mir-423	24770.3096255297	0.265860989304189	0.27966459113218	0.950642297002603	0.341785989448596	0.743461971006009
hsa-miR-758-3p|hsa-mir-758	162.02989527449	0.26855729057029	0.283456131817629	0.947438634854002	0.343415311939709	0.7447560981825
hsa-miR-152-5p|hsa-mir-152	33.4467185862436	0.451779319250768	0.479212484729452	0.942753650305726	0.345806924399646	0.747690647350585
hsa-miR-129-5p|hsa-mir-129-2	67.707894369868	-0.409544059925562	0.437903281074707	-0.935238619177401	0.34966534011903	0.748306215469416
hsa-miR-548e-3p|hsa-mir-548e	56.7849857243953	0.405848407242343	0.434477590704769	0.934106651125582	0.350248881407213	0.748306215469416
hsa-miR-4443|hsa-mir-4443	42.6618674107874	0.351724907490778	0.375106043966107	0.937667929239121	0.348415090106264	0.748306215469416
hsa-miR-129-5p|hsa-mir-129-1	67.707894369868	-0.409544059925562	0.437903281074707	-0.935238619177401	0.34966534011903	0.748306215469416
hsa-miR-30a-5p|hsa-mir-30a	221891.202607167	-0.143629240042394	0.15454365581052	-0.929376487757563	0.352694008467357	0.749084619753679
hsa-miR-15b-3p|hsa-mir-15b	312.671066547826	0.326306688157351	0.350658386194718	0.93055435433435	0.352084135373493	0.749084619753679
hsa-miR-1255a|hsa-mir-1255a	11.0264794165149	0.44447190013703	0.479660984453767	0.92663759309753	0.354114729483637	0.749890015377113
hsa-miR-1296-5p|hsa-mir-1296	84.8280579154155	-0.283842118663403	0.309767971246837	-0.916305573881376	0.35950664535883	0.757927633733267
hsa-miR-1-3p|hsa-mir-1-1	435338.621145211	0.159761057299311	0.174538286703177	0.915335313053711	0.360015626023302	0.757927633733267
hsa-miR-665|hsa-mir-665	31.0628158374011	0.233755587415691	0.256458981636281	0.911473585071047	0.362045897360615	0.759979726238026
hsa-miR-224-3p|hsa-mir-224	19.2572080226337	-0.217433567392643	0.248645327578569	-0.874472766128843	0.381860845093388	0.761888857396946
hsa-miR-7706|hsa-mir-7706	146.643631995297	-0.218447335522209	0.251629986590523	-0.868129186358414	0.385323614895298	0.761888857396946
hsa-miR-100-5p|hsa-mir-100	253263.280622254	-0.138315275129678	0.161062281346313	-0.858768881040964	0.390468039415935	0.761888857396946
hsa-miR-181a-5p|hsa-mir-181a-1	53384.2180081587	-0.081818159171006	0.0946430382169269	-0.864492103301612	0.38731761643863	0.761888857396946
hsa-miR-125b-5p|hsa-mir-125b-1	257414.896014774	0.25193388860836	0.290783090999095	0.86639800045713	0.386271940104303	0.761888857396946
hsa-miR-141-3p|hsa-mir-141	14.4456821783124	0.431530857146175	0.481377017781133	0.896450892348953	0.37001199681407	0.761888857396946
hsa-miR-376a-5p|hsa-mir-376a-1	67.0091394323601	0.344058482610741	0.399734132338977	0.860718299429524	0.389393211950544	0.761888857396946
hsa-miR-664a-5p|hsa-mir-664a	22.3706790327657	0.212398382369242	0.246158699038584	0.862851417393744	0.388219164932783	0.761888857396946
hsa-miR-1197|hsa-mir-1197	23.6187173938377	-0.434608964567271	0.483301826964055	-0.899249579289496	0.368519737307776	0.761888857396946
hsa-miR-365b-5p|hsa-mir-365b	194.766720155875	0.293889791178251	0.341074959442814	0.861657483323768	0.388876028500997	0.761888857396946
hsa-miR-34b-3p|hsa-mir-34b	26.3351031651546	0.218563746181704	0.249201975946498	0.877054627482683	0.38045696745439	0.761888857396946
hsa-miR-3688-3p|hsa-mir-3688-2	10.927794264751	0.429991756512955	0.484642997269339	0.88723402367452	0.374952918030385	0.761888857396946
hsa-miR-889-3p|hsa-mir-889	1242.10806938079	0.244390048738427	0.276258687278526	0.884642040204987	0.376349724991761	0.761888857396946
hsa-miR-181a-5p|hsa-mir-181a-2	53379.1757415525	-0.081746236119646	0.0945828693373416	-0.864281626179978	0.387433201102542	0.761888857396946
hsa-miR-1287-5p|hsa-mir-1287	39.9222361044583	-0.425726726047703	0.476208933386552	-0.893991473490752	0.371326453218713	0.761888857396946
hsa-miR-222-5p|hsa-mir-222	38.2283755623212	0.232027881359974	0.255638252211427	0.907641479132294	0.364067671868669	0.761888857396946
hsa-miR-1538|hsa-mir-1538	7.17766020407142	0.409832347619408	0.47635309940701	0.860354111539506	0.389593873023632	0.761888857396946
hsa-miR-3688-3p|hsa-mir-3688-1	10.927794264751	0.429991756512955	0.484642997269339	0.88723402367452	0.374952918030385	0.761888857396946
hsa-miR-1248|hsa-mir-1248	34.6714581249589	-0.227523527835817	0.25350044046192	-0.897527149938012	0.369437692687632	0.761888857396946
hsa-miR-125b-5p|hsa-mir-125b-2	256214.93544836	0.252597928785971	0.291089909263492	0.867766008877078	0.385522441631671	0.761888857396946
hsa-miR-92b-5p|hsa-mir-92b	24.4218000376809	0.224590616802659	0.252133677669003	0.89076008758139	0.373057891450899	0.761888857396946
hsa-miR-582-5p|hsa-mir-582	58.2679686643412	-0.29968477176733	0.342808751283769	-0.874203971296107	0.382007183711754	0.761888857396946
hsa-miR-6515-5p|hsa-mir-6515	11.9782298783671	-0.324962696889337	0.366134247422265	-0.88755067076409	0.374782498379622	0.761888857396946
hsa-miR-654-3p|hsa-mir-654	5053.581169552	0.101872473686459	0.113367535561208	0.898603583311181	0.3688638493894	0.761888857396946
hsa-miR-615-3p|hsa-mir-615	10060.3272520073	-0.11390769081285	0.13111826288164	-0.868740084786462	0.384989311151634	0.761888857396946
hsa-miR-548ar-3p|hsa-mir-548ar	9.0355552356132	0.407027993441707	0.45737946342644	0.88991313775322	0.373512528977844	0.761888857396946
hsa-miR-196a-5p|hsa-mir-196a-1	19304.2901358676	-0.12388970681709	0.145058533888936	-0.854066999684046	0.3930678673792	0.764888823008174
hsa-miR-500b-3p|hsa-mir-500b	14.9088062110712	-0.206469241724957	0.243163657640958	-0.849095805384776	0.395827984281445	0.765845729964784
hsa-miR-3615|hsa-mir-3615	919.763937685885	-0.182413410147081	0.215961034986551	-0.844658899502131	0.398301313365775	0.765845729964784
hsa-miR-21-3p|hsa-mir-21	2711.41133402736	0.164439610626699	0.193987414919439	0.847681849335378	0.396615177386067	0.765845729964784
hsa-miR-192-5p|hsa-mir-192	582.026463976414	0.223154143224514	0.264457564609061	0.843818340210443	0.398770925312772	0.765845729964784
hsa-miR-708-3p|hsa-mir-708	207.486290162692	-0.228671908274866	0.271058136949587	-0.843626798473111	0.398877984356658	0.765845729964784
hsa-miR-139-3p|hsa-mir-139	35.5092277710236	-0.304771204085772	0.362776015452406	-0.840108472181386	0.400847570282346	0.767580453732153
hsa-miR-1292-5p|hsa-mir-1292	116.197282351093	0.22633708174418	0.271635613756378	0.833237875601891	0.40471058540414	0.770877305531696
hsa-miR-3126-5p|hsa-mir-3126	52.8708553544431	-0.350971396958018	0.420885635171933	-0.833887801408678	0.404344211886837	0.770877305531696
hsa-miR-126-5p|hsa-mir-126	74.3821126000817	-0.304173813216409	0.36944232996334	-0.823332326987524	0.410319035048253	0.777446592723005
hsa-miR-148b-5p|hsa-mir-148b	15.2067798793679	-0.195927129489636	0.237676604279385	-0.82434335547527	0.409744490500673	0.777446592723005
hsa-miR-214-5p|hsa-mir-214	600.81475239591	0.24452210828243	0.298532819079433	0.819079486926922	0.412741064585529	0.779983114177377
hsa-miR-3129-5p|hsa-mir-3129	13.309138158734	0.191169029614853	0.235172024155266	0.81289018241659	0.41628102382277	0.784613448042917
hsa-miR-671-3p|hsa-mir-671	449.080511343806	0.291747669318292	0.361874173656924	0.806213016999892	0.420120034393495	0.787869101760125
hsa-miR-136-3p|hsa-mir-136	2088.18870554877	0.133179274273568	0.165218479519597	0.806079771831888	0.420196854272067	0.787869101760125
hsa-miR-1843|hsa-mir-1843	10.0686368576404	0.186426778927616	0.232620332186364	0.801420826698242	0.422888062132992	0.788806748020089
hsa-miR-196a-5p|hsa-mir-196a-2	28143.3747033219	-0.115509863284722	0.143994339168246	-0.802183363262345	0.422446898525276	0.788806748020089
hsa-miR-487b-5p|hsa-mir-487b	57.4543499022855	0.372754041269867	0.468443416934965	0.795729063093263	0.4261895305201	0.792910754456
hsa-miR-1246|hsa-mir-1246	48.2577903959091	0.299676981833979	0.378443883720483	0.791866363086262	0.428438601954881	0.795040704658542
hsa-miR-526b-5p|hsa-mir-526b	73.7440486914064	0.250472384245952	0.322728742377012	0.776108078881147	0.437685173943241	0.795817381658261
hsa-miR-3148|hsa-mir-3148	7.71214738032027	0.173750687851268	0.225521030955158	0.770441174002154	0.441038237348827	0.795817381658261
hsa-miR-202-5p|hsa-mir-202	200.085639793455	0.218728126359033	0.280721122789474	0.779165187804792	0.435882413986585	0.795817381658261
hsa-miR-190a-5p|hsa-mir-190a	54.4359510665598	0.309468813583218	0.401836716648283	0.770135731160892	0.441219382591975	0.795817381658261
hsa-miR-361-5p|hsa-mir-361	7278.86475519115	0.145690288368488	0.187884787220732	0.775423548247826	0.438089424848337	0.795817381658261
hsa-miR-548j-5p|hsa-mir-548j	36.1422559200359	0.35331894957518	0.454147557398874	0.777982714690377	0.436579203453818	0.795817381658261
hsa-miR-548ad-5p*hsa-miR-548ae-5p|hsa-mir-548d-2	8.07560336433025	-0.177994867486545	0.227894632152317	-0.781040193029117	0.434778855515837	0.795817381658261
hsa-miR-487a-5p|hsa-mir-487a	106.817596296282	-0.333884970436544	0.429714717825912	-0.776992168492141	0.437163390827462	0.795817381658261
hsa-miR-548ad-5p*hsa-miR-548ae-5p|hsa-mir-548ay	7.24733635260407	-0.172684624426851	0.224863562840147	-0.76795289661763	0.442515169639556	0.795817381658261
hsa-miR-619-5p|hsa-mir-619	7.92637369644028	0.175075767797595	0.226279453602091	0.773714824791219	0.439099451240597	0.795817381658261
hsa-miR-548ad-5p*hsa-miR-548ae-5p|hsa-mir-548d-1	8.07560336433025	-0.177994867486545	0.227894632152317	-0.781040193029117	0.434778855515837	0.795817381658261
hsa-miR-518b|hsa-mir-518b	44.4448092333469	-0.286447111964137	0.37358270141496	-0.766756894468632	0.443226069506892	0.795817381658261
hsa-miR-1285-5p|hsa-mir-1285-1	7.8685366113987	-0.176727270705784	0.227176579908173	-0.777929092766602	0.4366108161546	0.795817381658261
hsa-miR-181c-3p|hsa-mir-181c	7.28369474808026	0.170970515208988	0.223917640972774	0.763541963313987	0.445140246168047	0.797266112539786
hsa-miR-6516-5p|hsa-mir-6516	8.72245250096129	-0.272855962257966	0.359318762700127	-0.759370204348835	0.447631132042094	0.799738002655851
hsa-miR-616-3p|hsa-mir-616	7.92884826477772	0.168095820014713	0.222221161838818	0.756434799565294	0.449388550159298	0.800890485432412
hsa-miR-12136|hsa-mir-12136	34517.8184357603	-0.1326368221391	0.176406484658244	-0.75188178255499	0.452122154482414	0.803772719079847
hsa-miR-548o-5p*hsa-miR-548c-5p*hsa-miR-548am-5p|hsa-mir-548am	49.571217340873	0.263771708587012	0.353862105174681	0.745408182254508	0.456024998955801	0.808714283862505
hsa-miR-3605-3p|hsa-mir-3605	117.651642595521	-0.218146474883482	0.293666961904206	-0.742836284575454	0.457580804736198	0.809479556290081
hsa-miR-1323|hsa-mir-1323	310.529725649241	0.164823517855969	0.231854224136524	0.710892883102771	0.477150616544791	0.81274959488285
hsa-miR-199a-3p*hsa-miR-199b-3p|hsa-mir-199b	70241.9742277118	-0.114540155043483	0.164507714668695	-0.696260082842664	0.486265966588843	0.81274959488285
hsa-miR-320c|hsa-mir-320c-1	322.887107807107	0.140862524986569	0.195960903414567	0.718829738647237	0.472245831900501	0.81274959488285
hsa-miR-329-3p|hsa-mir-329-1	4314.28026120704	-0.117232812627499	0.160169444946458	-0.731929942484901	0.464211329302385	0.81274959488285
hsa-let-7g-5p|hsa-let-7g	195663.307163637	0.0640382452576336	0.090564067917174	0.7071043376298	0.479501640597618	0.81274959488285
hsa-miR-3605-5p|hsa-mir-3605	35.1675456099773	0.332261772424822	0.450380952784981	0.737734956086052	0.46067552571975	0.81274959488285
hsa-miR-378d|hsa-mir-378d-1	17.1074073160364	0.345159350450282	0.485276315106039	0.711263541421469	0.476920939723282	0.81274959488285
hsa-miR-548h-5p|hsa-mir-548h-5	77.5473995855536	0.297365149098584	0.427009799127412	0.696389520114632	0.486184924315645	0.81274959488285
hsa-miR-199a-3p*hsa-miR-199b-3p|hsa-mir-199a-2	70271.9160238634	-0.114339207729443	0.164315192061966	-0.695852929328184	0.486520938047929	0.81274959488285
hsa-miR-154-5p|hsa-mir-154	44.3991590059419	0.336977647408839	0.46265855177153	0.728350629462147	0.466398977027463	0.81274959488285
hsa-miR-17-3p|hsa-mir-17	44.179740763872	0.262161834962739	0.356404883072308	0.735573072688657	0.461990554793696	0.81274959488285
hsa-miR-494-3p|hsa-mir-494	10189.7389018465	0.0936116520535499	0.131483415755098	0.711965471203697	0.476486157874549	0.81274959488285
hsa-miR-548h-5p|hsa-mir-548h-2	77.5473995855536	0.297365149098584	0.427009799127412	0.696389520114632	0.486184924315645	0.81274959488285
hsa-miR-320c|hsa-mir-320c-2	323.301241312971	0.137115225342788	0.194489015787781	0.705002412539344	0.48080873479743	0.81274959488285
hsa-miR-548h-5p|hsa-mir-548h-3	77.5473995855536	0.297365149098584	0.427009799127412	0.696389520114632	0.486184924315645	0.81274959488285
hsa-miR-5690|hsa-mir-5690	16.2601919742573	-0.252226686485214	0.350192134247137	-0.720252289582306	0.471369674335678	0.81274959488285
hsa-miR-548h-5p|hsa-mir-548h-4	77.5473995855536	0.297365149098584	0.427009799127412	0.696389520114632	0.486184924315645	0.81274959488285
hsa-miR-493-5p|hsa-mir-493	25576.2693849274	-0.102045468959732	0.143886954632096	-0.709205843022059	0.478196748072681	0.81274959488285
hsa-miR-4677-3p|hsa-mir-4677	35.6748521704628	0.313357902223996	0.433644375669217	0.722614934738654	0.469916490166145	0.81274959488285
hsa-miR-132-5p|hsa-mir-132	551.42484402658	-0.183257596798033	0.251889124758857	-0.727532786393508	0.466899638184872	0.81274959488285
hsa-miR-342-5p|hsa-mir-342	101.314546057359	0.252977904693955	0.362111497584736	0.698618813214449	0.484790283294857	0.81274959488285
hsa-miR-329-3p|hsa-mir-329-2	4314.28026120704	-0.117232812627499	0.160169444946458	-0.731929942484901	0.464211329302385	0.81274959488285
hsa-miR-199a-3p*hsa-miR-199b-3p|hsa-mir-199a-1	70241.9742277118	-0.114540155043483	0.164507714668695	-0.696260082842664	0.486265966588843	0.81274959488285
hsa-miR-548h-5p|hsa-mir-548h-1	77.5473995855536	0.297365149098584	0.427009799127412	0.696389520114632	0.486184924315645	0.81274959488285
hsa-miR-326|hsa-mir-326	9.29689594283155	-0.333513965050131	0.485912402546307	-0.686366438276594	0.492482062818336	0.820803438030559
hsa-miR-539-3p|hsa-mir-539	184.788103051466	0.197550559795198	0.289673311708742	0.681977081802515	0.495253442701783	0.823516117194651
hsa-miR-656-5p|hsa-mir-656	23.9421277367131	0.302728680786591	0.44600164188617	0.678761359501574	0.497289080687201	0.824995709895817
hsa-miR-144-5p|hsa-mir-144	18.2422154817423	0.328189161512819	0.486837271447598	0.674124971033868	0.500231865061616	0.82796998355026
hsa-miR-525-5p|hsa-mir-525	19.9028247789375	0.306617203580597	0.462134877559197	0.66347990266396	0.507023246746122	0.837286095544054
hsa-miR-514a-3p|hsa-mir-514a-1	78.7125441722442	-0.23436962948857	0.361477176435753	-0.648366327853692	0.516748043520755	0.839861379988587
hsa-miR-514a-3p|hsa-mir-514a-2	78.7125441722442	-0.23436962948857	0.361477176435753	-0.648366327853692	0.516748043520755	0.839861379988587
hsa-miR-514a-3p|hsa-mir-514a-3	78.7125441722442	-0.23436962948857	0.361477176435753	-0.648366327853692	0.516748043520755	0.839861379988587
hsa-miR-1268a|hsa-mir-1268a	62.0895008905604	0.30046032542464	0.462019778705212	0.650319183881404	0.51548606785859	0.839861379988587
hsa-miR-598-3p|hsa-mir-598	257.034063557694	-0.200081437245817	0.308355179670292	-0.648866795296753	0.516424478700001	0.839861379988587
hsa-miR-2355-3p|hsa-mir-2355	296.951500332426	-0.206383867567862	0.317020190874098	-0.651011744705641	0.515038905418317	0.839861379988587
hsa-miR-29b-1-5p|hsa-mir-29b-1	389.419977961425	0.131616647425007	0.200665527674018	0.655900636998391	0.511888058332362	0.839861379988587
hsa-miR-99a-5p|hsa-mir-99a	20273.4386076879	-0.10538251970917	0.163883171479261	-0.6430344174936	0.520201767494345	0.842560646342964
hsa-miR-378d|hsa-mir-378d-2	18.2541290517269	0.31233911895239	0.486364964941836	0.642190826779109	0.520749288364748	0.842560646342964
hsa-miR-6500-3p|hsa-mir-6500	18.3470641234063	-0.30475180749857	0.476789118892546	-0.639175256781084	0.522708926654864	0.843835038545969
hsa-miR-337-3p|hsa-mir-337	1846.31065497468	0.177800176941329	0.280273493772958	0.634380991751434	0.525832211572939	0.845500167880347
hsa-miR-520h|hsa-mir-520h	7.69521587354685	-0.307961527676929	0.48575332754188	-0.633987479273372	0.526088993347771	0.845500167880347
hsa-miR-1260a|hsa-mir-1260a	9.06031711868067	-0.284146952606449	0.452994592407627	-0.62726345384441	0.530486555233705	0.850668863626431
hsa-miR-9-3p|hsa-mir-9-3	310.22854682992	0.122148914775643	0.195822618027703	0.623773269941488	0.532776496471606	0.85244239435457
hsa-miR-548o-5p*hsa-miR-548c-5p*hsa-miR-548am-5p|hsa-mir-548o-2	67.0855362817062	0.215321390300461	0.347319643796229	0.619951661665267	0.535289611823813	0.852673717949436
hsa-miR-548o-5p*hsa-miR-548c-5p*hsa-miR-548am-5p|hsa-mir-548c	67.0855362817062	0.215321390300461	0.347319643796229	0.619951661665267	0.535289611823813	0.852673717949436
hsa-miR-145-3p|hsa-mir-145	546.17797762494	0.108096185952426	0.177660495030463	0.608442444865929	0.54289406770194	0.862877988400435
hsa-miR-659-5p|hsa-mir-659	10.635713912318	0.215901061332318	0.358330506694807	0.60251934261406	0.546828491754237	0.867216991328305
hsa-miR-194-5p|hsa-mir-194-2	1262.1181660285	-0.0854429677325092	0.142852890582836	-0.598118577677387	0.54976081515788	0.869951180030052
hsa-miR-3928-3p|hsa-mir-3928	24.0621419829248	-0.205137467602505	0.348245085682344	-0.589060624360466	0.555820606196426	0.877611483468042
hsa-miR-151a-5p|hsa-mir-151a	63793.5048156111	0.0325619891147381	0.0560851672845782	0.580581117811727	0.561522801311214	0.882743268436843
hsa-miR-151b|hsa-mir-151a	63793.5048156111	0.0325619891147381	0.0560851672845782	0.580581117811727	0.561522801311214	0.882743268436843
hsa-miR-93-3p|hsa-mir-93	245.68516921103	0.193762645869527	0.334883136281515	0.578597799880384	0.562860589618304	0.882918571950281
hsa-let-7b-5p|hsa-let-7b	212717.276000471	-0.12629082912187	0.220758595278588	-0.572076611388548	0.567270073527539	0.8879009846518
hsa-miR-193a-5p|hsa-mir-193a	5207.17209910424	0.132814715751591	0.235936670246869	0.562925278264807	0.5734857662951	0.892026027906911
hsa-miR-524-5p|hsa-mir-524	11.1014258161351	-0.202819817307456	0.360424521335803	-0.562724801730378	0.573622292945694	0.892026027906911
hsa-miR-6826-3p|hsa-mir-6826	7.47428248294057	-0.203067939581732	0.358885355587489	-0.565829550914144	0.571509655921465	0.892026027906911
hsa-miR-320d|hsa-mir-320d-1	177.119944101148	0.13078536001237	0.234512552643286	0.557690232519476	0.577055928592509	0.895431613333203
hsa-miR-629-3p|hsa-mir-629	10.3573453460865	-0.186498489720497	0.335842430654697	-0.555315447654824	0.578678914539303	0.896018964447954
hsa-miR-9-3p|hsa-mir-9-1	347.924823405845	0.102735986390744	0.186381690445954	0.551212869380723	0.581487758985302	0.89637431169872
hsa-miR-9-3p|hsa-mir-9-2	347.924823405845	0.102735986390744	0.186381690445954	0.551212869380723	0.581487758985302	0.89637431169872
hsa-miR-1343-3p|hsa-mir-1343	42.6639893341808	-0.241472581429022	0.439418330333345	-0.549527784254788	0.582643302604168	0.89637431169872
hsa-miR-382-5p|hsa-mir-382	4187.35464704935	0.0888626840065671	0.162799683224248	0.54584064444501	0.585175481839133	0.896403392619539
hsa-miR-4435|hsa-mir-4435-2	14.1584909811426	-0.189567503185608	0.349590478603304	-0.542255910238101	0.587642224050587	0.896403392619539
hsa-miR-4435|hsa-mir-4435-1	14.1584909811426	-0.189567503185608	0.349590478603304	-0.542255910238101	0.587642224050587	0.896403392619539
hsa-miR-1226-3p|hsa-mir-1226	79.2405557747136	-0.221559769773735	0.40758736927536	-0.543588409443699	0.586724737501686	0.896403392619539
hsa-miR-1276|hsa-mir-1276	18.2132910476923	-0.190086844129724	0.353889891209679	-0.537135557842475	0.591173980745385	0.898303390404837
hsa-miR-3129-3p|hsa-mir-3129	80.0190907585892	-0.211187643465554	0.393395516146173	-0.536832868697679	0.591383065349851	0.898303390404837
hsa-miR-191-3p|hsa-mir-191	207.59897611291	-0.134072283184872	0.250827710955634	-0.534519422411769	0.592982215502128	0.898836200340068
hsa-miR-548ay-3p|hsa-mir-548ay	15.1754161816894	-0.233683598019122	0.439333797442691	-0.53190444117745	0.594792181180115	0.899685652205215
hsa-miR-3180-3p|hsa-mir-3180-2	17.8658263328089	-0.244521708244442	0.482816876719524	-0.506448138072208	0.612542088476203	0.907469760705485
hsa-miR-301a-3p|hsa-mir-301a	164.200017669212	-0.227000226595925	0.446079349353095	-0.508878581636029	0.610837333829015	0.907469760705485
hsa-miR-3180-3p|hsa-mir-3180-4	17.8658263328089	-0.244521708244442	0.482816876719524	-0.506448138072208	0.612542088476203	0.907469760705485
hsa-miR-3180-3p|hsa-mir-3180-1	17.8658263328089	-0.244521708244442	0.482816876719524	-0.506448138072208	0.612542088476203	0.907469760705485
hsa-miR-3180-3p|hsa-mir-3180-3	17.8658263328089	-0.244521708244442	0.482816876719524	-0.506448138072208	0.612542088476203	0.907469760705485
hsa-miR-138-5p|hsa-mir-138-1	589.602489767392	-0.172637762520239	0.335340950759933	-0.514812647035848	0.606683946849248	0.907469760705485
hsa-miR-625-5p|hsa-mir-625	15.6485464896965	-0.11764031313527	0.229885984821337	-0.511733297820211	0.608837678663937	0.907469760705485
hsa-miR-491-3p|hsa-mir-491	8.58591773239243	-0.180970147253841	0.347864361693729	-0.520231927101441	0.60290193512592	0.907469760705485
hsa-miR-190b-5p|hsa-mir-190b	13.6942197193684	-0.213639584757082	0.411928424941492	-0.51863278138047	0.604016844526472	0.907469760705485
hsa-miR-3180-3p|hsa-mir-3180-5	17.8658263328089	-0.244521708244442	0.482816876719524	-0.506448138072208	0.612542088476203	0.907469760705485
hsa-miR-495-5p|hsa-mir-495	17.520777519665	0.177107352976583	0.354456740923911	0.499658583202402	0.617315500000612	0.910806007188944
hsa-miR-5010-3p|hsa-mir-5010	8.51893570248106	0.114306952343847	0.228775689321152	0.499646412094881	0.617324071539173	0.910806007188944
hsa-miR-223-3p|hsa-mir-223	24.6347649572748	0.217229739614698	0.441481933415676	0.49204672529638	0.622686312398189	0.914967642707543
hsa-miR-99a-3p|hsa-mir-99a	10.9985874710479	-0.175678326696734	0.356789679202577	-0.492386234628125	0.622446328568328	0.914967642707543
hsa-miR-151a-3p|hsa-mir-151a	13301.0352375384	-0.0677382255006197	0.138723172661249	-0.488297839511148	0.625338891575526	0.915130085232477
hsa-miR-122-5p|hsa-mir-122	219.570060874739	0.103384341924387	0.211116491456314	0.489702823361763	0.62434420368491	0.915130085232477
hsa-miR-1304-5p|hsa-mir-1304	21.6714684484733	0.170946984889718	0.35552829799943	0.480825255968771	0.630640698625769	0.921016841806396
hsa-miR-219a-2-3p|hsa-mir-219a-2	15.4945925807044	0.222406319235585	0.476669885871203	0.466583532603692	0.640797870936695	0.922017068513075
hsa-miR-520h|hsa-mir-520g	14.436326308135	-0.215442070360973	0.479328803187348	-0.449466147096457	0.653095423530095	0.922017068513075
hsa-miR-320a-3p|hsa-mir-320a	31846.524150377	-0.0712109478377742	0.155735617100218	-0.457255373971063	0.647487501431961	0.922017068513075
hsa-miR-618|hsa-mir-618	8.44643509319205	0.167758815328418	0.356864285973363	0.470091353834549	0.638289751159847	0.922017068513075
hsa-miR-486-3p|hsa-mir-486-1	1252.22349856469	-0.2181794981946	0.484265319671889	-0.450537111231558	0.652323201232596	0.922017068513075
hsa-miR-23b-5p|hsa-mir-23b	739.583098211742	0.170899025246361	0.367599499586559	0.46490548936702	0.641999139284635	0.922017068513075
hsa-miR-6514-5p|hsa-mir-6514	17.4178585469386	-0.105047720242461	0.229224090809936	-0.458275218242931	0.646754725990196	0.922017068513075
hsa-miR-323b-3p|hsa-mir-323b	63.5694931499843	-0.070719651949505	0.148806046292231	-0.4752471671119	0.634610811620116	0.922017068513075
hsa-miR-320d|hsa-mir-320d-2	178.776478124601	0.103625331551836	0.23036517017276	0.44983072516615	0.652832501507451	0.922017068513075
hsa-miR-651-5p|hsa-mir-651	8.1556498889879	0.153394575331729	0.333434262999219	0.460044429603469	0.64548433011995	0.922017068513075
hsa-miR-518a-3p|hsa-mir-518a-1	11.6196252410807	-0.220172032675507	0.485825669976849	-0.453191435285828	0.650410899175517	0.922017068513075
hsa-miR-518a-3p|hsa-mir-518a-2	11.6196252410807	-0.220172032675507	0.485825669976849	-0.453191435285828	0.650410899175517	0.922017068513075
hsa-miR-1185-1-3p|hsa-mir-1185-1	385.048110895909	-0.146184190956812	0.320469186698008	-0.456156775829332	0.648277245254456	0.922017068513075
hsa-miR-15b-5p|hsa-mir-15b	9579.9268527827	0.0790939423592967	0.169826431704745	0.465733994204195	0.641405916470342	0.922017068513075
hsa-miR-517c-3p|hsa-mir-517c	29.6199813022375	-0.203070849360299	0.430598809890476	-0.471601046486753	0.637211579617668	0.922017068513075
hsa-miR-520g-3p|hsa-mir-520g	14.436326308135	-0.215442070360973	0.479328803187348	-0.449466147096457	0.653095423530095	0.922017068513075
hsa-miR-421|hsa-mir-421	687.141898033657	-0.142068322280729	0.309131205573128	-0.459572892414194	0.64582282014067	0.922017068513075
hsa-miR-135b-5p|hsa-mir-135b	156.101722487972	0.164391576829473	0.38938979694939	0.42217741224185	0.672895527238539	0.924638279639676
hsa-miR-616-5p|hsa-mir-616	49.5991358939516	-0.215327066655677	0.486822207757548	-0.442311511727329	0.658263801831124	0.924638279639676
hsa-miR-224-5p|hsa-mir-224	521.641079752219	0.0549842552158606	0.131902325099892	0.416855845218951	0.676783851902929	0.924638279639676
hsa-miR-181c-5p|hsa-mir-181c	598.575334513662	-0.0608424595489609	0.140826364536959	-0.432038842648623	0.665713182549987	0.924638279639676
hsa-miR-3173-5p|hsa-mir-3173	52.0033551898578	0.184952705078592	0.429066987968265	0.4310578773594	0.666426287565996	0.924638279639676
hsa-miR-4685-3p|hsa-mir-4685	13.4655429470486	-0.197084934801648	0.45087967773334	-0.437112037944208	0.662030097514868	0.924638279639676
hsa-miR-212-3p|hsa-mir-212	64.2911754896005	0.189243633426543	0.443045532844918	0.42714262845933	0.669275445577727	0.924638279639676
hsa-miR-195-3p|hsa-mir-195	43.0281334089033	-0.171037692931018	0.384317707985885	-0.445042446332711	0.656289079762271	0.924638279639676
hsa-miR-550a-3p|hsa-mir-550a-1	13.1019151166176	-0.181503940846109	0.434804084501178	-0.417438444844271	0.676357739585788	0.924638279639676
hsa-miR-3130-5p|hsa-mir-3130-2	6.89222317053544	0.147927301667339	0.349608851222929	0.423122301251501	0.672206032106837	0.924638279639676
hsa-miR-505-5p|hsa-mir-505	55.2305192294051	0.147741483122416	0.346198810089416	0.426753295553666	0.669559027525079	0.924638279639676
hsa-miR-582-3p|hsa-mir-582	35.6328361840311	-0.193049271998772	0.440140072351108	-0.438608716010691	0.66094508041522	0.924638279639676
hsa-miR-148a-5p|hsa-mir-148a	33.3123135381179	0.207039400711519	0.486443751311813	0.42561837859606	0.670385946058579	0.924638279639676
hsa-miR-34c-3p|hsa-mir-34c	63.0713537688598	0.203469375623543	0.473765025382148	0.429473187598474	0.667578902252047	0.924638279639676
hsa-miR-550a-3p|hsa-mir-550a-3	13.1019151166176	-0.181503940846109	0.434804084501178	-0.417438444844271	0.676357739585788	0.924638279639676
hsa-miR-550a-3p|hsa-mir-550a-2	13.1019151166176	-0.181503940846109	0.434804084501178	-0.417438444844271	0.676357739585788	0.924638279639676
hsa-miR-425-3p|hsa-mir-425	327.790568831176	-0.116284999805571	0.271154175732222	-0.428851960297333	0.668030962478872	0.924638279639676
hsa-miR-628-5p|hsa-mir-628	40.4911049639448	0.18921650698228	0.486239353905123	0.389142724591562	0.697170569736063	0.926478377086075
hsa-miR-516b-5p|hsa-mir-516b-2	116.993508042673	-0.122516813252446	0.303804436057032	-0.40327526102827	0.6867457389443	0.926478377086075
hsa-miR-1294|hsa-mir-1294	51.3038730382841	-0.180380481405699	0.440981417041534	-0.409043271292109	0.68250790619525	0.926478377086075
hsa-miR-6746-3p|hsa-mir-6746	12.3426951119689	-0.134374475851146	0.344412858863333	-0.390155223282379	0.696421769713241	0.926478377086075
hsa-miR-6511b-3p|hsa-mir-6511b-1	40.0438016242387	0.136166565496632	0.354850323560204	0.383729579644952	0.701178886541301	0.926478377086075
hsa-miR-450a-1-3p|hsa-mir-450a-1	385.942750049074	-0.134443928767771	0.33723400962152	-0.398666578494436	0.690138897100271	0.926478377086075
hsa-miR-548o-3p|hsa-mir-548o-2	36.7970147457865	-0.183033731153277	0.477177106290499	-0.383576095207403	0.701292660433209	0.926478377086075
hsa-miR-122b-5p|hsa-mir-122b	14.0568073794613	0.0881372327285185	0.226311370564393	0.389451190670248	0.696942410345747	0.926478377086075
hsa-miR-18a-3p|hsa-mir-18a	109.576481251648	0.11735911778812	0.298038813841325	0.39377125507754	0.693749928490705	0.926478377086075
hsa-miR-590-3p|hsa-mir-590	320.448844858893	0.0972772778760721	0.249995242762468	0.389116515983066	0.697189956404618	0.926478377086075
hsa-miR-3152-5p|hsa-mir-3152	16.8025628141446	-0.0909180037784498	0.228759831199883	-0.397438673134045	0.691044001852825	0.926478377086075
hsa-miR-21-5p|hsa-mir-21	1882541.58442103	0.0667851642760467	0.172973114599846	0.386101414838641	0.6994215620509	0.926478377086075
hsa-miR-181b-2-3p|hsa-mir-181b-2	31.0945627736441	-0.135316774394379	0.346813285352346	-0.390171830519421	0.696409490185982	0.926478377086075
hsa-miR-885-5p|hsa-mir-885	12.9448703914771	-0.195266375366982	0.486553447128639	-0.401325643707455	0.688180385900237	0.926478377086075
hsa-miR-455-5p|hsa-mir-455	172.934189925093	-0.127084378408591	0.311626099069022	-0.407810445878099	0.683412844024018	0.926478377086075
hsa-miR-548o-3p|hsa-mir-548o	36.7970147457865	-0.183033731153277	0.477177106290499	-0.383576095207403	0.701292660433209	0.926478377086075
hsa-miR-381-5p|hsa-mir-381	19.563645637109	0.0926346072607875	0.22985263831836	0.403017376430906	0.686935441501238	0.926478377086075
hsa-miR-3149|hsa-mir-3149	9.43054150736694	-0.13440897049337	0.332883853218765	-0.403771373089218	0.686380849310173	0.926478377086075
hsa-miR-26a-2-3p|hsa-mir-26a-2	82.68248023441	0.176843215652514	0.468802830112664	0.377223012092342	0.706007880193558	0.92929739257653
hsa-miR-143-5p|hsa-mir-143	24.0470140640187	0.133966299035772	0.354399799083799	0.378008958758171	0.705423938788489	0.92929739257653
hsa-miR-4787-3p|hsa-mir-4787	35.7473292581014	-0.156469916360818	0.432216799188959	-0.362017202141214	0.717339175639654	0.929633219634923
hsa-miR-1228-5p|hsa-mir-1228	7.98714790120923	-0.0812866647673801	0.22194885764056	-0.366240518791143	0.714185609738887	0.929633219634923
hsa-miR-429|hsa-mir-429	27.5711136213668	0.160917745551977	0.456289996380885	0.352665512784225	0.724339216965544	0.929633219634923
hsa-miR-1284|hsa-mir-1284	22.6337697578477	0.172191276672767	0.485929632039317	0.354354345402083	0.723073344677931	0.929633219634923
hsa-let-7d-5p|hsa-let-7d	37132.8566110596	-0.0537787251982212	0.150892978173518	-0.356403100059295	0.721538708092976	0.929633219634923
hsa-miR-4775|hsa-mir-4775	19.0570230215658	0.127537258981661	0.343778754266136	0.37098644811229	0.710647625461175	0.929633219634923
hsa-miR-3916|hsa-mir-3916	6.83562539808103	-0.119056487122627	0.318328022207949	-0.374005675959163	0.708400093336064	0.929633219634923
hsa-miR-181a-3p|hsa-mir-181a-1	526.498816770525	0.0748125384537422	0.203198402122256	0.36817483637854	0.712742872211553	0.929633219634923
hsa-miR-93-5p|hsa-mir-93	32801.3863583235	-0.0494838893141276	0.13298936662657	-0.372089066737771	0.709826536345012	0.929633219634923
hsa-miR-30c-1-3p|hsa-mir-30c-1	69.5484799124276	0.1533554317374	0.425366651487049	0.360525281427873	0.718454354127431	0.929633219634923
hsa-miR-200a-3p|hsa-mir-200a	31.1874019431075	-0.17123741919174	0.484791246927198	-0.353218875706011	0.72392435800668	0.929633219634923
hsa-miR-548l|hsa-mir-548l	9.45956467458944	0.123905021545963	0.341306744231098	0.363031272133514	0.716581523844775	0.929633219634923
hsa-let-7d-3p|hsa-let-7d	7490.06599225293	0.0379434660419741	0.107533702191013	0.352851852664525	0.724199507974811	0.929633219634923
hsa-miR-106a-5p|hsa-mir-106a	91.7722120135543	-0.121593187346049	0.344505014085174	-0.35295041399887	0.724125614976343	0.929633219634923
hsa-miR-3913-5p|hsa-mir-3913-1	22.7762015380267	0.12350803410079	0.353832180299642	0.349058228667041	0.727045595245048	0.931446314192945
hsa-miR-1185-2-3p|hsa-mir-1185-2	107.204052072175	-0.164463988229519	0.476658169932571	-0.345035496302904	0.730067685278975	0.933656720072578
hsa-miR-3913-5p|hsa-mir-3913-2	21.7196153281547	0.115766633555099	0.353648890260274	0.327349064972038	0.74340388626333	0.937391940647281
hsa-miR-329-5p|hsa-mir-329-2	24.9203970762229	0.161491725036748	0.485641290746829	0.332532937609984	0.739486872737287	0.937391940647281
hsa-miR-410-3p|hsa-mir-410	1742.19434966822	0.0513879138651376	0.155684230634119	0.330077835473952	0.741341150284633	0.937391940647281
hsa-miR-7974|hsa-mir-7974	11.5783790835863	-0.154892947646747	0.469707310357593	-0.329764822116192	0.74157766974001	0.937391940647281
hsa-miR-329-5p|hsa-mir-329-1	24.9203970762229	0.161491725036748	0.485641290746829	0.332532937609984	0.739486872737287	0.937391940647281
hsa-miR-26b-3p|hsa-mir-26b	143.86088093637	-0.103711187080943	0.309975533504417	-0.33457862273335	0.737942972988145	0.937391940647281
hsa-miR-203a-3p|hsa-mir-203a	141.278540629664	0.143612279291273	0.436975759944652	0.328650448046507	0.742419912192828	0.937391940647281
hsa-miR-217-5p|hsa-mir-217	33.2433393616297	-0.151364706483871	0.462290485445467	-0.327423365285173	0.74334769659253	0.937391940647281
hsa-miR-589-3p|hsa-mir-589	7.63339218524718	0.0651868269304971	0.223186784744235	0.292072969307744	0.770230833397798	0.946042754840624
hsa-miR-124-3p|hsa-mir-124-2	215.233656098067	-0.0829428374924416	0.273869879305575	-0.302854909429075	0.762000435522509	0.946042754840624
hsa-miR-124-3p|hsa-mir-124-3	215.233656098067	-0.0829428374924416	0.273869879305575	-0.302854909429075	0.762000435522509	0.946042754840624
hsa-miR-548av-3p|hsa-mir-548o-2	19.0454293401136	-0.0665365654724584	0.224683267024412	-0.29613493854542	0.767127032857247	0.946042754840624
hsa-miR-6511b-3p|hsa-mir-6511b-2	32.7560485973633	0.1026854233943	0.352675144470446	0.291161498064984	0.770927807570032	0.946042754840624
hsa-miR-124-3p|hsa-mir-124-1	215.233656098067	-0.0829428374924416	0.273869879305575	-0.302854909429075	0.762000435522509	0.946042754840624
hsa-miR-380-3p|hsa-mir-380	283.998561566505	0.0814017767205248	0.270442199466695	0.300995099437318	0.763418231432617	0.946042754840624
hsa-miR-548av-3p|hsa-mir-548o	19.0454293401136	-0.0665365654724584	0.224683267024412	-0.29613493854542	0.767127032857247	0.946042754840624
hsa-miR-1306-5p|hsa-mir-1306	88.2595057514239	-0.118644713337234	0.406413134966201	-0.291931296332489	0.770339154223754	0.946042754840624
hsa-miR-302d-3p|hsa-mir-302d	33.7602332929995	-0.12814462878587	0.416007043996419	-0.308034757187845	0.758055884943061	0.946042754840624
hsa-miR-184|hsa-mir-184	294.010279913575	0.0877036943023572	0.295935279802159	0.296361063679158	0.766954357075632	0.946042754840624
hsa-miR-26a-1-3p|hsa-mir-26a-1	38.9655780546837	0.134998734985393	0.46440626804661	0.290691026960566	0.771287634849231	0.946042754840624
hsa-miR-486-3p|hsa-mir-486-2	1047.6278972721	-0.143440944104873	0.482139275292656	-0.297509353532348	0.766077668025566	0.946042754840624
hsa-miR-200b-3p|hsa-mir-200b	140.152006209488	0.0867355229483894	0.27756007481549	0.31249279279827	0.754666039538897	0.946042754840624
hsa-miR-450b-5p|hsa-mir-450b	6871.95204466264	0.0415588666339642	0.142843921733712	0.290938992220039	0.771097979094108	0.946042754840624
hsa-miR-216b-5p|hsa-mir-216b	23.9771193084234	0.137116353646983	0.44375471924408	0.308991313671112	0.757328134416982	0.946042754840624
hsa-miR-1255b-5p|hsa-mir-1255b-2	7.80851015162811	0.0901853901160119	0.335459061313222	0.268841717266373	0.788051488995943	0.949026319245795
hsa-miR-1255b-5p|hsa-mir-1255b-1	7.80851015162811	0.0901853901160119	0.335459061313222	0.268841717266373	0.788051488995943	0.949026319245795
hsa-miR-1283|hsa-mir-1283-1	21.1606444857203	0.126057953081388	0.465252127002131	0.270945463255906	0.78643297771958	0.949026319245795
hsa-miR-4485-5p|hsa-mir-4485	40.565843146316	-0.0630815098919238	0.232293577580816	-0.271559422989116	0.78596080302452	0.949026319245795
hsa-miR-1283|hsa-mir-1283-2	21.1606444857203	0.126057953081388	0.465252127002131	0.270945463255906	0.78643297771958	0.949026319245795
hsa-miR-194-3p|hsa-mir-194-2	9.78881591077402	0.129791768663806	0.48317273931061	0.268623947718972	0.788219081818035	0.949026319245795
hsa-miR-2355-5p|hsa-mir-2355	12.1387438074219	-0.0612534387717713	0.227167774467043	-0.269639648121207	0.787437494910201	0.949026319245795
hsa-miR-33a-5p|hsa-mir-33a	43.2182972657031	0.100223175882844	0.35223301903523	0.284536572287732	0.775999211076335	0.949026319245795
hsa-miR-584-5p|hsa-mir-584	40.723266832144	-0.0640609201355982	0.229237074867898	-0.279452702720598	0.779897430402108	0.949026319245795
hsa-miR-219a-1-3p|hsa-mir-219a-1	11.0660129146615	-0.0963485958618737	0.345807907633166	-0.27861883356375	0.780537357745823	0.949026319245795
hsa-miR-140-5p|hsa-mir-140	1058.95179238965	0.0454680354072381	0.1656982132189	0.274402689829681	0.783775176133376	0.949026319245795
hsa-miR-1262|hsa-mir-1262	20.3271176911514	-0.0579777629271878	0.227177848504483	-0.255208697982029	0.798561913441043	0.954511669567453
hsa-miR-30e-5p|hsa-mir-30e	42919.8919162154	0.0322749238785331	0.128485071732344	0.251195905044652	0.801662650389903	0.954511669567453
hsa-miR-452-5p|hsa-mir-452	502.672460182732	0.0726375839077712	0.284745183505406	0.255096795715922	0.798648338965233	0.954511669567453
hsa-miR-6511a-3p|hsa-mir-6511a-1	81.5431912342652	-0.104380710639193	0.416376125619005	-0.250688510259841	0.802054944567096	0.954511669567453
hsa-miR-6511a-3p|hsa-mir-6511a-4	81.5431912342652	-0.104380710639193	0.416376125619005	-0.250688510259841	0.802054944567096	0.954511669567453
hsa-miR-6511a-3p|hsa-mir-6511a-3	81.5431912342652	-0.104380710639193	0.416376125619005	-0.250688510259841	0.802054944567096	0.954511669567453
hsa-miR-6511a-3p|hsa-mir-6511a-2	81.5431912342652	-0.104380710639193	0.416376125619005	-0.250688510259841	0.802054944567096	0.954511669567453
hsa-miR-6716-3p|hsa-mir-6716	18.2053020012807	0.0810585161907156	0.336720513568727	0.240729367307083	0.809764876366857	0.962096882812108
hsa-miR-150-5p|hsa-mir-150	10.8194802378169	-0.112439135290679	0.48419455853106	-0.232218915536339	0.816367986806376	0.967559183416317
hsa-miR-942-5p|hsa-mir-942	144.063279689398	-0.057931852574465	0.250417688106328	-0.231340896933235	0.817049977107112	0.967559183416317
hsa-miR-509-3-5p|hsa-mir-509-3	44.5127367572608	0.103379745092241	0.459395970790488	0.22503407009503	0.82195276982071	0.970173761099854
hsa-miR-520d-3p|hsa-mir-520d	6.74914381624208	-0.108377212571884	0.480870029112846	-0.225377349409421	0.821685730936833	0.970173761099854
hsa-miR-520a-5p|hsa-mir-520a	12.449150985741	0.106847223936087	0.485830859283459	0.21992679529183	0.825928167539667	0.97168019710549
hsa-miR-331-5p|hsa-mir-331	361.962254520356	0.0467428893756718	0.211934629753886	0.220553334912529	0.82544023956487	0.97168019710549
hsa-miR-548n|hsa-mir-548n	8.91277375753165	-0.0478815235269443	0.221011811748578	-0.216646898408372	0.828483533970819	0.973096483619885
hsa-miR-106b-3p|hsa-mir-106b	1493.75072929621	-0.0435851817155618	0.203581333114533	-0.214092230602701	0.83047513441982	0.973847063163307
hsa-miR-3200-3p|hsa-mir-3200	15.915996165987	0.0402804011613355	0.225771807037635	0.178412006750785	0.858399420555691	0.985799503174564
hsa-miR-181d-5p|hsa-mir-181d	423.293157809189	0.0434867189986445	0.257688708710575	0.168756788825726	0.865987948268506	0.985799503174564
hsa-miR-576-5p|hsa-mir-576	247.84694338009	0.0554066582161279	0.288139489203861	0.192291096125763	0.847514192519655	0.985799503174564
hsa-miR-1270|hsa-mir-1270	21.1848551469131	0.0926406764281498	0.486133974732662	0.190566142757447	0.848865518187768	0.985799503174564
hsa-miR-215-5p|hsa-mir-215	37.8145029512664	-0.074951276794105	0.405487551605462	-0.184842361984598	0.853352680267991	0.985799503174564
hsa-let-7a-5p|hsa-let-7a-2	1335923.43931829	-0.0265712412634542	0.163526779866873	-0.162488622873182	0.870921086852651	0.985799503174564
hsa-miR-31-3p|hsa-mir-31	28.4316661802257	0.0612003848049586	0.349478577091232	0.175119131233564	0.860986026000305	0.985799503174564
hsa-miR-451a|hsa-mir-451a	245.389867655847	-0.0447869221138589	0.250320675186485	-0.178918189959712	0.858001939726267	0.985799503174564
hsa-miR-514a-5p|hsa-mir-514a-2	20.9468394993635	0.0806439615298853	0.480925672127004	0.16768487565494	0.866831195185288	0.985799503174564
hsa-let-7a-5p|hsa-let-7a-3	1338467.25764753	-0.0270812013205714	0.163705175042532	-0.165426666038722	0.868608166350689	0.985799503174564
hsa-miR-514a-5p|hsa-mir-514a-1	20.9468394993635	0.0806439615298853	0.480925672127004	0.16768487565494	0.866831195185288	0.985799503174564
hsa-miR-1245a|hsa-mir-1245a	11.3372271740603	0.0386746634331914	0.219366282583716	0.176301767881908	0.860056873219671	0.985799503174564
hsa-miR-641|hsa-mir-641	132.122484747673	0.0552632841176912	0.332468182367818	0.166221271834524	0.867982819807752	0.985799503174564
hsa-miR-4662a-3p|hsa-mir-4662a	7.15867164007963	0.0679174501788889	0.412148867402967	0.164788637190369	0.869110347978037	0.985799503174564
hsa-let-7a-5p|hsa-let-7a-1	1337010.50315331	-0.0269378868895281	0.163810820850899	-0.16444510044942	0.869380761770991	0.985799503174564
hsa-miR-362-3p|hsa-mir-362	223.709956279015	-0.0461755262762929	0.250304729183108	-0.184477242707283	0.853639078455933	0.985799503174564
hsa-miR-153-3p|hsa-mir-153-1	6.84109073458083	-0.0757743074289712	0.401257269656207	-0.188842204638171	0.850216492397625	0.985799503174564
hsa-miR-671-5p|hsa-mir-671	231.94477090978	-0.0408868295852631	0.254144719023652	-0.160880106981322	0.872187830528592	0.985799503174564
hsa-let-7e-5p|hsa-let-7e	52854.1172576708	-0.0439944424319617	0.223728787764185	-0.196641848693753	0.844107819419406	0.985799503174564
hsa-miR-514a-5p|hsa-mir-514a-3	20.9468394993635	0.0806439615298853	0.480925672127004	0.16768487565494	0.866831195185288	0.985799503174564
hsa-miR-363-3p|hsa-mir-363	9.99471884529965	-0.0774995038635514	0.486870324831036	-0.159178943367409	0.873527893090794	0.985799503174564
hsa-miR-589-5p|hsa-mir-589	154.322545540389	0.0646542083911871	0.347618910870323	0.185991631552249	0.852451323882431	0.985799503174564
hsa-miR-495-3p|hsa-mir-495	6294.32420999661	-0.0301735701452327	0.18578291884081	-0.162413048161264	0.870980596309523	0.985799503174564
hsa-miR-153-3p|hsa-mir-153-2	6.84109073458083	-0.0757743074289712	0.401257269656207	-0.188842204638171	0.850216492397625	0.985799503174564
hsa-miR-515-5p|hsa-mir-515-2	20.8089458269766	0.0731899727918687	0.479201578783443	0.152733162894991	0.878608707367559	0.986892775826276
hsa-miR-515-5p|hsa-mir-515-1	20.8089458269766	0.0731899727918687	0.479201578783443	0.152733162894991	0.878608707367559	0.986892775826276
hsa-miR-194-5p|hsa-mir-194-1	437.276736299176	0.037961666176572	0.243994120941012	0.15558434781201	0.876360663324397	0.986892775826276
hsa-miR-302a-3p|hsa-mir-302a	17.2424259483811	0.0700447360321378	0.470597448562895	0.148842150007484	0.881678190167483	0.987833534072885
hsa-miR-324-5p|hsa-mir-324	490.29454372632	0.028983311943518	0.195577758955101	0.148193292010119	0.882190225567868	0.987833534072885
hsa-miR-152-3p|hsa-mir-152	3125.23009610216	0.0185739961045506	0.212139240395153	0.0875556830973502	0.930229826610168	0.989571611594349
hsa-miR-409-5p|hsa-mir-409	2283.365312634	0.00857130493786498	0.0937004530589039	0.0914755975883779	0.927114695231881	0.989571611594349
hsa-miR-23a-3p|hsa-mir-23a	262898.790052058	0.0078905998691987	0.0761728853397065	0.10358803968117	0.917496279549324	0.989571611594349
hsa-miR-485-5p|hsa-mir-485	980.813961292748	-0.0324447828861585	0.254111950123809	-0.127679091323138	0.898402937353911	0.989571611594349
hsa-let-7e-3p|hsa-let-7e	600.707538394929	-0.0134868882288725	0.139870098270487	-0.0964243851662342	0.923183525794823	0.989571611594349
hsa-miR-519a-3p|hsa-mir-519a-2	7.37954127509658	-0.0591655521961344	0.450212915844357	-0.131416825492826	0.895445579274332	0.989571611594349
hsa-miR-937-3p|hsa-mir-937	47.9760111249969	-0.0428323894473255	0.411078959860432	-0.104195041901117	0.91701456854683	0.989571611594349
hsa-miR-3179|hsa-mir-3179-1	9.09519435551584	0.0205756232361002	0.219397689704453	0.0937823149542607	0.925282080383397	0.989571611594349
hsa-miR-135a-5p|hsa-mir-135a-1	41.4039695017648	-0.0299073683205089	0.399298962812772	-0.0748996894703485	0.940294523631571	0.989571611594349
hsa-miR-4746-5p|hsa-mir-4746	11.0552631630828	-0.0364340643063256	0.339312625386081	-0.107376093845225	0.914490619191128	0.989571611594349
hsa-miR-10a-5p|hsa-mir-10a	43065.7230613797	0.0170961530305409	0.225405259512777	0.0758462915528012	0.939541386832192	0.989571611594349
hsa-miR-1260b|hsa-mir-1260b	1271.49895711049	-0.0256135163046927	0.244686455957561	-0.104678929630397	0.916630581810487	0.989571611594349
hsa-miR-516a-5p|hsa-mir-516a-1	165.295972295705	0.0309588900887033	0.241335914063215	0.128281321944458	0.897926345901644	0.989571611594349
hsa-miR-3130-3p|hsa-mir-3130-1	8.88096803939583	0.0172820258149886	0.219102036707796	0.0788766096137969	0.937130768088559	0.989571611594349
hsa-miR-34a-3p|hsa-mir-34a	35.888598657586	-0.0494598909922847	0.429470295778087	-0.1151648704893	0.908314442654861	0.989571611594349
hsa-miR-519a-3p|hsa-mir-519a-1	7.37954127509658	-0.0591655521961344	0.450212915844357	-0.131416825492826	0.895445579274332	0.989571611594349
hsa-miR-3179|hsa-mir-3179-3	9.09519435551584	0.0205756232361002	0.219397689704453	0.0937823149542607	0.925282080383397	0.989571611594349
hsa-miR-375-3p|hsa-mir-375	133.035117784786	0.0294963243860922	0.345524215729636	0.0853668803612083	0.931969722662007	0.989571611594349
hsa-miR-9903|hsa-mir-9903	26.2978421287401	0.0586267762578334	0.482644243531594	0.121469958553428	0.903318808082725	0.989571611594349
hsa-miR-3179|hsa-mir-3179-4	9.09519435551584	0.0205756232361002	0.219397689704453	0.0937823149542607	0.925282080383397	0.989571611594349
hsa-miR-138-5p|hsa-mir-138-2	422.573480916644	0.0468877724995493	0.336023205665444	0.139537304891473	0.889025579232145	0.989571611594349
hsa-miR-513b-5p|hsa-mir-513b	13.5052209513215	-0.0503197271280199	0.477605903248771	-0.105358260410382	0.916091535038738	0.989571611594349
hsa-miR-5585-3p|hsa-mir-5585	7.7688633062941	-0.0274608846206831	0.221765755332557	-0.123828336703758	0.901451195034457	0.989571611594349
hsa-miR-330-5p|hsa-mir-330	78.7265694800364	-0.0397088459697515	0.346546211485821	-0.114584562328641	0.908774416581749	0.989571611594349
hsa-miR-4662b|hsa-mir-4662b	8.44018050740797	0.0185608088568707	0.222460701576512	0.0834341019574955	0.933506373590427	0.989571611594349
hsa-miR-6852-5p|hsa-mir-6852	21.2650042233874	-0.055642382013657	0.477377763583684	-0.116558386791937	0.907210015403577	0.989571611594349
hsa-miR-887-3p|hsa-mir-887	112.299182530483	-0.0182678948757587	0.147946288767679	-0.123476533463066	0.901729755660637	0.989571611594349
hsa-miR-3912-3p|hsa-mir-3912	10.3395790997342	0.0192560515985319	0.224436404559231	0.0857973626709479	0.931627503033148	0.989571611594349
hsa-miR-183-5p|hsa-mir-183	196.635395647911	0.0336210907808968	0.300600651480893	0.11184636698312	0.910945222606626	0.989571611594349
hsa-miR-1908-5p|hsa-mir-1908	65.2268917847953	-0.0354110511714619	0.347509520006127	-0.101899513920763	0.918836435790542	0.989571611594349
hsa-miR-3130-3p|hsa-mir-3130-2	8.88096803939583	0.0172820258149886	0.219102036707796	0.0788766096137969	0.937130768088559	0.989571611594349
hsa-miR-548aq-3p|hsa-mir-548h-3	7.81182068542488	0.0239818644849598	0.221743193387784	0.108151524827282	0.913875496907041	0.989571611594349
hsa-miR-516a-5p|hsa-mir-516a-2	165.295972295705	0.0309588900887033	0.241335914063215	0.128281321944458	0.897926345901644	0.989571611594349
hsa-miR-302a-5p|hsa-mir-302a	104.024375017472	0.0206053218039974	0.280628527846464	0.0734256134332532	0.941467436030735	0.989571611594349
hsa-miR-20a-3p|hsa-mir-20a	111.542003400826	0.0279669888693229	0.340454272254566	0.0821460946403144	0.934530538734604	0.989571611594349
hsa-miR-135a-5p|hsa-mir-135a-2	41.4039695017648	-0.0299073683205089	0.399298962812772	-0.0748996894703485	0.940294523631571	0.989571611594349
hsa-miR-125a-5p|hsa-mir-125a	155865.814580499	-0.0181588477256855	0.1528098640496	-0.118832955180114	0.905407699205887	0.989571611594349
hsa-miR-302b-3p|hsa-mir-302b	182.880720219061	0.0223338485275038	0.246166727109867	0.0907265120258757	0.927709903952934	0.989571611594349
hsa-miR-498-5p|hsa-mir-498	14.4163014369159	0.0459874622749197	0.486528263231954	0.0945216665717015	0.924694772059512	0.989571611594349
hsa-miR-517a-3p*hsa-miR-517b-3p|hsa-mir-517a	507.977950809923	0.0135360689572643	0.177783657457264	0.0761378697618377	0.939309411853808	0.989571611594349
hsa-miR-3179|hsa-mir-3179-2	9.09519435551584	0.0205756232361002	0.219397689704453	0.0937823149542607	0.925282080383397	0.989571611594349
hsa-miR-517a-3p*hsa-miR-517b-3p|hsa-mir-517b	507.977950809923	0.0135360689572643	0.177783657457264	0.0761378697618377	0.939309411853808	0.989571611594349
hsa-miR-548ay-5p|hsa-mir-548d-2	33.0129683626213	-0.0114061458120303	0.407398048391592	-0.0279975465200723	0.977664107974496	0.992965347580531
hsa-miR-520a-3p|hsa-mir-520a	8.25514510362798	-0.0198751469445827	0.486435077118339	-0.0408587864640105	0.967408473628071	0.992965347580531
hsa-miR-320b|hsa-mir-320b-2	736.701613934805	0.00732154754042204	0.192664347658651	0.0380015692025897	0.969686430890687	0.992965347580531
hsa-miR-496|hsa-mir-496	146.511398577457	0.0146342377100176	0.392557377483741	0.0372792324113786	0.970262364116006	0.992965347580531
hsa-miR-30e-3p|hsa-mir-30e	1629.68144394168	-0.00384947188243598	0.113141299412468	-0.0340235785025089	0.972858348657465	0.992965347580531
hsa-miR-32-3p|hsa-mir-32	101.308113467145	-0.00886086334749429	0.148639232105444	-0.0596132206953842	0.952463688504365	0.992965347580531
hsa-miR-550a-3-5p|hsa-mir-550a-1	108.251019248525	0.00766523363630093	0.14798034030617	0.0517989999241901	0.958688852428262	0.992965347580531
hsa-miR-550a-3-5p|hsa-mir-550a-3	14.4586320555242	-0.00808654763845815	0.223467965535825	-0.0361866078615271	0.971133564374981	0.992965347580531
hsa-miR-548ay-5p|hsa-mir-548d-1	33.0129683626213	-0.0114061458120303	0.407398048391592	-0.0279975465200723	0.977664107974496	0.992965347580531
hsa-miR-127-3p|hsa-mir-127	9126.22369925699	0.00482524509081224	0.13709580014472	0.035196155430864	0.971923327855255	0.992965347580531
hsa-miR-550a-3-5p|hsa-mir-550a-2	108.251019248525	0.00766523363630093	0.14798034030617	0.0517989999241901	0.958688852428262	0.992965347580531
hsa-miR-548d-5p|hsa-mir-548d-1	33.0129683626213	-0.0114061458120303	0.407398048391592	-0.0279975465200723	0.977664107974496	0.992965347580531
hsa-miR-296-3p|hsa-mir-296	81.7845647047082	0.0135404213702926	0.337630082801995	0.0401043095980091	0.968009966005171	0.992965347580531
hsa-miR-503-3p|hsa-mir-503	115.005185896821	-0.0146687635492637	0.386205422522589	-0.0379817648686839	0.969702221063329	0.992965347580531
hsa-miR-519d-3p|hsa-mir-519d	12.3841310985198	0.0182877549990683	0.486790872773078	0.0375679907367395	0.970032129588461	0.992965347580531
hsa-miR-628-3p|hsa-mir-628	44.0199741297917	-0.021626992074852	0.433291813651017	-0.0499132256679811	0.960191537882163	0.992965347580531
hsa-miR-320b|hsa-mir-320b-1	729.467804628337	0.00704081559947904	0.187825962065033	0.0374858487190457	0.970097623303507	0.992965347580531
hsa-miR-548d-5p|hsa-mir-548d-2	33.0129683626213	-0.0114061458120303	0.407398048391592	-0.0279975465200723	0.977664107974496	0.992965347580531
hsa-miR-6866-5p|hsa-mir-6866	20.0934398540925	-0.0263529684526536	0.479038098426778	-0.055012260066997	0.956128696463745	0.992965347580531
hsa-miR-1468-5p|hsa-mir-1468	29.2396628233992	0.0140030778476991	0.226132785933712	0.0619241380230637	0.950623245019941	0.992965347580531
hsa-miR-518c-3p|hsa-mir-518c	10.7401893781053	0.00614709650728352	0.220853404195712	0.027833379022024	0.977795043659162	0.992965347580531
hsa-miR-100-3p|hsa-mir-100	151.916598679252	0.0155450937152293	0.352808882331219	0.0440609477077605	0.964855821749357	0.992965347580531
hsa-miR-513c-5p|hsa-mir-513c	10.4510672416509	0.0204929352822806	0.486893461990981	0.0420891568321371	0.966427624106833	0.992965347580531
hsa-miR-516b-5p|hsa-mir-516b-1	165.149786400663	-0.00996125405198837	0.283512609965724	-0.0351351357994012	0.971971984382913	0.992965347580531
hsa-miR-574-3p|hsa-mir-574	11824.0121417718	0.00282252106531756	0.122510144873712	0.023039080300061	0.981619099642466	0.995444720764191
hsa-miR-144-3p|hsa-mir-144	7.31549012086906	-0.0100391129640517	0.485540559144174	-0.0206761572745784	0.983503988692628	0.99554051578296
hsa-miR-3126-3p|hsa-mir-3126	20.6378549804519	-0.00860627395565714	0.472106864745476	-0.0182295039499097	0.985455765795815	0.99554051578296
hsa-miR-125b-2-3p|hsa-mir-125b-2	558.412209408871	-0.00238854176168271	0.134788062929323	-0.0177207217744138	0.985861649657293	0.99554051578296
hsa-miR-340-5p|hsa-mir-340	1156.94094166307	-0.00121949230768465	0.098688953717953	-0.012356928123586	0.990140848736881	0.995672361858316
hsa-miR-522-3p|hsa-mir-522	53.0446209437087	-0.00553938462402866	0.370331616220851	-0.0149579036231279	0.988065764664198	0.995672361858316
hsa-miR-205-5p|hsa-mir-205	41.6785151085523	0.00530943606496513	0.426703192764282	0.0124429255627767	0.990072237982839	0.995672361858316
hsa-miR-508-3p|hsa-mir-508	72.5975258597724	0.00229573645443897	0.331474553819617	0.0069258301368384	0.994474031240579	0.998635010450791
hsa-miR-1180-5p|hsa-mir-1180	13.3024557164839	-0.00136700821999645	0.332078105636614	-0.00411652619306476	0.996715496582832	0.999491862868578
hsa-miR-519c-3p|hsa-mir-519c	7.38443695706254	-0.000712186766722065	0.485701869847494	-0.00146630435445037	0.998830058813384	0.999815862574525
hsa-miR-338-3p|hsa-mir-338	9.6569179831696	-0.000112314028716753	0.486667109892567	-0.00023078204060584	0.999815862574525	0.999815862574525
hsa-miR-548aq-5p|hsa-mir-548aq	2.99916842568011	0.126319440451826	0.195374571128012	0.646550058805043	0.517923188980213	NA
hsa-miR-1185-5p|hsa-mir-1185-1	5.51976727680096	0.0749737687630858	0.220435393168483	0.340116746614196	0.733768610795513	NA
hsa-miR-3620-5p|hsa-mir-3620	3.04135597587358	-0.121959305650443	0.192165671270222	-0.634657089605483	0.525652085540607	NA
hsa-miR-4677-5p|hsa-mir-4677	0.56634630462698	0.0509172463973002	0.127249431338677	0.400137319763597	0.689055378020153	NA
hsa-miR-124-5p|hsa-mir-124-3	0.207066752931545	-0.0248068769975393	0.0895047350549987	-0.27715714685146	0.781659442955805	NA
hsa-miR-3139|hsa-mir-3139	0.28317315231349	0.0311510641520814	0.100202877281713	0.310879936755734	0.75589189740945	NA
hsa-miR-4683|hsa-mir-4683	1.8636007763839	-0.103851106207681	0.178407048279306	-0.582102036939127	0.560497953207675	NA
hsa-miR-3134|hsa-mir-3134	2.14226316120008	0.109530369068411	0.182966450621599	0.598636354896206	0.54941540730041	NA
hsa-miR-122-3p|hsa-mir-122	0.56634630462698	0.0509172463973002	0.127249431338677	0.400137319763597	0.689055378020153	NA
hsa-miR-545-5p|hsa-mir-545	0.428452632240015	0.0429119116379399	0.117137874070445	0.366336780298176	0.71411378754903	NA
hsa-miR-6513-3p|hsa-mir-6513	0.56634630462698	0.0509172463973002	0.127249431338677	0.400137319763597	0.689055378020153	NA
hsa-miR-3174|hsa-mir-3174	4.26236889978147	0.791884099386713	0.406242730811256	1.94928804708786	0.0512610352164433	NA
hsa-miR-4516|hsa-mir-4516	0.304135597587358	-0.032890673095406	0.102789231906698	-0.319981699301548	0.748982203640708	NA
hsa-miR-5010-5p|hsa-mir-5010	6.2271176132082	-0.342893837418954	0.336662904255901	-1.01850792910144	0.308436634604828	NA
hsa-miR-1302|hsa-mir-1302-4	0.207066752931545	-0.0248068769975393	0.0895047350549987	-0.27715714685146	0.781659442955805	NA
hsa-miR-5701|hsa-mir-5701-2	1.49958421284005	0.0923420339369175	0.168977677974618	0.546474747692936	0.584739641355182	NA
hsa-miR-367-3p|hsa-mir-367	2.49312441677291	-0.118732855224848	0.320448823905733	-0.370520489910664	0.710994712474086	NA
hsa-miR-4455|hsa-mir-4455	0.28317315231349	0.0311510641520814	0.100202877281713	0.310879936755734	0.75589189740945	NA
hsa-miR-4759|hsa-mir-4759	1.13269260925396	0.077131013066909	0.155225149500497	0.496897656823723	0.619261223980587	NA
hsa-miR-597-3p|hsa-mir-597	3.42762105792012	0.133113184692739	0.200100929039059	0.665230218230299	0.505903255523674	NA
hsa-miR-518e-3p|hsa-mir-518e	1.89223902913775	-0.0122040431602067	0.200083210365305	-0.0609948387869476	0.951363319455486	NA
hsa-miR-541-5p|hsa-mir-541	0.828267011726179	-0.0669938319995005	0.145058470214903	-0.461840193821495	0.644195924740561	NA
hsa-miR-2116-3p|hsa-mir-2116	6.38684754933453	-0.157378735584073	0.215739812395337	-0.729483973480431	0.46570566770257	NA
hsa-miR-513a-3p|hsa-mir-513a-2	1.47810552327466	0.0189976079003907	0.194714619769454	0.097566417575035	0.922276592131953	NA
hsa-miR-3127-3p|hsa-mir-3127	1.03533376465772	-0.0763553952738137	0.154381397887775	-0.49458935026174	0.620890021191302	NA
hsa-miR-548ad-5p*hsa-miR-548ae-5p|hsa-mir-548ae-2	0.621200258794634	-0.0556668892855506	0.132724624507565	-0.419416438299117	0.674911812532581	NA
hsa-miR-4804-3p|hsa-mir-4804	3.68125098007537	0.131598457408162	0.199045659925601	0.661147082821856	0.508517993365682	NA
hsa-miR-6873-5p|hsa-mir-6873	2.12894918311151	-0.105115215488328	0.179406710188444	-0.58590459285451	0.557939630722695	NA
hsa-miR-105-5p|hsa-mir-105-1	1.21654239034943	-0.080010688363393	0.157838307673996	-0.506915523503012	0.612214093053648	NA
hsa-miR-4763-3p|hsa-mir-4763	0.642678948360023	0.0566478233200522	0.133960889275202	0.422868373198673	0.672391298932678	NA
hsa-miR-3942-5p|hsa-mir-3942	2.57071579344009	0.118588319677264	0.189800358267385	0.62480556285463	0.532098679214798	NA
hsa-miR-6791-3p|hsa-mir-6791	3.5867398352267	-0.0737057543442765	0.208109454887145	-0.354168215875853	0.723212821847317	NA
hsa-miR-5002-5p|hsa-mir-5002	1.21654239034943	-0.080010688363393	0.157838307673996	-0.506915523503012	0.612214093053648	NA
hsa-miR-6511b-5p|hsa-mir-6511b-2	4.96960207035708	-0.153691936886343	0.213473335090024	-0.719958475476713	0.471550562694361	NA
hsa-miR-523-3p|hsa-mir-523	3.16305155512978	0.0812511493175644	0.334622530476382	0.242814341287456	0.808149225259651	NA
hsa-miR-6749-3p|hsa-mir-6749	0.84951945694047	0.0655373753279551	0.143650103196879	0.456229225524003	0.648225151499522	NA
hsa-miR-548j-3p|hsa-mir-548j	0.428452632240015	0.0429119116379399	0.117137874070445	0.366336780298176	0.71411378754903	NA
hsa-miR-129-2-3p|hsa-mir-129-2	4.8269713861217	-0.0303599109684736	0.216294849111718	-0.140363541217722	0.888372762522065	NA
hsa-miR-6770-3p|hsa-mir-6770-3	4.76253531742553	-0.151514643979759	0.212108713804932	-0.714325410124834	0.475025983210644	NA
hsa-miR-4795-5p|hsa-mir-4795	0.85690526448003	0.0677720753719325	0.145973101960203	0.464277832435248	0.642448703929673	NA
hsa-miR-2276-3p|hsa-mir-2276	2.57071579344009	0.118588319677264	0.189800358267385	0.62480556285463	0.532098679214798	NA
hsa-miR-5187-5p|hsa-mir-5187	1.07113158060004	0.0770845060373693	0.155188126679714	0.496716518760876	0.619388971974245	NA
hsa-miR-7112-3p|hsa-mir-7112	2.12894918311151	-0.105115215488328	0.179406710188444	-0.58590459285451	0.557939630722695	NA
hsa-miR-6858-3p|hsa-mir-6858	2.43308478069887	-0.111358366694727	0.184273787746868	-0.604309316351044	0.545638013544145	NA
hsa-miR-4636|hsa-mir-4636	4.47789418277448	-0.603153656191208	0.371255137851328	-1.62463382912897	0.104240604466927	NA
hsa-miR-6505-5p|hsa-mir-6505	2.56894081621443	-0.542333342948125	0.35942869476604	-1.50887603256368	0.131330465794466	NA
hsa-miR-548b-5p|hsa-mir-548b	0.842586138103105	0.00145727823429487	0.178989688028109	0.00814168821874259	0.993503944438907	NA
hsa-miR-770-5p|hsa-mir-770	2.70618691448701	-0.103304898539414	0.214565663530737	-0.481460532125708	0.630189223991908	NA
hsa-miR-449a|hsa-mir-449a	4.49010809804646	0.25882487401271	0.459310012138137	0.563508016748541	0.57308900268711	NA
hsa-miR-598-5p|hsa-mir-598	2.12894918311151	-0.105115215488328	0.179406710188444	-0.58590459285451	0.557939630722695	NA
hsa-miR-134-3p|hsa-mir-134	5.45533120810479	-0.0329095315193483	0.217934905033767	-0.151006244338186	0.879970790117128	NA
hsa-miR-549a-3p|hsa-mir-549a	1.65653402345236	-0.0980336522565637	0.173673665943751	-0.564470449355946	0.572434005632421	NA
hsa-miR-372-3p|hsa-mir-372	5.74244830433821	0.147378083591357	0.333224166481992	0.44227909742351	0.658287254771597	NA
hsa-miR-3681-5p|hsa-mir-3681	1.44946727052081	-0.0916378256359203	0.168270234195574	-0.54458725914301	0.586037419445775	NA
hsa-miR-3121-3p|hsa-mir-3121	3.08907770714746	0.12626532516771	0.217391468151484	0.580820058125394	0.561361735049062	NA
hsa-miR-6733-5p|hsa-mir-6733	1.07113158060004	0.0770845060373693	0.155188126679714	0.496716518760876	0.619388971974245	NA
hsa-miR-4463|hsa-mir-4463	4.96960207035708	-0.153691936886343	0.213473335090024	-0.719958475476713	0.471550562694361	NA
hsa-miR-1245b-5p|hsa-mir-1245b	3.68125098007537	0.131598457408162	0.199045659925601	0.661147082821856	0.508517993365682	NA
hsa-miR-5579-5p|hsa-mir-5579	2.07066752931545	-0.10902577464297	0.182483431488479	-0.597455745728091	0.550203144790003	NA
hsa-miR-6741-3p|hsa-mir-6741	2.08498665569237	-0.0820690100869134	0.207075297269446	-0.396324482780412	0.691865668184576	NA
hsa-miR-1229-3p|hsa-mir-1229	5.03335940599995	0.00128783791935978	0.213429461868542	0.00603402130186223	0.99518557677876	NA
hsa-miR-6761-5p|hsa-mir-6761	0.828267011726179	-0.0669938319995005	0.145058470214903	-0.461840193821495	0.644195924740561	NA
hsa-miR-4667-5p|hsa-mir-4667	5.57845326541264	-0.0284419850759314	0.215139074160953	-0.132202786438752	0.894823897208631	NA
hsa-miR-4667-3p|hsa-mir-4667	3.04135597587358	-0.121959305650443	0.192165671270222	-0.634657089605483	0.525652085540607	NA
hsa-miR-506-3p|hsa-mir-506	4.07030000628014	0.141849694492676	0.205956784851236	0.688735234409175	0.490989898971068	NA
hsa-miR-6747-3p|hsa-mir-6747	0.84951945694047	0.0655373753279551	0.143650103196879	0.456229225524003	0.648225151499522	NA
hsa-miR-3911|hsa-mir-3911	2.67951872437101	0.099980010087131	0.210932714661647	0.473990060041216	0.635506995456683	NA
hsa-miR-517-5p|hsa-mir-517b	3.75123412349611	-0.0794519540070779	0.455426743354872	-0.174456057239415	0.861507062380558	NA
hsa-miR-548ax|hsa-mir-548ax	0.912406792762075	-0.0681999172412138	0.146297284271404	-0.46617350131184	0.641091315182991	NA
hsa-miR-513a-5p|hsa-mir-513a-1	2.43308478069887	-0.111358366694727	0.184273787746868	-0.604309316351044	0.545638013544145	NA
hsa-miR-373-3p|hsa-mir-373	0.28317315231349	0.0311510641520814	0.100202877281713	0.310879936755734	0.75589189740945	NA
hsa-miR-515-3p|hsa-mir-515-1	0.207066752931545	-0.0248068769975393	0.0895047350549987	-0.27715714685146	0.781659442955805	NA
hsa-miR-200b-5p|hsa-mir-200b	2.0034007558194	0.314741723370331	0.399775061098889	0.787297042754941	0.431108000430019	NA
hsa-miR-1288-3p|hsa-mir-1288	5.91245468974908	0.230305366278494	0.298286926522749	0.772093396660913	0.440059112937081	NA
hsa-miR-200a-5p|hsa-mir-200a	3.8052780147876	0.219548539074347	0.330080542353797	0.665136264951431	0.505963341225094	NA
hsa-miR-512-3p|hsa-mir-512-2	3.38508500855264	0.171914249635349	0.432064327164844	0.397890403874419	0.690710973912015	NA
hsa-miR-4664-3p|hsa-mir-4664	1.69903891388094	0.095028702928436	0.171251068494123	0.554908671601645	0.578957130246874	NA
hsa-miR-6855-5p|hsa-mir-6855	2.12894918311151	-0.105115215488328	0.179406710188444	-0.58590459285451	0.557939630722695	NA
hsa-miR-3925-5p|hsa-mir-3925	1.03533376465772	-0.0763553952738137	0.154381397887775	-0.49458935026174	0.620890021191302	NA
hsa-miR-1245b-3p|hsa-mir-1245b	3.11490467544839	0.123530553283926	0.193373744155154	0.638817611065186	0.522941590177023	NA
hsa-miR-5000-3p|hsa-mir-5000	1.47810552327466	0.0189976079003907	0.194714619769454	0.097566417575035	0.922276592131953	NA
hsa-miR-6810-3p|hsa-mir-6810	1.92803684508007	0.104394414646773	0.17893571504001	0.583418545724263	0.559611576114519	NA
hsa-miR-103a-2-5p|hsa-mir-103a-2	0.207066752931545	-0.0248068769975393	0.0895047350549987	-0.27715714685146	0.781659442955805	NA
hsa-miR-4440|hsa-mir-4440	3.50289005413122	0.0177253716717119	0.204586149913946	0.0866401351174931	0.930957562621702	NA
hsa-miR-1227-3p|hsa-mir-1227	1.52067798793679	-0.0897725771517364	0.166647387348496	-0.538697777265494	0.59009540769086	NA
hsa-miR-6862-5p|hsa-mir-6862-2	0.41413350586309	-0.0422029423640568	0.116079015042967	-0.363570817244057	0.716178521972025	NA
hsa-miR-5699-3p|hsa-mir-5699	0.207066752931545	-0.0248068769975393	0.0895047350549987	-0.27715714685146	0.781659442955805	NA
hsa-miR-1302|hsa-mir-1302-1	0.828267011726179	-0.0669938319995005	0.145058470214903	-0.461840193821495	0.644195924740561	NA
hsa-miR-6892-5p|hsa-mir-6892	1.03533376465772	-0.0763553952738137	0.154381397887775	-0.49458935026174	0.620890021191302	NA
hsa-miR-6772-3p|hsa-mir-6772	3.72720155276781	-0.138911068297204	0.203945553048491	-0.681118397635157	0.495796576746907	NA
hsa-miR-3074-3p|hsa-mir-3074	1.03533376465772	-0.0763553952738137	0.154381397887775	-0.49458935026174	0.620890021191302	NA
hsa-miR-4665-5p|hsa-mir-4665	4.90495675225749	-0.858075958856684	0.414887550231573	-2.06821332280938	0.038619968015092	NA
hsa-miR-548av-3p|hsa-mir-548p	2.91558130423037	0.0216107295349328	0.201721956709485	0.107131270623435	0.914684839548092	NA
hsa-miR-3939|hsa-mir-3939	1.28535789672005	0.0851655789357793	0.162673576715244	0.523536647164645	0.600600855350403	NA
hsa-miR-1226-5p|hsa-mir-1226	2.26538521850792	0.108343922072709	0.182030996741798	0.595194906427885	0.551713194663321	NA
hsa-miR-939-5p|hsa-mir-939	3.54138724505055	-0.0764444460649788	0.212017441684182	-0.360557345932178	0.718430380286821	NA
hsa-miR-548ac|hsa-mir-548ac	0.85690526448003	0.0677720753719325	0.145973101960203	0.464277832435248	0.642448703929673	NA
hsa-miR-548at-5p|hsa-mir-548at	0.41413350586309	-0.0422029423640568	0.116079015042967	-0.363570817244057	0.716178521972025	NA
hsa-miR-3679-3p|hsa-mir-3679	1.52557366990276	-0.0807761936986545	0.198288686953901	-0.407366627615188	0.683738733923848	NA
hsa-miR-6881-5p|hsa-mir-6881	0.621200258794634	-0.0556668892855506	0.132724624507565	-0.419416438299117	0.674911812532581	NA
hsa-miR-4761-3p|hsa-mir-4761	4.54554205209496	0.810778494291793	0.408816723587548	1.9832322102111	0.0473414975592196	NA
hsa-miR-1277-3p|hsa-mir-1277	6.0642499773939	-0.409428946443981	0.465436582784949	-0.879666449925692	0.37904002946744	NA
hsa-miR-155-3p|hsa-mir-155	0.85690526448003	0.0677720753719325	0.145973101960203	0.464277832435248	0.642448703929673	NA
hsa-miR-4488|hsa-mir-4488	5.69706455522316	0.0753990027326739	0.217921534632167	0.345991518736049	0.729349088637984	NA
hsa-miR-6755-5p|hsa-mir-6755	1.92803684508007	0.104394414646773	0.17893571504001	0.583418545724263	0.559611576114519	NA
hsa-miR-3662|hsa-mir-3662	2.89893454104163	-0.125978315626734	0.195060833634438	-0.645841162879621	0.51838222697159	NA
hsa-miR-663a|hsa-mir-663a	4.81394358932933	0.144549651697672	0.20770258727966	0.695945359135294	0.486463049454986	NA
hsa-miR-216a-5p|hsa-mir-216a	3.27946653795135	-0.0195312394700005	0.207416841331104	-0.0941641929587692	0.924978728230093	NA
hsa-miR-6511b-5p|hsa-mir-6511a-3	4.96960207035708	-0.153691936886343	0.213473335090024	-0.719958475476713	0.471550562694361	NA
hsa-miR-944|hsa-mir-944	1.71381052896006	0.0986880673362445	0.174312684757495	0.566155397546311	0.571288147253643	NA
hsa-miR-137-5p|hsa-mir-137	3.42762105792012	0.133113184692739	0.200100929039059	0.665230218230299	0.505903255523674	NA
hsa-miR-592|hsa-mir-592	0.490239905245035	0.0107968128260267	0.160157124283069	0.067413877929925	0.946252221332067	NA
hsa-miR-548i|hsa-mir-548i-2	1.41586576156745	0.0867980677144362	0.164125175067238	0.528852856844646	0.59690752745397	NA
hsa-miR-1302|hsa-mir-1302-7	0.828267011726179	-0.0669938319995005	0.145058470214903	-0.461840193821495	0.644195924740561	NA
hsa-miR-4638-3p|hsa-mir-4638	0.828267011726179	-0.0669938319995005	0.145058470214903	-0.461840193821495	0.644195924740561	NA
hsa-miR-548ah-3p|hsa-mir-548ah	2.52730592560712	0.0451335100495525	0.204022066997234	0.221218766743326	0.824922097476973	NA
hsa-miR-518c-5p|hsa-mir-518c	0.84951945694047	0.0655373753279551	0.143650103196879	0.456229225524003	0.648225151499522	NA
hsa-miR-4676-5p|hsa-mir-4676	3.91070139997669	0.317767377807439	0.327930111321126	0.969009453042466	0.332540472709913	NA
hsa-miR-18b-5p|hsa-mir-18b	0.28317315231349	0.0311510641520814	0.100202877281713	0.310879936755734	0.75589189740945	NA
hsa-miR-5090|hsa-mir-5090	0.912406792762075	-0.0681999172412138	0.146297284271404	-0.46617350131184	0.641091315182991	NA
hsa-miR-517-5p|hsa-mir-517c	3.75123412349611	-0.0794519540070779	0.455426743354872	-0.174456057239415	0.861507062380558	NA
hsa-miR-1302|hsa-mir-1302-5	0.207066752931545	-0.0248068769975393	0.0895047350549987	-0.27715714685146	0.781659442955805	NA
hsa-miR-642a-5p|hsa-mir-642a	0.304135597587358	-0.032890673095406	0.102789231906698	-0.319981699301548	0.748982203640708	NA
hsa-miR-1302|hsa-mir-1302-3	0.828267011726179	-0.0669938319995005	0.145058470214903	-0.461840193821495	0.644195924740561	NA
hsa-miR-888-5p|hsa-mir-888	0.207066752931545	-0.0248068769975393	0.0895047350549987	-0.27715714685146	0.781659442955805	NA
hsa-miR-196a-1-3p|hsa-mir-196a-1	1.65653402345236	-0.0980336522565637	0.173673665943751	-0.564470449355946	0.572434005632421	NA
hsa-miR-5582-3p|hsa-mir-5582	5.32902994682306	-0.0923801025151548	0.217781933253623	-0.424186254272853	0.671429984667731	NA
hsa-miR-3620-3p|hsa-mir-3620	1.49958421284005	0.0923420339369175	0.168977677974618	0.546474747692936	0.584739641355182	NA
hsa-miR-548av-3p|hsa-mir-548av	1.49971554266292	-0.0748913697978458	0.193413437494299	-0.387208721214385	0.698601694183714	NA
hsa-miR-3145-5p|hsa-mir-3145	1.39461331635316	-0.0229317329180622	0.190885272031116	-0.1201335895329	0.904377324466395	NA
hsa-miR-548p|hsa-mir-548p	6.74068910482484	0.00256352882811208	0.219910648988075	0.0116571382054859	0.990699160049948	NA
hsa-miR-664b-3p|hsa-mir-664b	5.97907770777496	-0.725839601151161	0.393496545065261	-1.84458951483495	0.0650972734024353	NA
hsa-miR-20b-5p|hsa-mir-20b	2.87388265803373	0.305886759204899	0.412847003351584	0.740920381452795	0.458741716806965	NA
hsa-miR-3115|hsa-mir-3115	1.99698368127355	0.349752453190291	0.304718812766842	1.1477875291471	0.251056286770662	NA
hsa-miR-6834-5p|hsa-mir-6834	1.13269260925396	0.077131013066909	0.155225149500497	0.496897656823723	0.619261223980587	NA
hsa-miR-663b|hsa-mir-663b	2.26538521850792	0.108343922072709	0.182030996741798	0.595194906427885	0.551713194663321	NA
hsa-miR-371a-5p|hsa-mir-371a	0.56634630462698	0.0509172463973002	0.127249431338677	0.400137319763597	0.689055378020153	NA
hsa-miR-5701|hsa-mir-5701-1	1.49958421284005	0.0923420339369175	0.168977677974618	0.546474747692936	0.584739641355182	NA
hsa-miR-4728-5p|hsa-mir-4728	0.828267011726179	-0.0669938319995005	0.145058470214903	-0.461840193821495	0.644195924740561	NA
hsa-miR-6819-3p|hsa-mir-6819	3.57841645363232	-0.706383277731851	0.39223181965905	-1.80093312762305	0.0717134207701334	NA
hsa-miR-942-3p|hsa-mir-942	3.26135179242505	-0.57057947465586	0.365191368020463	-1.56241227099291	0.118190898164613	NA
hsa-miR-525-3p|hsa-mir-525	0.828267011726179	-0.0669938319995005	0.145058470214903	-0.461840193821495	0.644195924740561	NA
hsa-miR-4659a-3p|hsa-mir-4659a	5.13071825059618	0.0651604821677893	0.215878857602407	0.30183818318975	0.762775421601394	NA
hsa-miR-509-5p|hsa-mir-509-1	5.44201723001623	-0.925292682903762	0.423275233608424	-2.18603076540915	0.028813354567974	NA
hsa-miR-605-3p|hsa-mir-605	6.31404786510512	0.0763908435458787	0.481196309787607	0.158751931367879	0.873864321625954	NA
hsa-miR-1302|hsa-mir-1302-10	0.828267011726179	-0.0669938319995005	0.145058470214903	-0.461840193821495	0.644195924740561	NA
hsa-miR-33b-5p|hsa-mir-33b	2.14226316120008	0.109530369068411	0.182966450621599	0.598636354896206	0.54941540730041	NA
hsa-miR-653-3p|hsa-mir-653	1.24240051758927	-0.0844671794619467	0.161938058311901	-0.521601779979717	0.601947623727936	NA
hsa-miR-7851-3p|hsa-mir-7851	1.13269260925396	0.077131013066909	0.155225149500497	0.496897656823723	0.619261223980587	NA
hsa-miR-6853-3p|hsa-mir-6853	1.98221206619443	0.10208750025064	0.17707244008059	0.576529584186997	0.564257279226555	NA
hsa-miR-1322|hsa-mir-1322	2.69186778811008	-0.122265053546675	0.192401569822529	-0.635468066395989	0.525123187418577	NA
hsa-miR-6770-3p|hsa-mir-6770-1	4.76253531742553	-0.151514643979759	0.212108713804932	-0.714325410124834	0.475025983210644	NA
hsa-miR-1193|hsa-mir-1193	0.428452632240015	0.0429119116379399	0.117137874070445	0.366336780298176	0.71411378754903	NA
hsa-miR-3619-3p|hsa-mir-3619	4.28375649346285	-0.708245521850957	0.391753984259661	-1.80788339189301	0.0706246511309988	NA
hsa-miR-302c-3p|hsa-mir-302c	4.12380031298543	-0.287410863672271	0.357309287172133	-0.804375575980511	0.421180102332235	NA
hsa-miR-3120-3p|hsa-mir-3120	0.642678948360023	0.0566478233200522	0.133960889275202	0.422868373198673	0.672391298932678	NA
hsa-miR-1908-3p|hsa-mir-1908	1.28535789672005	0.0851655789357793	0.162673576715244	0.523536647164645	0.600600855350403	NA
hsa-miR-1302|hsa-mir-1302-9	0.828267011726179	-0.0669938319995005	0.145058470214903	-0.461840193821495	0.644195924740561	NA
hsa-miR-488-3p|hsa-mir-488	0.207066752931545	-0.0248068769975393	0.0895047350549987	-0.27715714685146	0.781659442955805	NA
hsa-miR-4773|hsa-mir-4773-1	0.912406792762075	-0.0681999172412138	0.146297284271404	-0.46617350131184	0.641091315182991	NA
hsa-miR-3192-5p|hsa-mir-3192	5.08415508137248	0.0533790937674183	0.217957564654379	0.244905901073279	0.806529292417049	NA
hsa-miR-124-5p|hsa-mir-124-2	0.207066752931545	-0.0248068769975393	0.0895047350549987	-0.27715714685146	0.781659442955805	NA
hsa-miR-5683|hsa-mir-5683	2.26538521850792	0.108343922072709	0.182030996741798	0.595194906427885	0.551713194663321	NA
hsa-miR-548av-3p|hsa-mir-548ah	2.91558130423037	0.0216107295349328	0.201721956709485	0.107131270623435	0.914684839548092	NA
hsa-miR-548ad-5p*hsa-miR-548ae-5p|hsa-mir-548ad	0.621200258794634	-0.0556668892855506	0.132724624507565	-0.419416438299117	0.674911812532581	NA
hsa-miR-3133|hsa-mir-3133	4.18130306284423	0.0185761953123012	0.209990168996849	0.0884622142124186	0.929509315251812	NA
hsa-miR-6786-3p|hsa-mir-6786	5.3501340672668	-0.0723995873438132	0.216971098010706	-0.333683094235163	0.738618707960973	NA
hsa-miR-3691-5p|hsa-mir-3691	2.27773428224699	-0.113769461345822	0.186120758854336	-0.611266911042744	0.541022892923738	NA
hsa-miR-889-5p|hsa-mir-889	2.39115989015113	-0.0686334263020338	0.201296130587083	-0.340957504259339	0.733135573525849	NA
hsa-miR-5706|hsa-mir-5706	0.56634630462698	0.0509172463973002	0.127249431338677	0.400137319763597	0.689055378020153	NA
hsa-miR-627-5p|hsa-mir-627	2.69186778811008	-0.122265053546675	0.192401569822529	-0.635468066395989	0.525123187418577	NA
hsa-miR-3170|hsa-mir-3170	1.82481358552415	-0.0979991295463848	0.173638941729561	-0.564384512887761	0.572492476447233	NA
hsa-miR-6787-3p|hsa-mir-6787	2.69186778811008	-0.122265053546675	0.192401569822529	-0.635468066395989	0.525123187418577	NA
hsa-miR-6755-3p|hsa-mir-6755	0.621200258794634	-0.0556668892855506	0.132724624507565	-0.419416438299117	0.674911812532581	NA
hsa-miR-449b-3p|hsa-mir-449b	0.207066752931545	-0.0248068769975393	0.0895047350549987	-0.27715714685146	0.781659442955805	NA
hsa-miR-6511b-5p|hsa-mir-6511b-1	4.96960207035708	-0.153691936886343	0.213473335090024	-0.719958475476713	0.471550562694361	NA
hsa-miR-6787-5p|hsa-mir-6787	0.828267011726179	-0.0669938319995005	0.145058470214903	-0.461840193821495	0.644195924740561	NA
hsa-miR-3611|hsa-mir-3611	3.11490467544839	0.123530553283926	0.193373744155154	0.638817611065186	0.522941590177023	NA
hsa-miR-6511b-5p|hsa-mir-6511a-4	4.96960207035708	-0.153691936886343	0.213473335090024	-0.719958475476713	0.471550562694361	NA
hsa-miR-6513-5p|hsa-mir-6513	4.56031366717408	0.682505285038745	0.387175294074552	1.7627810851674	0.0779374187651813	NA
hsa-miR-346|hsa-mir-346	1.80385114025028	-0.0880682159676676	0.199010552599375	-0.442530382521758	0.658105449566469	NA
hsa-miR-4484|hsa-mir-4484	3.11490467544839	0.123530553283926	0.193373744155154	0.638817611065186	0.522941590177023	NA
hsa-miR-1273c|hsa-mir-1273c	5.9625390354179	0.10887412385405	0.224911325640241	0.484075773170272	0.628332094233693	NA
hsa-let-7g-3p|hsa-let-7g	6.70686135152038	0.258569775722894	0.368046283198041	0.702546901102002	0.482338163396671	NA
hsa-miR-6874-3p|hsa-mir-6874	1.82481358552415	-0.0979991295463848	0.173638941729561	-0.564384512887761	0.572492476447233	NA
hsa-miR-544b|hsa-mir-544b	4.81394358932933	0.144549651697672	0.20770258727966	0.695945359135294	0.486463049454986	NA
hsa-miR-4705|hsa-mir-4705	0.85690526448003	0.0677720753719325	0.145973101960203	0.464277832435248	0.642448703929673	NA
hsa-miR-580-3p|hsa-mir-580	1.07113158060004	0.0770845060373693	0.155188126679714	0.496716518760876	0.619388971974245	NA
hsa-miR-6516-3p|hsa-mir-6516	2.57071579344009	0.118588319677264	0.189800358267385	0.62480556285463	0.532098679214798	NA
hsa-miR-3167|hsa-mir-3167	5.52359931124498	0.00321666502337829	0.214624334730793	0.0149874198907268	0.988042216729632	NA
hsa-miR-219b-3p|hsa-mir-219b	4.86616956139773	-0.144504090575218	0.207611624054347	-0.696030827914484	0.486409523852657	NA
hsa-miR-3163|hsa-mir-3163	2.27277102604748	0.507799107359301	0.351970220022228	1.44273315886563	0.149095654606627	NA
hsa-miR-515-3p|hsa-mir-515-2	0.207066752931545	-0.0248068769975393	0.0895047350549987	-0.27715714685146	0.781659442955805	NA
hsa-miR-4731-5p|hsa-mir-4731	4.22547483966679	-0.617386926942551	0.374317182105785	-1.64936838717725	0.099072187072539	NA
hsa-miR-6509-5p|hsa-mir-6509	0.642678948360023	0.0566478233200522	0.133960889275202	0.422868373198673	0.672391298932678	NA
hsa-miR-517-5p|hsa-mir-517a	3.75123412349611	-0.0794519540070779	0.455426743354872	-0.174456057239415	0.861507062380558	NA
hsa-miR-9983-3p|hsa-mir-9983	0.214226316120008	0.0253358060642304	0.0905453568709385	0.279813421027691	0.77962065436228	NA
hsa-miR-490-3p|hsa-mir-490	0.511202350518903	-0.17758199033288	0.228996799574483	-0.775478044509176	0.438057234110101	NA
hsa-miR-7114-3p|hsa-mir-7114	0.608271195174717	-0.0532931084027775	0.129965353662522	-0.410056271928921	0.681764668997572	NA
hsa-miR-6770-3p|hsa-mir-6770-2	4.76253531742553	-0.151514643979759	0.212108713804932	-0.714325410124834	0.475025983210644	NA
hsa-miR-676-3p|hsa-mir-676	0.828267011726179	-0.0669938319995005	0.145058470214903	-0.461840193821495	0.644195924740561	NA
hsa-miR-6511b-5p|hsa-mir-6511a-2	4.96960207035708	-0.153691936886343	0.213473335090024	-0.719958475476713	0.471550562694361	NA
hsa-miR-513a-5p|hsa-mir-513a-2	2.43308478069887	-0.111358366694727	0.184273787746868	-0.604309316351044	0.545638013544145	NA
hsa-miR-6715a-3p|hsa-mir-6715a	0.98047981049007	0.014745917953335	0.181586450179467	0.0812060478012609	0.935278089953574	NA
hsa-miR-215-3p|hsa-mir-215	3.17750201132957	-0.110445006697309	0.327238769159872	-0.337505873710677	0.735735585059043	NA
hsa-miR-4676-3p|hsa-mir-4676	0.56634630462698	0.0509172463973002	0.127249431338677	0.400137319763597	0.689055378020153	NA
hsa-miR-579-5p|hsa-mir-579	6.15490174750387	-0.0978114550448262	0.343483283010426	-0.284763363700169	0.775825442125101	NA
hsa-miR-4765|hsa-mir-4765	1.48526508646313	0.0547780439162067	0.197029027498484	0.278020170995505	0.780996874717017	NA
hsa-miR-6815-5p|hsa-mir-6815	5.77857635415981	-0.15266951971419	0.212819376595155	-0.717366633418029	0.473147902175478	NA
hsa-miR-3188|hsa-mir-3188	1.52067798793679	-0.0897725771517364	0.166647387348496	-0.538697777265494	0.59009540769086	NA
hsa-miR-142-3p|hsa-mir-142	5.99559314114084	-0.0374184281415671	0.478194535500278	-0.0782493846409613	0.937629679148579	NA
hsa-miR-521|hsa-mir-521-2	2.32046541702667	0.10389838900039	0.329071438069034	0.315732017370022	0.752205922505804	NA
hsa-miR-4640-3p|hsa-mir-4640	1.41586576156745	0.0867980677144362	0.164125175067238	0.528852856844646	0.59690752745397	NA
hsa-miR-548aw|hsa-mir-548aw	4.49875263852016	0.146930383049666	0.209255329278968	0.702158380175764	0.482580397847152	NA
hsa-miR-6883-3p|hsa-mir-6883	2.69186778811008	-0.122265053546675	0.192401569822529	-0.635468066395989	0.525123187418577	NA
hsa-miR-1302|hsa-mir-1302-2	0.828267011726179	-0.0669938319995005	0.145058470214903	-0.461840193821495	0.644195924740561	NA
hsa-miR-526a-3p|hsa-mir-526a-1	0.587308749900848	-0.0027416406831417	0.164159790324512	-0.0167010488848823	0.986675110389299	NA
hsa-miR-3202|hsa-mir-3202-2	0.28317315231349	0.0311510641520814	0.100202877281713	0.310879936755734	0.75589189740945	NA
hsa-miR-3934-5p|hsa-mir-3934	2.03903990164416	-0.111720954797746	0.207878021676804	-0.537435145363478	0.590967072079403	NA
hsa-miR-3651|hsa-mir-3651	0.828267011726179	-0.0669938319995005	0.145058470214903	-0.461840193821495	0.644195924740561	NA
hsa-miR-519b-3p|hsa-mir-519b	1.3055778533513	-0.197305434156798	0.311212591336864	-0.633989239668101	0.526087844480944	NA
hsa-miR-1278|hsa-mir-1278	4.72536061502966	0.416847931678977	0.372339428483324	1.11953744296421	0.26291092641178	NA
hsa-miR-3940-5p|hsa-mir-3940	1.41586576156745	0.0867980677144362	0.164125175067238	0.528852856844646	0.59690752745397	NA
hsa-miR-4684-3p|hsa-mir-4684	3.10600129397317	-0.129498962884549	0.197531309221546	-0.655587022608686	0.512089877650572	NA
hsa-miR-147b-5p|hsa-mir-147b	1.12575929041659	0.0721774760862711	0.292920859031383	0.246406064508155	0.805367912145463	NA
hsa-miR-10399-5p|hsa-mir-10399	0.207066752931545	-0.0248068769975393	0.0895047350549987	-0.27715714685146	0.781659442955805	NA
hsa-miR-520c-3p|hsa-mir-520c	0.842586138103105	0.00145727823429487	0.178989688028109	0.00814168821874259	0.993503944438907	NA
hsa-miR-4639-3p|hsa-mir-4639	0.207066752931545	-0.0248068769975393	0.0895047350549987	-0.27715714685146	0.781659442955805	NA
hsa-miR-6732-3p|hsa-mir-6732	2.27196478181554	-0.403252620017732	0.355886850570621	-1.13309221560495	0.257175530022093	NA
hsa-miR-512-3p|hsa-mir-512-1	3.38508500855264	0.171914249635349	0.432064327164844	0.397890403874419	0.690710973912015	NA
hsa-miR-508-5p|hsa-mir-508	3.49427667259643	-0.661894427983646	0.383941592272174	-1.72394562429806	0.0847176598618992	NA
hsa-miR-548i|hsa-mir-548i-1	1.41586576156745	0.0867980677144362	0.164125175067238	0.528852856844646	0.59690752745397	NA
hsa-miR-1299|hsa-mir-1299	1.8636007763839	-0.103851106207681	0.178407048279306	-0.582102036939127	0.560497953207675	NA
hsa-miR-6735-3p|hsa-mir-6735	3.95376276863566	-0.134551768124608	0.200998660886794	-0.669416241536007	0.503229993957314	NA
hsa-miR-101-5p|hsa-mir-101-1	1.92803684508007	0.104394414646773	0.17893571504001	0.583418545724263	0.559611576114519	NA
hsa-miR-1293|hsa-mir-1293	2.27773428224699	-0.113769461345822	0.186120758854336	-0.611266911042744	0.541022892923738	NA
hsa-miR-320a-5p|hsa-mir-320a	6.69947554398082	0.253232429045472	0.365572325598687	0.692701310556703	0.488497016478044	NA
hsa-miR-6838-5p|hsa-mir-6838	2.75730900509461	-0.394935188095919	0.346902844442367	-1.1384605068049	0.254928240867156	NA
hsa-miR-302b-5p|hsa-mir-302b	1.04965289103465	-0.020357554801699	0.186042236141158	-0.109424371712308	0.912865903981796	NA
hsa-miR-760|hsa-mir-760	5.72307482587776	-0.112985875267359	0.221282130033691	-0.510596473606598	0.609633645652826	NA
hsa-miR-4773|hsa-mir-4773-2	0.912406792762075	-0.0681999172412138	0.146297284271404	-0.46617350131184	0.641091315182991	NA
hsa-miR-6873-3p|hsa-mir-6873	3.72720155276781	-0.138911068297204	0.203945553048491	-0.681118397635157	0.495796576746907	NA
hsa-miR-19b-1-5p|hsa-mir-19b-1	2.0993057820693	-0.0242113077474138	0.202542908126083	-0.119536684702593	0.904850178190899	NA
hsa-miR-548ba|hsa-mir-548ba	2.73482516724086	-0.00837624530573479	0.207155125964468	-0.0404346514079091	0.967746605000247	NA
hsa-miR-6502-5p|hsa-mir-6502	0.207066752931545	-0.0248068769975393	0.0895047350549987	-0.27715714685146	0.781659442955805	NA
hsa-miR-5699-5p|hsa-mir-5699	2.28767397094947	-0.00714866046588968	0.199853643128541	-0.0357694778738251	0.971466170613918	NA
hsa-miR-513c-3p|hsa-mir-513c	0.642678948360023	0.0566478233200522	0.133960889275202	0.422868373198673	0.672391298932678	NA
hsa-miR-1302|hsa-mir-1302-11	0.828267011726179	-0.0669938319995005	0.145058470214903	-0.461840193821495	0.644195924740561	NA
hsa-miR-3918|hsa-mir-3918	0.428452632240015	0.0429119116379399	0.117137874070445	0.366336780298176	0.71411378754903	NA
hsa-miR-876-3p|hsa-mir-876	0.214226316120008	0.0253358060642304	0.0905453568709385	0.279813421027691	0.77962065436228	NA
hsa-miR-6509-3p|hsa-mir-6509	3.11490467544839	0.123530553283926	0.193373744155154	0.638817611065186	0.522941590177023	NA
hsa-miR-4755-5p|hsa-mir-4755	4.60710308074888	0.546551724312362	0.359016221580533	1.52235941291517	0.127919048703983	NA
hsa-miR-6862-5p|hsa-mir-6862-1	0.41413350586309	-0.0422029423640568	0.116079015042967	-0.363570817244057	0.716178521972025	NA
hsa-miR-6886-5p|hsa-mir-6886	1.24240051758927	-0.0844671794619467	0.161938058311901	-0.521601779979717	0.601947623727936	NA
hsa-miR-5696|hsa-mir-5696	1.24240051758927	-0.0844671794619467	0.161938058311901	-0.521601779979717	0.601947623727936	NA
hsa-miR-6880-3p|hsa-mir-6880	0.85690526448003	0.0677720753719325	0.145973101960203	0.464277832435248	0.642448703929673	NA
hsa-miR-509-3p|hsa-mir-509-2	1.5550857411221	-0.0191948329667561	0.192132000972951	-0.0999044035847958	0.92042022028968	NA
hsa-miR-518f-3p|hsa-mir-518f	6.71350467041732	0.239923973402372	0.441150554891411	0.543859620581072	0.586538077579142	NA
hsa-miR-514b-3p|hsa-mir-514b	1.45801689646628	-0.0285647085227575	0.291672521679958	-0.097934177543473	0.921984560668763	NA
hsa-miR-383-5p|hsa-mir-383	0.939654982758918	-0.0175369944556821	0.276408496912977	-0.0634459311184032	0.949411413155828	NA
hsa-miR-5687|hsa-mir-5687	1.28535789672005	0.0851655789357793	0.162673576715244	0.523536647164645	0.600600855350403	NA
hsa-miR-5001-3p|hsa-mir-5001	1.03533376465772	-0.0763553952738137	0.154381397887775	-0.49458935026174	0.620890021191302	NA
hsa-miR-570-3p|hsa-mir-570	3.89638227359977	0.203177054491974	0.315330655976313	0.644330167845261	0.519361357057411	NA
hsa-miR-6770-5p|hsa-mir-6770-1	2.50627972474393	-0.0687395118059475	0.208762752758173	-0.329270959008546	0.741950892699227	NA
hsa-miR-1302|hsa-mir-1302-8	0.828267011726179	-0.0669938319995005	0.145058470214903	-0.461840193821495	0.644195924740561	NA
hsa-miR-507|hsa-mir-507	0.304135597587358	-0.032890673095406	0.102789231906698	-0.319981699301548	0.748982203640708	NA
hsa-miR-6788-3p|hsa-mir-6788	1.24240051758927	-0.0844671794619467	0.161938058311901	-0.521601779979717	0.601947623727936	NA
hsa-miR-2115-3p|hsa-mir-2115	0.207066752931545	-0.0248068769975393	0.0895047350549987	-0.27715714685146	0.781659442955805	NA
hsa-miR-652-5p|hsa-mir-652	4.34840181156244	-0.146846467332246	0.209138822457702	-0.702148293686341	0.482586687436867	NA
hsa-miR-3661|hsa-mir-3661	1.07113158060004	0.0770845060373693	0.155188126679714	0.496716518760876	0.619388971974245	NA
hsa-miR-610|hsa-mir-610	0.214226316120008	0.0253358060642304	0.0905453568709385	0.279813421027691	0.77962065436228	NA
hsa-miR-197-5p|hsa-mir-197	3.6496271710483	-0.1307054556977	0.198358536282517	-0.658935371006871	0.509937271114085	NA
hsa-miR-518f-5p|hsa-mir-518f	2.07066752931545	-0.10902577464297	0.182483431488479	-0.597455745728091	0.550203144790003	NA
hsa-miR-3085-5p|hsa-mir-3085	0.214226316120008	0.0253358060642304	0.0905453568709385	0.279813421027691	0.77962065436228	NA
hsa-miR-1256|hsa-mir-1256	5.79786908208326	-0.161528574930571	0.218281439941306	-0.740001417317039	0.45929913433243	NA
hsa-miR-3622a-5p|hsa-mir-3622a	3.62707575896101	0.727828467766105	0.39646807223999	1.83578078217995	0.0663900848305089	NA
hsa-miR-3130-5p|hsa-mir-3130-1	5.64266308975771	0.274765960666603	0.361760954950016	0.759523538698548	0.447539438706452	NA
hsa-miR-4783-5p|hsa-mir-4783	0.304135597587358	-0.032890673095406	0.102789231906698	-0.319981699301548	0.748982203640708	NA
hsa-miR-6753-3p|hsa-mir-6753	1.69903891388094	0.095028702928436	0.171251068494123	0.554908671601645	0.578957130246874	NA
hsa-miR-6770-5p|hsa-mir-6770-2	2.50627972474393	-0.0687395118059475	0.208762752758173	-0.329270959008546	0.741950892699227	NA
hsa-miR-4748|hsa-mir-4748	0.912406792762075	-0.0681999172412138	0.146297284271404	-0.46617350131184	0.641091315182991	NA
hsa-miR-7156-5p|hsa-mir-7156	1.43076870646944	-0.0869459664054238	0.196543159219162	-0.442375948116676	0.658217180733144	NA
hsa-miR-488-5p|hsa-mir-488	0.28317315231349	0.0311510641520814	0.100202877281713	0.310879936755734	0.75589189740945	NA
hsa-miR-1302|hsa-mir-1302-6	0.828267011726179	-0.0669938319995005	0.145058470214903	-0.461840193821495	0.644195924740561	NA
hsa-miR-877-3p|hsa-mir-877	1.71381052896006	0.0986880673362445	0.174312684757495	0.566155397546311	0.571288147253643	NA
hsa-miR-6796-3p|hsa-mir-6796	0.41413350586309	-0.0422029423640568	0.116079015042967	-0.363570817244057	0.716178521972025	NA
hsa-miR-1185-5p|hsa-mir-1185-2	5.51976727680096	0.0749737687630858	0.220435393168483	0.340116746614196	0.733768610795513	NA
hsa-miR-2681-3p|hsa-mir-2681	0.304135597587358	-0.032890673095406	0.102789231906698	-0.319981699301548	0.748982203640708	NA
hsa-miR-7110-3p|hsa-mir-7110	0.621200258794634	-0.0556668892855506	0.132724624507565	-0.419416438299117	0.674911812532581	NA
hsa-miR-2278|hsa-mir-2278	2.54855837082141	0.113938253541928	0.186317946787428	0.611525918498452	0.540851465034819	NA
hsa-miR-6511b-5p|hsa-mir-6511a-1	4.96960207035708	-0.153691936886343	0.213473335090024	-0.719958475476713	0.471550562694361	NA
hsa-miR-129-1-3p|hsa-mir-129-1	2.95144669440623	-0.136372748370172	0.218868434401142	-0.623080933270751	0.533231338566874	NA
hsa-miR-4638-5p|hsa-mir-4638	4.0407567761219	0.537605679105915	0.357280178992834	1.50471733590544	0.132396764140502	NA
hsa-miR-4753-5p|hsa-mir-4753	1.65653402345236	-0.0980336522565637	0.173673665943751	-0.564470449355946	0.572434005632421	NA
hsa-miR-6784-3p|hsa-mir-6784	2.56894081621443	-0.542333342948125	0.35942869476604	-1.50887603256368	0.131330465794466	NA
hsa-miR-636|hsa-mir-636	3.17779201127	0.0576141534547782	0.204923509779475	0.28114955437167	0.778595694426429	NA
hsa-miR-4791|hsa-mir-4791	2.35648947732008	0.114259515603393	0.186576429795676	0.61240058955207	0.54027275184977	NA
hsa-miR-378g|hsa-mir-378g	0.28317315231349	0.0311510641520814	0.100202877281713	0.310879936755734	0.75589189740945	NA
hsa-miR-3617-5p|hsa-mir-3617	6.11119806108625	0.0593143191950641	0.21756521108558	0.272627773986037	0.785139359856387	NA
hsa-miR-4798-5p|hsa-mir-4798	4.62638546332532	0.0568752664605646	0.299390528976542	0.189970159226449	0.849332514183219	NA
hsa-miR-548a-5p|hsa-mir-548a-3	3.44871483301686	0.0169043556179463	0.207077033620993	0.0816331744875478	0.934938419897992	NA
hsa-miR-3140-5p|hsa-mir-3140	0.85690526448003	0.0677720753719325	0.145973101960203	0.464277832435248	0.642448703929673	NA
hsa-miR-510-5p|hsa-mir-510	3.19862312672099	0.667036786765017	0.385950265565922	1.7282972607544	0.0839349439248311	NA
hsa-miR-513a-3p|hsa-mir-513a-1	1.47810552327466	0.0189976079003907	0.194714619769454	0.097566417575035	0.922276592131953	NA
hsa-miR-6801-5p|hsa-mir-6801	0.214226316120008	0.0253358060642304	0.0905453568709385	0.279813421027691	0.77962065436228	NA
hsa-miR-6764-5p|hsa-mir-6764	4.01927808655651	0.107072373304187	0.217520783090825	0.492239738119552	0.622549875422161	NA
hsa-miR-3529-5p|hsa-mir-3529	0.214226316120008	0.0253358060642304	0.0905453568709385	0.279813421027691	0.77962065436228	NA
hsa-miR-204-3p|hsa-mir-204	1.86528083908133	0.268354825749551	0.327752800850086	0.818772028960619	0.412916492344873	NA
hsa-miR-506-5p|hsa-mir-506	0.511202350518903	-0.17758199033288	0.228996799574483	-0.775478044509176	0.438057234110101	NA
hsa-miR-499a-3p|hsa-mir-499a	0.214226316120008	0.0253358060642304	0.0905453568709385	0.279813421027691	0.77962065436228	NA
hsa-miR-3187-3p|hsa-mir-3187	4.07030000628014	0.141849694492676	0.205956784851236	0.688735234409175	0.490989898971068	NA
hsa-miR-219b-5p|hsa-mir-219b	1.21654239034943	-0.080010688363393	0.157838307673996	-0.506915523503012	0.612214093053648	NA
hsa-miR-4508|hsa-mir-4508	2.69186778811008	-0.122265053546675	0.192401569822529	-0.635468066395989	0.525123187418577	NA
hsa-miR-6741-5p|hsa-mir-6741	4.8262926530684	0.00757126225753348	0.212895832296225	0.0355632243988635	0.97163063243863	NA
hsa-miR-371a-3p|hsa-mir-371a	0.304135597587358	-0.032890673095406	0.102789231906698	-0.319981699301548	0.748982203640708	NA
hsa-miR-6770-5p|hsa-mir-6770-3	2.50627972474393	-0.0687395118059475	0.208762752758173	-0.329270959008546	0.741950892699227	NA
hsa-miR-2277-3p|hsa-mir-2277	2.27773428224699	-0.113769461345822	0.186120758854336	-0.611266911042744	0.541022892923738	NA
hsa-miR-1322|hsa-mir-598	2.69186778811008	-0.122265053546675	0.192401569822529	-0.635468066395989	0.525123187418577	NA
hsa-miR-6505-3p|hsa-mir-6505	1.42325156910701	0.369115703553291	0.312458421177494	1.18132742962179	0.237472674743279	NA
hsa-miR-5008-5p|hsa-mir-5008	1.92065103754051	0.462590014405326	0.340452309035799	1.35875129093833	0.174225412973961	NA
hsa-miR-6803-3p|hsa-mir-6803	1.98221206619443	0.10208750025064	0.17707244008059	0.576529584186997	0.564257279226555	NA
hsa-miR-6782-3p|hsa-mir-6782	2.69186778811008	-0.122265053546675	0.192401569822529	-0.635468066395989	0.525123187418577	NA
hsa-miR-5579-3p|hsa-mir-5579	2.50766978750093	-0.0500989056534568	0.321609423845151	-0.155775614577695	0.87620989269819	NA
hsa-miR-6876-5p|hsa-mir-6876	0.912406792762075	-0.0681999172412138	0.146297284271404	-0.46617350131184	0.641091315182991	NA
hsa-miR-4479|hsa-mir-4479	1.80371981042741	0.0882284385162508	0.201743131985721	0.437330568073541	0.661871629732227	NA
hsa-miR-5004-5p|hsa-mir-5004	0.207066752931545	-0.0248068769975393	0.0895047350549987	-0.27715714685146	0.781659442955805	NA
hsa-miR-6757-5p|hsa-mir-6757	3.28720991966488	-0.64766800270933	0.381425462459583	-1.69801983992602	0.0895040173414944	NA
hsa-miR-548bc|hsa-mir-548bc	4.92720527076018	0.151532824815505	0.212179544830293	0.714172635899966	0.475120435420477	NA
hsa-miR-188-3p|hsa-mir-188	5.01591957488271	0.481614241840219	0.388397857513908	1.24000231340867	0.214974538479381	NA
hsa-miR-548aq-3p|hsa-mir-548aq	6.34087472533867	0.0335696546751437	0.219733219666873	0.15277459969884	0.878576029067825	NA
hsa-miR-3140-3p|hsa-mir-3140	2.35648947732008	0.114259515603393	0.186576429795676	0.61240058955207	0.54027275184977	NA
hsa-miR-1250-5p|hsa-mir-1250	0.835426574914642	-0.0513853485777922	0.181701793192862	-0.282800448332674	0.77732981063464	NA
hsa-miR-892b|hsa-mir-892b	1.24240051758927	-0.0844671794619467	0.161938058311901	-0.521601779979717	0.601947623727936	NA
hsa-miR-4723-3p|hsa-mir-4723	1.98221206619443	0.10208750025064	0.17707244008059	0.576529584186997	0.564257279226555	NA
hsa-miR-6827-5p|hsa-mir-6827	1.87076033957237	-0.112273857832019	0.210312045534281	-0.533844162595617	0.593449356469612	NA
hsa-miR-548i|hsa-mir-548i-3	1.41586576156745	0.0867980677144362	0.164125175067238	0.528852856844646	0.59690752745397	NA
hsa-miR-4796-3p|hsa-mir-4796	0.304135597587358	-0.032890673095406	0.102789231906698	-0.319981699301548	0.748982203640708	NA
hsa-miR-4689|hsa-mir-4689	0.28317315231349	0.0311510641520814	0.100202877281713	0.310879936755734	0.75589189740945	NA
hsa-miR-7-2-3p|hsa-mir-7-2	5.17030515898509	-0.147394421037624	0.209476560235959	-0.703632047765136	0.481661948007552	NA
hsa-miR-3154|hsa-mir-3154	5.46413967505178	0.0831038510398762	0.214449671369217	0.387521466035715	0.698370196382213	NA
hsa-miR-378i|hsa-mir-378i	0.421293069051552	0.00100647704810748	0.156043081871715	0.00644999468117993	0.994853684509857	NA
hsa-miR-2682-5p|hsa-mir-2682	1.71381052896006	0.0986880673362445	0.174312684757495	0.566155397546311	0.571288147253643	NA
hsa-miR-4780|hsa-mir-4780	1.24240051758927	-0.0844671794619467	0.161938058311901	-0.521601779979717	0.601947623727936	NA
hsa-miR-105-5p|hsa-mir-105-2	1.21654239034943	-0.080010688363393	0.157838307673996	-0.506915523503012	0.612214093053648	NA
hsa-miR-202-3p|hsa-mir-202	0.84951945694047	0.0655373753279551	0.143650103196879	0.456229225524003	0.648225151499522	NA
hsa-miR-767-5p|hsa-mir-767	5.00972874468797	0.522386132483594	0.374737357119276	1.39400602197587	0.16331578616335	NA
hsa-miR-5009-5p|hsa-mir-5009	2.35648947732008	0.114259515603393	0.186576429795676	0.61240058955207	0.54027275184977	NA
hsa-miR-1305|hsa-mir-1305	4.60039600626262	0.466940838362963	0.393380897070079	1.18699418767094	0.235229913158768	NA
hsa-miR-6726-5p|hsa-mir-6726	0.56634630462698	0.0509172463973002	0.127249431338677	0.400137319763597	0.689055378020153	NA
hsa-miR-6738-3p|hsa-mir-6738	4.19501103040141	-0.0867140410774013	0.211628282005447	-0.409746940511333	0.681991592333126	NA
hsa-miR-6795-5p|hsa-mir-6795	0.642678948360023	0.0566478233200522	0.133960889275202	0.422868373198673	0.672391298932678	NA
hsa-miR-5701|hsa-mir-5701-3	1.49958421284005	0.0923420339369175	0.168977677974618	0.546474747692936	0.584739641355182	NA
hsa-miR-4803|hsa-mir-4803	3.16428294776923	-0.611795754037955	0.37431013748463	-1.63446215523104	0.102161846434178	NA
hsa-miR-6811-5p|hsa-mir-6811	4.24759728470235	0.138516655070888	0.203735074580742	0.679886148008314	0.49657655316381	NA
hsa-miR-590-5p|hsa-mir-590	5.77259095472427	-0.0762127478142701	0.314827592856168	-0.242077726170237	0.808719936922405	NA
hsa-miR-655-5p|hsa-mir-655	4.07030000628014	0.141849694492676	0.205956784851236	0.688735234409175	0.490989898971068	NA
hsa-miR-509-3p|hsa-mir-509-1	1.5550857411221	-0.0191948329667561	0.192132000972951	-0.0999044035847958	0.92042022028968	NA
hsa-miR-4661-5p|hsa-mir-4661	1.92803684508007	0.104394414646773	0.17893571504001	0.583418545724263	0.559611576114519	NA
hsa-miR-4728-3p|hsa-mir-4728	4.29230611940832	-0.108791650091921	0.217555757610577	-0.500063300032984	0.617030506663747	NA
hsa-miR-187-3p|hsa-mir-187	0.56634630462698	0.0509172463973002	0.127249431338677	0.400137319763597	0.689055378020153	NA
hsa-miR-509-3p|hsa-mir-509-3	1.5550857411221	-0.0191948329667561	0.192132000972951	-0.0999044035847958	0.92042022028968	NA
hsa-miR-3659|hsa-mir-3659	3.39807782776188	0.127729055688179	0.196353770900471	0.650504724724247	0.51536625082894	NA
hsa-miR-6855-3p|hsa-mir-6855	1.5894934943074	0.078832932017544	0.197865656811582	0.398416447239315	0.690323236159851	NA
hsa-miR-6796-5p|hsa-mir-6796	1.07113158060004	0.0770845060373693	0.155188126679714	0.496716518760876	0.619388971974245	NA
hsa-miR-6871-5p|hsa-mir-6871	2.35648947732008	0.114259515603393	0.186576429795676	0.61240058955207	0.54027275184977	NA
hsa-miR-627-3p|hsa-mir-627	6.43558477424377	-0.0391286628618498	0.334744077125473	-0.116891277652638	0.9069462101935	NA
hsa-miR-6783-3p|hsa-mir-6783	4.61448888828844	0.774251590403795	0.403022034742307	1.9211147869343	0.0547172378069244	NA
hsa-miR-548ah-3p|hsa-mir-548p	3.97677319612793	-0.0212896657057097	0.210400908974786	-0.101186186929739	0.919402661670255	NA
hsa-miR-4785|hsa-mir-4785	3.8011923956978	-0.177229222319165	0.305049346768483	-0.580985418249963	0.561250281230737	NA
hsa-miR-3157-3p|hsa-mir-3157	1.88485322159819	-0.013249314257665	0.197208264539841	-0.0671843763169893	0.946434922912986	NA
hsa-miR-521|hsa-mir-521-1	2.32046541702667	0.10389838900039	0.329071438069034	0.315732017370022	0.752205922505804	NA
hsa-miR-3942-3p|hsa-mir-3942	0.41413350586309	-0.0422029423640568	0.116079015042967	-0.363570817244057	0.716178521972025	NA
hsa-miR-509-5p|hsa-mir-509-2	5.44201723001623	-0.925292682903762	0.423275233608424	-2.18603076540915	0.028813354567974	NA
hsa-miR-4492|hsa-mir-4492	4.1413350586309	-0.144336915196055	0.207516635104804	-0.695543830127926	0.486714553268292	NA
hsa-miR-577|hsa-mir-577	1.13269260925396	0.077131013066909	0.155225149500497	0.496897656823723	0.619261223980587	NA
hsa-miR-6875-5p|hsa-mir-6875	2.12894918311151	-0.105115215488328	0.179406710188444	-0.58590459285451	0.557939630722695	NA
hsa-miR-548i|hsa-mir-548i-4	1.41586576156745	0.0867980677144362	0.164125175067238	0.528852856844646	0.59690752745397	NA
hsa-miR-3202|hsa-mir-3202-1	0.28317315231349	0.0311510641520814	0.100202877281713	0.310879936755734	0.75589189740945	NA
hsa-miR-1252-5p|hsa-mir-1252	0.41413350586309	-0.0422029423640568	0.116079015042967	-0.363570817244057	0.716178521972025	NA
hsa-miR-3157-5p|hsa-mir-3157	6.29075778301944	-0.0391827580352907	0.219838041200176	-0.178234657757037	0.858538692512865	NA
hsa-miR-549a-5p|hsa-mir-549a	6.11452558983069	0.634254952308335	0.403816758086626	1.57065039923944	0.116263876348589	NA
hsa-miR-6880-5p|hsa-mir-6880	0.642678948360023	0.0566478233200522	0.133960889275202	0.422868373198673	0.672391298932678	NA
hsa-miR-124-5p|hsa-mir-124-1	0.207066752931545	-0.0248068769975393	0.0895047350549987	-0.27715714685146	0.781659442955805	NA
hsa-miR-514b-5p|hsa-mir-514b	2.63892014099096	0.344010997287418	0.42414074102129	0.811077465605101	0.417321185808161	NA
hsa-miR-4729|hsa-mir-4729	0.428452632240015	0.0429119116379399	0.117137874070445	0.366336780298176	0.71411378754903	NA
hsa-miR-643|hsa-mir-643	1.13269260925396	0.077131013066909	0.155225149500497	0.496897656823723	0.619261223980587	NA
hsa-miR-6818-5p|hsa-mir-6818	2.26538521850792	0.108343922072709	0.182030996741798	0.595194906427885	0.551713194663321	NA
hsa-miR-4466|hsa-mir-4466	5.94663619858329	0.154648896758564	0.214108397843552	0.722292531802348	0.470114643484299	NA

## Sheet: Arkusz1
miRNA name	baseMean	log2FoldChange	lfcSE	stat	pvalue	padj
hsa-let-7a-2-3p|hsa-let-7a-2	127.777684784662	0.425016343294686	0.408955133481925	1.03927376990237	0.298677430233673	0.687322230369162
hsa-let-7a-3p|hsa-let-7a-1	1081.11290667958	0.417858579447844	0.302678834760284	1.38053451863848	0.167422129064404	0.512952906069663
hsa-let-7a-5p|hsa-let-7a-1	1337010.50315331	-0.0269378868895281	0.163810820850899	-0.16444510044942	0.869380761770991	0.985799503174564
hsa-let-7b-3p|hsa-let-7b	529.659750670929	0.313147945836539	0.153472345764146	2.04041936205093	0.0413085750608723	0.177036750260882
hsa-let-7b-5p|hsa-let-7b	212717.276000471	-0.12629082912187	0.220758595278588	-0.572076611388548	0.567270073527539	0.8879009846518
hsa-let-7c-3p|hsa-let-7c	77.4139244297277	0.596608730202795	0.46353400272256	1.28708730470391	0.198063859863197	0.574513796131162
hsa-let-7c-5p|hsa-let-7c	24372.8875501449	-0.307617913920732	0.148368513865075	-2.073336895458	0.0381409372969059	0.16744801740105
hsa-let-7d-3p|hsa-let-7d	7490.06599225293	0.0379434660419741	0.107533702191013	0.352851852664525	0.724199507974811	0.929633219634923
hsa-let-7d-5p|hsa-let-7d	37132.8566110596	-0.0537787251982212	0.150892978173518	-0.356403100059295	0.721538708092976	0.929633219634923
hsa-let-7e-3p|hsa-let-7e	600.707538394929	-0.0134868882288725	0.139870098270487	-0.0964243851662342	0.923183525794823	0.989571611594349
hsa-let-7e-5p|hsa-let-7e	52854.1172576708	-0.0439944424319617	0.223728787764185	-0.196641848693753	0.844107819419406	0.985799503174564
hsa-let-7f-5p|hsa-let-7f-1	428417.329801737	0.146223774103929	0.117263616735798	1.24696626433909	0.212409867650609	0.592883411656465
hsa-let-7g-5p|hsa-let-7g	195663.307163637	0.0640382452576336	0.090564067917174	0.7071043376298	0.479501640597618	0.81274959488285
hsa-let-7i-3p|hsa-let-7i	575.742470690494	0.344872288651272	0.239628653498304	1.4391947023719	0.150095365945862	0.473985366144826
hsa-let-7i-5p|hsa-let-7i	180480.667585221	0.120746936475477	0.074337890124907	1.62429867558241	0.104312079780636	0.35935261933999
hsa-miR-100-3p|hsa-mir-100	151.916598679252	0.0155450937152293	0.352808882331219	0.0440609477077605	0.964855821749357	0.992965347580531
hsa-miR-100-5p|hsa-mir-100	253263.280622254	-0.138315275129678	0.161062281346313	-0.858768881040964	0.390468039415935	0.761888857396946
hsa-miR-101-3p|hsa-mir-101-1	6195.3199145494	0.363317290446208	0.119230689004529	3.04717932505117	0.00230999854940362	0.0159922976497173
hsa-miR-103a-3p|hsa-mir-103a-2	98750.867145114	-0.306186006055346	0.0978090566016878	-3.13044636860409	0.00174540866692362	0.0130905650019272
hsa-miR-10527-5p|hsa-mir-10527	34.3837791712414	-0.643407448360766	0.47381818375113	-1.35792054932766	0.174488896077932	0.530092848844352
hsa-miR-106a-5p|hsa-mir-106a	91.7722120135543	-0.121593187346049	0.344505014085174	-0.35295041399887	0.724125614976343	0.929633219634923
hsa-miR-106b-3p|hsa-mir-106b	1493.75072929621	-0.0435851817155618	0.203581333114533	-0.214092230602701	0.83047513441982	0.973847063163307
hsa-miR-106b-5p|hsa-mir-106b	3991.55049335934	0.179830950261162	0.172618644542159	1.04178173069388	0.297512886158382	0.687322230369162
hsa-miR-107|hsa-mir-107	2335.69111972943	-0.493911399875058	0.186399650872569	-2.6497442326902	0.00805527267596412	0.0471528156641802
hsa-miR-10a-3p|hsa-mir-10a	275.64051149762	6.14411068371781	0.408725192778089	15.0323757680718	4.50552362251937e-51	1.62198850410697e-48
hsa-miR-10a-5p|hsa-mir-10a	43065.7230613797	0.0170961530305409	0.225405259512777	0.0758462915528012	0.939541386832192	0.989571611594349
hsa-miR-10b-3p|hsa-mir-10b	71.7713872981424	-0.675979023609607	0.370568516022095	-1.8241674464576	0.068126761428976	0.271001481927418
hsa-miR-10b-5p|hsa-mir-10b	8346.43687403658	-0.632276077946945	0.235068471979057	-2.68975278829939	0.00715049676307182	0.0425484104910059
hsa-miR-1180-3p|hsa-mir-1180	637.753745010668	-0.232814874881698	0.201146896849827	-1.15743706976257	0.24709383615949	0.631990824756304
hsa-miR-1180-5p|hsa-mir-1180	13.3024557164839	-0.00136700821999645	0.332078105636614	-0.00411652619306476	0.996715496582832	0.999491862868578
hsa-miR-1185-1-3p|hsa-mir-1185-1	385.048110895909	-0.146184190956812	0.320469186698008	-0.456156775829332	0.648277245254456	0.922017068513075
hsa-miR-1197|hsa-mir-1197	23.6187173938377	-0.434608964567271	0.483301826964055	-0.899249579289496	0.368519737307776	0.761888857396946
hsa-miR-12136|hsa-mir-12136	34517.8184357603	-0.1326368221391	0.176406484658244	-0.75188178255499	0.452122154482414	0.803772719079847
hsa-miR-122-5p|hsa-mir-122	219.570060874739	0.103384341924387	0.211116491456314	0.489702823361763	0.62434420368491	0.915130085232477
hsa-miR-1226-3p|hsa-mir-1226	79.2405557747136	-0.221559769773735	0.40758736927536	-0.543588409443699	0.586724737501686	0.896403392619539
hsa-miR-1228-3p|hsa-mir-1228	80.0372252071217	0.583852364031333	0.310846978811906	1.87826295196075	0.0603452020705566	0.248277402804576
hsa-miR-122b-5p|hsa-mir-122b	14.0568073794613	0.0881372327285185	0.226311370564393	0.389451190670248	0.696942410345747	0.926478377086075
hsa-miR-124-3p|hsa-mir-124-1	215.233656098067	-0.0829428374924416	0.273869879305575	-0.302854909429075	0.762000435522509	0.946042754840624
hsa-miR-1245a|hsa-mir-1245a	11.3372271740603	0.0386746634331914	0.219366282583716	0.176301767881908	0.860056873219671	0.985799503174564
hsa-miR-1246|hsa-mir-1246	48.2577903959091	0.299676981833979	0.378443883720483	0.791866363086262	0.428438601954881	0.795040704658542
hsa-miR-1247-5p|hsa-mir-1247	22.2845273576802	-1.13582758902017	0.481480142380324	-2.35903309200854	0.0183226217835251	0.0885388435177051
hsa-miR-1248|hsa-mir-1248	34.6714581249589	-0.227523527835817	0.25350044046192	-0.897527149938012	0.369437692687632	0.761888857396946
hsa-miR-1255a|hsa-mir-1255a	11.0264794165149	0.44447190013703	0.479660984453767	0.92663759309753	0.354114729483637	0.749890015377113
hsa-miR-125a-3p|hsa-mir-125a	972.097371580154	0.643672068203877	0.117811905964577	5.46355703979031	4.66687218157663e-08	1.29236460412891e-06
hsa-miR-125a-5p|hsa-mir-125a	155865.814580499	-0.0181588477256855	0.1528098640496	-0.118832955180114	0.905407699205887	0.989571611594349
hsa-miR-125b-1-3p|hsa-mir-125b-1	3507.09558508172	0.506737352324377	0.138033479403584	3.67111916988466	0.00024149070272858	0.00259512396962056
hsa-miR-125b-2-3p|hsa-mir-125b-2	558.412209408871	-0.00238854176168271	0.134788062929323	-0.0177207217744138	0.985861649657293	0.99554051578296
hsa-miR-125b-5p|hsa-mir-125b-1	257414.896014774	0.25193388860836	0.290783090999095	0.86639800045713	0.386271940104303	0.761888857396946
hsa-miR-1260b|hsa-mir-1260b	1271.49895711049	-0.0256135163046927	0.244686455957561	-0.104678929630397	0.916630581810487	0.989571611594349
hsa-miR-1262|hsa-mir-1262	20.3271176911514	-0.0579777629271878	0.227177848504483	-0.255208697982029	0.798561913441043	0.954511669567453
hsa-miR-126-3p|hsa-mir-126	1214.5503583831	-0.635668771802214	0.130522561617448	-4.87018308501571	1.11494891649741e-06	2.16963032399496e-05
hsa-miR-126-5p|hsa-mir-126	74.3821126000817	-0.304173813216409	0.36944232996334	-0.823332326987524	0.410319035048253	0.777446592723005
hsa-miR-1268a|hsa-mir-1268a	62.0895008905604	0.30046032542464	0.462019778705212	0.650319183881404	0.51548606785859	0.839861379988587
hsa-miR-1268a|hsa-mir-1268b	58.0315097140805	0.456000992144928	0.455057112742554	1.00207419986622	0.316307757605192	0.703210497823148
hsa-miR-1270|hsa-mir-1270	21.1848551469131	0.0926406764281498	0.486133974732662	0.190566142757447	0.848865518187768	0.985799503174564
hsa-miR-1271-5p|hsa-mir-1271	624.175571331655	-0.349605562221184	0.202907986611349	-1.72297585747978	0.0848928910033915	0.308545585864633
hsa-miR-127-3p|hsa-mir-127	9126.22369925699	0.00482524509081224	0.13709580014472	0.035196155430864	0.971923327855255	0.992965347580531
hsa-miR-1275|hsa-mir-1275	317.26416064272	-0.777944267188355	0.436133066802331	-1.78373144896381	0.0744673133211166	0.286719067332642
hsa-miR-127-5p|hsa-mir-127	2082.88304042871	0.21612422569331	0.159997602112113	1.35079665470154	0.176760580003726	0.532434690056556
hsa-miR-1276|hsa-mir-1276	18.2132910476923	-0.190086844129724	0.353889891209679	-0.537135557842475	0.591173980745385	0.898303390404837
hsa-miR-128-1-5p|hsa-mir-128-1	67.0382638810522	-0.430126822920248	0.388525279733955	-1.10707551182971	0.268261282025352	0.657222768874221
hsa-miR-1283|hsa-mir-1283-2	21.1606444857203	0.126057953081388	0.465252127002131	0.270945463255906	0.78643297771958	0.949026319245795
hsa-miR-128-3p|hsa-mir-128-1	30340.02405124	-0.636147926723076	0.149189617974721	-4.26402276082553	2.00778978620178e-05	0.000278001662704861
hsa-miR-1284|hsa-mir-1284	22.6337697578477	0.172191276672767	0.485929632039317	0.354354345402083	0.723073344677931	0.929633219634923
hsa-miR-1285-3p|hsa-mir-1285-1	35.8324783331957	0.538759186668057	0.486757253398483	1.10683340187846	0.268365963956974	0.657222768874221
hsa-miR-1287-5p|hsa-mir-1287	39.9222361044583	-0.425726726047703	0.476208933386552	-0.893991473490752	0.371326453218713	0.761888857396946
hsa-miR-1292-5p|hsa-mir-1292	116.197282351093	0.22633708174418	0.271635613756378	0.833237875601891	0.40471058540414	0.770877305531696
hsa-miR-1294|hsa-mir-1294	51.3038730382841	-0.180380481405699	0.440981417041534	-0.409043271292109	0.68250790619525	0.926478377086075
hsa-miR-129-5p|hsa-mir-129-1	67.707894369868	-0.409544059925562	0.437903281074707	-0.935238619177401	0.34966534011903	0.748306215469416
hsa-miR-1296-5p|hsa-mir-1296	84.8280579154155	-0.283842118663403	0.309767971246837	-0.916305573881376	0.35950664535883	0.757927633733267
hsa-miR-1301-3p|hsa-mir-1301	1145.48503286759	-0.682406582030955	0.201212550523101	-3.39147125890941	0.000695184539668168	0.00617941813038371
hsa-miR-1303|hsa-mir-1303	82.3752317367352	-0.400234935806474	0.370211657023849	-1.08109760514832	0.279653698606148	0.676127933270292
hsa-miR-1304-5p|hsa-mir-1304	21.6714684484733	0.170946984889718	0.35552829799943	0.480825255968771	0.630640698625769	0.921016841806396
hsa-miR-1306-5p|hsa-mir-1306	88.2595057514239	-0.118644713337234	0.406413134966201	-0.291931296332489	0.770339154223754	0.946042754840624
hsa-miR-1307-3p|hsa-mir-1307	973.755171253113	-0.577335934683897	0.185307752761478	-3.11555197276082	0.00183600991127192	0.0133527993547048
hsa-miR-1307-5p|hsa-mir-1307	10.735249360897	-1.47319373996355	0.466754043386251	-3.15625276489452	0.00159810304894558	0.0122407893110725
hsa-miR-130a-3p|hsa-mir-130a	699.62157606664	0.584370308966831	0.219952460382457	2.65680278343201	0.00788855762663779	0.046555422058846
hsa-miR-130a-5p|hsa-mir-130a	40.6833977208645	0.674994812996661	0.484747886871095	1.39246571522684	0.163781416714439	0.506105665383674
hsa-miR-130b-3p|hsa-mir-130b	1738.30362980129	0.94693144159639	0.108288886866103	8.74449326242727	2.24018748246131e-18	2.68822497895358e-16
hsa-miR-130b-5p|hsa-mir-130b	4730.57665537433	0.569584411042862	0.116477257405319	4.89009119660856	1.00789271381135e-06	2.01578542762271e-05
hsa-miR-1323|hsa-mir-1323	310.529725649241	0.164823517855969	0.231854224136524	0.710892883102771	0.477150616544791	0.81274959488285
hsa-miR-132-3p|hsa-mir-132	2898.06131566341	-0.205322708465558	0.0741782694269324	-2.76796304432266	0.00564078515378584	0.0344183500908966
hsa-miR-132-5p|hsa-mir-132	551.42484402658	-0.183257596798033	0.251889124758857	-0.727532786393508	0.466899638184872	0.81274959488285
hsa-miR-133a-3p|hsa-mir-133a-1	27341.7616743941	-0.498074774268274	0.0871237847262367	-5.71686337816179	1.08508287644733e-08	3.39678117844383e-07
hsa-miR-133a-5p|hsa-mir-133a-2	2099.68897471004	-0.296766949964121	0.233647641925663	-1.27014742163989	0.204032122345327	0.587612512354541
hsa-miR-133b|hsa-mir-133b	2235.81536503873	-1.06012700761168	0.128442647333021	-8.25369944970866	1.53565255691948e-16	1.38208730122753e-14
hsa-miR-1343-3p|hsa-mir-1343	42.6639893341808	-0.241472581429022	0.439418330333345	-0.549527784254788	0.582643302604168	0.89637431169872
hsa-miR-134-5p|hsa-mir-134	1289.10458338014	0.362787418060312	0.159627147665104	2.27271753813101	0.0230432070828928	0.106353263459505
hsa-miR-135a-5p|hsa-mir-135a-1	41.4039695017648	-0.0299073683205089	0.399298962812772	-0.0748996894703485	0.940294523631571	0.989571611594349
hsa-miR-135b-5p|hsa-mir-135b	156.101722487972	0.164391576829473	0.38938979694939	0.42217741224185	0.672895527238539	0.924638279639676
hsa-miR-136-3p|hsa-mir-136	2088.18870554877	0.133179274273568	0.165218479519597	0.806079771831888	0.420196854272067	0.787869101760125
hsa-miR-136-5p|hsa-mir-136	114.927588153212	0.577964525690553	0.34110316521988	1.69439801392048	0.0901896766780949	0.322625439706852
hsa-miR-137-3p|hsa-mir-137	62.7488278724562	1.0365067809772	0.434340583699308	2.38639173928718	0.017014616132482	0.0833368953427692
hsa-miR-138-5p|hsa-mir-138-1	589.602489767392	-0.172637762520239	0.335340950759933	-0.514812647035848	0.606683946849248	0.907469760705485
hsa-miR-139-3p|hsa-mir-139	35.5092277710236	-0.304771204085772	0.362776015452406	-0.840108472181386	0.400847570282346	0.767580453732153
hsa-miR-139-5p|hsa-mir-139	979.063090291647	-1.40765561086171	0.198674704048305	-7.08522817539701	1.38815389759969e-12	8.32892338559813e-11
hsa-miR-1-3p|hsa-mir-1-1	435338.621145211	0.159761057299311	0.174538286703177	0.915335313053711	0.360015626023302	0.757927633733267
hsa-miR-140-3p|hsa-mir-140	3767.01014493928	-0.280602107049076	0.0832292084044914	-3.3714378933578	0.000747768968026446	0.00656577630462245
hsa-miR-140-5p|hsa-mir-140	1058.95179238965	0.0454680354072381	0.1656982132189	0.274402689829681	0.783775176133376	0.949026319245795
hsa-miR-141-3p|hsa-mir-141	14.4456821783124	0.431530857146175	0.481377017781133	0.896450892348953	0.37001199681407	0.761888857396946
hsa-miR-143-3p|hsa-mir-143	31477.1394152063	-0.791034019102331	0.198175594818585	-3.99158140449364	6.56341505821711e-05	0.00085921069853024
hsa-miR-143-5p|hsa-mir-143	24.0470140640187	0.133966299035772	0.354399799083799	0.378008958758171	0.705423938788489	0.92929739257653
hsa-miR-144-5p|hsa-mir-144	18.2422154817423	0.328189161512819	0.486837271447598	0.674124971033868	0.500231865061616	0.82796998355026
hsa-miR-145-3p|hsa-mir-145	546.17797762494	0.108096185952426	0.177660495030463	0.608442444865929	0.54289406770194	0.862877988400435
hsa-miR-145-5p|hsa-mir-145	2797.20586764716	-0.895525573585134	0.245153004886792	-3.65292513546254	0.000259269840374649	0.00270542442130069
hsa-miR-1468-5p|hsa-mir-1468	29.2396628233992	0.0140030778476991	0.226132785933712	0.0619241380230637	0.950623245019941	0.992965347580531
hsa-miR-146a-5p|hsa-mir-146a	45.461964496889	-0.57051750487105	0.421606845454836	-1.35319791654608	0.175992410695077	0.532414015548132
hsa-miR-146b-3p|hsa-mir-146b	54.415218401622	-1.30161731797059	0.445455928965465	-2.92198898551757	0.0034780384007149	0.0225602490857183
hsa-miR-146b-5p|hsa-mir-146b	3956.333942227	-0.648172140742418	0.129204824902505	-5.0166248917679	5.25870967157555e-07	1.1832096761045e-05
hsa-miR-148a-3p|hsa-mir-148a	1833.54919851521	-0.271840771167521	0.179175954549966	-1.51717216660181	0.129223221632697	0.424843468381468
hsa-miR-148a-5p|hsa-mir-148a	33.3123135381179	0.207039400711519	0.486443751311813	0.42561837859606	0.670385946058579	0.924638279639676
hsa-miR-148b-3p|hsa-mir-148b	2506.06758223554	0.20177246341842	0.0991838174021225	2.03432846913293	0.0419184886270337	0.178587643854818
hsa-miR-148b-5p|hsa-mir-148b	15.2067798793679	-0.195927129489636	0.237676604279385	-0.82434335547527	0.409744490500673	0.777446592723005
hsa-miR-149-3p|hsa-mir-149	12.4629941017653	-1.52475536421961	0.468687621675734	-3.25324436512327	0.00114095333096623	0.00912762664772985
hsa-miR-149-5p|hsa-mir-149	4708.26217478107	0.430708165949339	0.230320514426432	1.87003822487082	0.0614785098899147	0.251502995004196
hsa-miR-150-5p|hsa-mir-150	10.8194802378169	-0.112439135290679	0.48419455853106	-0.232218915536339	0.816367986806376	0.967559183416317
hsa-miR-151a-3p|hsa-mir-151a	13301.0352375384	-0.0677382255006197	0.138723172661249	-0.488297839511148	0.625338891575526	0.915130085232477
hsa-miR-151a-5p|hsa-mir-151a	63793.5048156111	0.0325619891147381	0.0560851672845782	0.580581117811727	0.561522801311214	0.882743268436843
hsa-miR-151b|hsa-mir-151a	63793.5048156111	0.0325619891147381	0.0560851672845782	0.580581117811727	0.561522801311214	0.882743268436843
hsa-miR-152-3p|hsa-mir-152	3125.23009610216	0.0185739961045506	0.212139240395153	0.0875556830973502	0.930229826610168	0.989571611594349
hsa-miR-152-5p|hsa-mir-152	33.4467185862436	0.451779319250768	0.479212484729452	0.942753650305726	0.345806924399646	0.747690647350585
hsa-miR-154-3p|hsa-mir-154	381.462178037598	0.243185365846006	0.212002866758629	1.14708527089343	0.251346380689004	0.631990824756304
hsa-miR-154-5p|hsa-mir-154	44.3991590059419	0.336977647408839	0.46265855177153	0.728350629462147	0.466398977027463	0.81274959488285
hsa-miR-155-5p|hsa-mir-155	5514.4529596737	-0.198758427721052	0.147734230262211	-1.34537830107673	0.178503098944031	0.533287266554782
hsa-miR-15a-5p|hsa-mir-15a	1490.76808636983	0.375239417721403	0.144668133618108	2.59379455818482	0.00949231886655976	0.0521715235413972
hsa-miR-15b-3p|hsa-mir-15b	312.671066547826	0.326306688157351	0.350658386194718	0.93055435433435	0.352084135373493	0.749084619753679
hsa-miR-15b-5p|hsa-mir-15b	9579.9268527827	0.0790939423592967	0.169826431704745	0.465733994204195	0.641405916470342	0.922017068513075
hsa-miR-16-2-3p|hsa-mir-16-2	1325.56034344376	0.454972835373333	0.30825621749887	1.47595671894275	0.139955511533118	0.446438044324467
hsa-miR-16-5p|hsa-mir-16-1	34941.0280996682	0.428707102683843	0.122808766651745	3.49085097401514	0.000481484740807708	0.00474889059426781
hsa-miR-17-3p|hsa-mir-17	44.179740763872	0.262161834962739	0.356404883072308	0.735573072688657	0.461990554793696	0.81274959488285
hsa-miR-17-5p|hsa-mir-17	5993.53468519587	0.224715475517225	0.128029426035724	1.75518615114718	0.0792274719479854	0.295563625919945
hsa-miR-181a-2-3p|hsa-mir-181a-2	4282.87157099895	-0.159486355398779	0.0662520690434325	-2.4072660326159	0.0160724570563132	0.0796442946930561
hsa-miR-181a-5p|hsa-mir-181a-2	53379.1757415525	-0.081746236119646	0.0945828693373416	-0.864281626179978	0.387433201102542	0.761888857396946
hsa-miR-181b-2-3p|hsa-mir-181b-2	31.0945627736441	-0.135316774394379	0.346813285352346	-0.390171830519421	0.696409490185982	0.926478377086075
hsa-miR-181b-3p|hsa-mir-181b-1	78.9276690988272	0.550853342385487	0.451847604668253	1.21911311843719	0.222801261467682	0.60099663469573
hsa-miR-181b-5p|hsa-mir-181b-1	12461.9685236865	-0.399789740872757	0.0612892550137551	-6.52299886469549	6.89153847369579e-11	3.1011923131631e-09
hsa-miR-181c-5p|hsa-mir-181c	598.575334513662	-0.0608424595489609	0.140826364536959	-0.432038842648623	0.665713182549987	0.924638279639676
hsa-miR-181d-5p|hsa-mir-181d	423.293157809189	0.0434867189986445	0.257688708710575	0.168756788825726	0.865987948268506	0.985799503174564
hsa-miR-182-5p|hsa-mir-182	267.308632091002	-0.53086674075096	0.287585021283407	-1.84594711637574	0.0648998844613397	0.261049814593098
hsa-miR-183-5p|hsa-mir-183	196.635395647911	0.0336210907808968	0.300600651480893	0.11184636698312	0.910945222606626	0.989571611594349
hsa-miR-184|hsa-mir-184	294.010279913575	0.0877036943023572	0.295935279802159	0.296361063679158	0.766954357075632	0.946042754840624
hsa-miR-1843|hsa-mir-1843	10.0686368576404	0.186426778927616	0.232620332186364	0.801420826698242	0.422888062132992	0.788806748020089
hsa-miR-185-5p|hsa-mir-185	2404.05570400777	0.294696437514924	0.118001768296238	2.49739001177594	0.0125111270218739	0.0639865577686438
hsa-miR-186-5p|hsa-mir-186	15846.9943239078	0.156028092417206	0.144662433601229	1.07856676078952	0.280780905621968	0.676127933270292
hsa-miR-188-5p|hsa-mir-188	194.847626668443	-0.474150022908802	0.392241121621137	-1.20882283058221	0.226730918447366	0.60461578252631
hsa-miR-18a-3p|hsa-mir-18a	109.576481251648	0.11735911778812	0.298038813841325	0.39377125507754	0.693749928490705	0.926478377086075
hsa-miR-18a-5p|hsa-mir-18a	1008.08031734842	0.345602519851127	0.198885078218648	1.7376995948946	0.0822637601505227	0.305308800558641
hsa-miR-1908-5p|hsa-mir-1908	65.2268917847953	-0.0354110511714619	0.347509520006127	-0.101899513920763	0.918836435790542	0.989571611594349
hsa-miR-190a-5p|hsa-mir-190a	54.4359510665598	0.309468813583218	0.401836716648283	0.770135731160892	0.441219382591975	0.795817381658261
hsa-miR-190b-5p|hsa-mir-190b	13.6942197193684	-0.213639584757082	0.411928424941492	-0.51863278138047	0.604016844526472	0.907469760705485
hsa-miR-191-3p|hsa-mir-191	207.59897611291	-0.134072283184872	0.250827710955634	-0.534519422411769	0.592982215502128	0.898836200340068
hsa-miR-191-5p|hsa-mir-191	57059.6768657483	-0.111419116231529	0.10884505436325	-1.02364886382149	0.306001156550466	0.692832807284074
hsa-miR-192-5p|hsa-mir-192	582.026463976414	0.223154143224514	0.264457564609061	0.843818340210443	0.398770925312772	0.765845729964784
hsa-miR-193a-5p|hsa-mir-193a	5207.17209910424	0.132814715751591	0.235936670246869	0.562925278264807	0.5734857662951	0.892026027906911
hsa-miR-193b-3p|hsa-mir-193b	2845.1293652752	-0.464444936808279	0.164561799037503	-2.82231319495015	0.00476785896058012	0.0301127934352429
hsa-miR-193b-5p|hsa-mir-193b	408.038393406795	0.46275425443841	0.339777082391198	1.36193486382823	0.173218442312407	0.528463044342937
hsa-miR-194-5p|hsa-mir-194-1	437.276736299176	0.037961666176572	0.243994120941012	0.15558434781201	0.876360663324397	0.986892775826276
hsa-miR-195-3p|hsa-mir-195	43.0281334089033	-0.171037692931018	0.384317707985885	-0.445042446332711	0.656289079762271	0.924638279639676
hsa-miR-195-5p|hsa-mir-195	677.575654021124	0.278168804842788	0.250741353934684	1.10938543035565	0.267263944910257	0.657222768874221
hsa-miR-196a-5p|hsa-mir-196a-2	28143.3747033219	-0.115509863284722	0.143994339168246	-0.802183363262345	0.422446898525276	0.788806748020089
hsa-miR-196b-5p|hsa-mir-196b	5563.14237776407	0.0709859261088016	0.0684769970429168	1.03663900542123	0.299904127900928	0.687678255059454
hsa-miR-1973|hsa-mir-1973	202.718092587689	-1.16754606608036	0.361265101021285	-3.23182633135542	0.00123001787220639	0.00962622682596304
hsa-miR-197-3p|hsa-mir-197	3071.43420787776	-0.572396556915614	0.156519232817651	-3.65703656101146	0.000255147999211642	0.00270156705047621
hsa-miR-199a-3p*hsa-miR-199b-3p|hsa-mir-199a-1	70241.9742277118	-0.114540155043483	0.164507714668695	-0.696260082842664	0.486265966588843	0.81274959488285
hsa-miR-199a-5p|hsa-mir-199a-1	30744.9507006659	-0.150864937811413	0.0853796969699932	-1.76698844298351	0.0772301638042904	0.294210147825868
hsa-miR-199b-5p|hsa-mir-199b	592.356202502885	-1.61967135234182	0.313918692951573	-5.15952502577373	2.47577130239829e-07	6.60205680639545e-06
hsa-miR-19a-3p|hsa-mir-19a	480.409489707648	0.582416725603972	0.270478624236785	2.15328189888347	0.0312965304948443	0.139959639480049
hsa-miR-19b-3p|hsa-mir-19b-1	1853.29371228369	0.487006522102072	0.150597429546715	3.23383024244119	0.00122142032498918	0.00962622682596304
hsa-miR-200a-3p|hsa-mir-200a	31.1874019431075	-0.17123741919174	0.484791246927198	-0.353218875706011	0.72392435800668	0.929633219634923
hsa-miR-200b-3p|hsa-mir-200b	140.152006209488	0.0867355229483894	0.27756007481549	0.31249279279827	0.754666039538897	0.946042754840624
hsa-miR-200c-3p|hsa-mir-200c	203.188140441916	-0.278571546458134	0.227399083042818	-1.22503372806336	0.220562512836055	0.60099663469573
hsa-miR-202-5p|hsa-mir-202	200.085639793455	0.218728126359033	0.280721122789474	0.779165187804792	0.435882413986585	0.795817381658261
hsa-miR-203a-3p|hsa-mir-203a	141.278540629664	0.143612279291273	0.436975759944652	0.328650448046507	0.742419912192828	0.937391940647281
hsa-miR-204-5p|hsa-mir-204	227.437256282296	-0.507125082568642	0.292306933959528	-1.73490609921302	0.0827574386710225	0.305565927400699
hsa-miR-205-5p|hsa-mir-205	41.6785151085523	0.00530943606496513	0.426703192764282	0.0124429255627767	0.990072237982839	0.995672361858316
hsa-miR-206|hsa-mir-206	554204.298773699	-0.255884356872415	0.240281682906653	-1.06493492877617	0.28690537737723	0.685239873681999
hsa-miR-208b-3p|hsa-mir-208b	26.156225667793	-0.701246843210855	0.470770726184698	-1.48957189605654	0.136336836145155	0.438225544752282
hsa-miR-20a-3p|hsa-mir-20a	111.542003400826	0.0279669888693229	0.340454272254566	0.0821460946403144	0.934530538734604	0.989571611594349
hsa-miR-20a-5p|hsa-mir-20a	4117.67592173892	0.513968092084703	0.217552777384879	2.36249841653562	0.0181522189865985	0.0883080923672358
hsa-miR-210-3p|hsa-mir-210	392.61109385371	-0.313521533616493	0.224307438220443	-1.3977313285009	0.162193762773357	0.503359953434555
hsa-miR-210-5p|hsa-mir-210	60.9141991186904	-0.49376845946073	0.467439627833215	-1.05632563022001	0.290819470202521	0.687322230369162
hsa-miR-2110|hsa-mir-2110	158.859488910998	-0.410333596092254	0.359477990369764	-1.14147070776205	0.253674094936905	0.631990824756304
hsa-miR-212-3p|hsa-mir-212	64.2911754896005	0.189243633426543	0.443045532844918	0.42714262845933	0.669275445577727	0.924638279639676
hsa-miR-212-5p|hsa-mir-212	212.41323815306	-0.286824881568858	0.271795368251894	-1.05529716497242	0.291289437314564	0.687322230369162
hsa-miR-21-3p|hsa-mir-21	2711.41133402736	0.164439610626699	0.193987414919439	0.847681849335378	0.396615177386067	0.765845729964784
hsa-miR-214-3p|hsa-mir-214	20447.0793134649	-0.194450193453184	0.102973450902492	-1.88835269430093	0.0589786175586381	0.244049451966778
hsa-miR-214-5p|hsa-mir-214	600.81475239591	0.24452210828243	0.298532819079433	0.819079486926922	0.412741064585529	0.779983114177377
hsa-miR-215-5p|hsa-mir-215	37.8145029512664	-0.074951276794105	0.405487551605462	-0.184842361984598	0.853352680267991	0.985799503174564
hsa-miR-21-5p|hsa-mir-21	1882541.58442103	0.0667851642760467	0.172973114599846	0.386101414838641	0.6994215620509	0.926478377086075
hsa-miR-216b-5p|hsa-mir-216b	23.9771193084234	0.137116353646983	0.44375471924408	0.308991313671112	0.757328134416982	0.946042754840624
hsa-miR-217-5p|hsa-mir-217	33.2433393616297	-0.151364706483871	0.462290485445467	-0.327423365285173	0.74334769659253	0.937391940647281
hsa-miR-218-5p|hsa-mir-218-1	363.522910387778	-1.20552378406014	0.273482311963725	-4.40805028816649	1.04305330192847e-05	0.000170681449406477
hsa-miR-219a-2-3p|hsa-mir-219a-2	15.4945925807044	0.222406319235585	0.476669885871203	0.466583532603692	0.640797870936695	0.922017068513075
hsa-miR-221-3p|hsa-mir-221	51782.697912365	-0.623028430142896	0.176148210677591	-3.53695577006594	0.000404767445509312	0.00404767445509312
hsa-miR-221-5p|hsa-mir-221	6107.12284842851	-0.113129013708038	0.109556328145361	-1.03261049017576	0.301786217019657	0.689797067473501
hsa-miR-222-3p|hsa-mir-222	57053.5803058491	-0.365576637307952	0.0918183577736286	-3.98152010308499	6.84759282777325e-05	0.000864959094034516
hsa-miR-222-5p|hsa-mir-222	38.2283755623212	0.232027881359974	0.255638252211427	0.907641479132294	0.364067671868669	0.761888857396946
hsa-miR-223-3p|hsa-mir-223	24.6347649572748	0.217229739614698	0.441481933415676	0.49204672529638	0.622686312398189	0.914967642707543
hsa-miR-22-3p|hsa-mir-22	159237.388729965	0.607317265162881	0.126390142650775	4.80509992651042	1.54674234257001e-06	2.9306697017116e-05
hsa-miR-224-3p|hsa-mir-224	19.2572080226337	-0.217433567392643	0.248645327578569	-0.874472766128843	0.381860845093388	0.761888857396946
hsa-miR-224-5p|hsa-mir-224	521.641079752219	0.0549842552158606	0.131902325099892	0.416855845218951	0.676783851902929	0.924638279639676
hsa-miR-22-5p|hsa-mir-22	6605.58001318526	0.998098638236609	0.126252390532306	7.90558209653238	2.66684443137562e-15	2.1334755451005e-13
hsa-miR-2277-5p|hsa-mir-2277	27.6037502159707	-0.505881382730622	0.486882003792129	-1.03902255328912	0.298794247368816	0.687322230369162
hsa-miR-2355-3p|hsa-mir-2355	296.951500332426	-0.206383867567862	0.317020190874098	-0.651011744705641	0.515038905418317	0.839861379988587
hsa-miR-2355-5p|hsa-mir-2355	12.1387438074219	-0.0612534387717713	0.227167774467043	-0.269639648121207	0.787437494910201	0.949026319245795
hsa-miR-23a-3p|hsa-mir-23a	262898.790052058	0.0078905998691987	0.0761728853397065	0.10358803968117	0.917496279549324	0.989571611594349
hsa-miR-23a-5p|hsa-mir-23a	463.946610745259	0.850274179369984	0.25573448717061	3.32483189411498	0.000884718618761963	0.00740694657568155
hsa-miR-23b-3p|hsa-mir-23b	92011.5041877423	-0.180665694258319	0.0682570152670076	-2.64684433609631	0.00812467426778182	0.0471755280064751
hsa-miR-23b-5p|hsa-mir-23b	739.583098211742	0.170899025246361	0.367599499586559	0.46490548936702	0.641999139284635	0.922017068513075
hsa-miR-24-1-5p|hsa-mir-24-1	340.466381557156	0.449321628341919	0.260679958072146	1.72365237306646	0.0847706177401648	0.308545585864633
hsa-miR-24-3p|hsa-mir-24-2	348391.252906709	-0.104465367387851	0.0999147873761735	-1.04554460987386	0.295771334110435	0.687322230369162
hsa-miR-25-3p|hsa-mir-25	14959.0422353895	0.546881447909524	0.162916657590479	3.35681725857776	0.000788452057596149	0.00683958411408708
hsa-miR-25-5p|hsa-mir-25	119.203486384819	5.02069594245388	0.435651310284465	11.5245744106119	9.9201168157759e-31	1.78562102683966e-28
hsa-miR-26a-1-3p|hsa-mir-26a-1	38.9655780546837	0.134998734985393	0.46440626804661	0.290691026960566	0.771287634849231	0.946042754840624
hsa-miR-26a-5p|hsa-mir-26a-1	295367.316216948	0.228766174889936	0.187434006658414	1.22051584431446	0.222269386903136	0.60099663469573
hsa-miR-26a-5p|hsa-mir-26a-2	295726.26302255	0.228554985329487	0.187504125814328	1.21893309993514	0.222869585366333	0.60099663469573
hsa-miR-26b-3p|hsa-mir-26b	143.86088093637	-0.103711187080943	0.309975533504417	-0.33457862273335	0.737942972988145	0.937391940647281
hsa-miR-26b-5p|hsa-mir-26b	40265.337128103	0.314420982934618	0.198251379334378	1.5859712249684	0.112745837173056	0.38497193032053
hsa-miR-27a-3p|hsa-mir-27a	43658.8160410168	0.440984845325934	0.133830189680494	3.29510737733198	0.000983840785313719	0.00804960642529406
hsa-miR-27a-5p|hsa-mir-27a	1908.86327726028	0.901286544246226	0.196002746461016	4.59833630150427	4.25878147644659e-06	7.13098293730592e-05
hsa-miR-27b-3p|hsa-mir-27b	223702.875594572	0.206874133192266	0.13830651004841	1.49576569548213	0.134714723758213	0.434953368187951
hsa-miR-27b-5p|hsa-mir-27b	1506.01805586042	0.334034026478635	0.106047985911342	3.14983847744069	0.00163360752687109	0.0123810254668124
hsa-miR-28-3p|hsa-mir-28	4116.39663066958	-0.120664508113448	0.0919912511989438	-1.31169547691545	0.189622903506288	0.554993863920844
hsa-miR-28-5p|hsa-mir-28	7734.03910474046	0.143879618210266	0.108918607260618	1.32098290484008	0.186507064382282	0.550348714570668
hsa-miR-296-3p|hsa-mir-296	81.7845647047082	0.0135404213702926	0.337630082801995	0.0401043095980091	0.968009966005171	0.992965347580531
hsa-miR-299-3p|hsa-mir-299	578.537616421988	1.51636622256025	0.38947457465864	3.89336383225859	9.88637059066323e-05	0.00116691587299632
hsa-miR-299-5p|hsa-mir-299	647.746164399825	0.417362013863722	0.152036978689901	2.74513488402702	0.00604860314501132	0.0365965904572113
hsa-miR-29a-3p|hsa-mir-29a	54471.8912760425	0.285838856832675	0.0455309257299352	6.27790567071086	3.43163995499596e-10	1.4534004515277e-08
hsa-miR-29a-5p|hsa-mir-29a	37.3024855641749	2.66472435494869	0.486692795360905	5.47516704654047	4.37099081867965e-08	1.25884535577974e-06
hsa-miR-29b-1-5p|hsa-mir-29b-1	389.419977961425	0.131616647425007	0.200665527674018	0.655900636998391	0.511888058332362	0.839861379988587
hsa-miR-29b-3p|hsa-mir-29b-1	224.467076611574	0.342100870798713	0.257849031677715	1.32674871250362	0.184591821220794	0.546938729543093
hsa-miR-29c-3p|hsa-mir-29c	176.778922363394	0.238183379865075	0.248875904931699	0.957036720491047	0.338548721105917	0.738651755140182
hsa-miR-301a-3p|hsa-mir-301a	164.200017669212	-0.227000226595925	0.446079349353095	-0.508878581636029	0.610837333829015	0.907469760705485
hsa-miR-301a-5p|hsa-mir-301a	37.9169604831885	0.766525346882848	0.483413202722434	1.58565248645675	0.112818162913377	0.38497193032053
hsa-miR-301b-3p|hsa-mir-301b	49.1116401489497	0.594756044451263	0.48618688781694	1.2233074551266	0.221213592419208	0.60099663469573
hsa-miR-301b-5p|hsa-mir-301b	15.284011133564	0.907275736735916	0.433302001502889	2.09386463387907	0.0362720405070197	0.160220056227326
hsa-miR-302a-3p|hsa-mir-302a	17.2424259483811	0.0700447360321378	0.470597448562895	0.148842150007484	0.881678190167483	0.987833534072885
hsa-miR-302a-5p|hsa-mir-302a	104.024375017472	0.0206053218039974	0.280628527846464	0.0734256134332532	0.941467436030735	0.989571611594349
hsa-miR-302b-3p|hsa-mir-302b	182.880720219061	0.0223338485275038	0.246166727109867	0.0907265120258757	0.927709903952934	0.989571611594349
hsa-miR-302d-3p|hsa-mir-302d	33.7602332929995	-0.12814462878587	0.416007043996419	-0.308034757187845	0.758055884943061	0.946042754840624
hsa-miR-3064-5p|hsa-mir-3064	39.7876256255734	-0.930997981140394	0.451059308877062	-2.06402564544819	0.0390152849083511	0.170248515963714
hsa-miR-3065-3p|hsa-mir-3065	39.8339302364549	0.620339046622932	0.413572608224561	1.49995196559561	0.133626845587109	0.4333843640663
hsa-miR-3065-5p|hsa-mir-3065	220.57978771587	0.304402761577573	0.290775788919209	1.04686419288557	0.295162218616504	0.687322230369162
hsa-miR-30a-3p|hsa-mir-30a	5270.44305153126	-0.242773293639605	0.0926820350775899	-2.61942126579725	0.00880791024294388	0.0491604292629426
hsa-miR-30a-5p|hsa-mir-30a	221891.202607167	-0.143629240042394	0.15454365581052	-0.929376487757563	0.352694008467357	0.749084619753679
hsa-miR-30b-3p|hsa-mir-30b	88.3315786716114	-0.562998357828276	0.452406773956206	-1.24445165333173	0.21333338241709	0.592883411656465
hsa-miR-30b-5p|hsa-mir-30b	3916.91844675381	-0.560997983167282	0.258435800791104	-2.17074407435038	0.0299505235484986	0.134777355968244
hsa-miR-30c-1-3p|hsa-mir-30c-1	69.5484799124276	0.1533554317374	0.425366651487049	0.360525281427873	0.718454354127431	0.929633219634923
hsa-miR-30c-5p|hsa-mir-30c-1	34039.6779120852	-0.473595492304173	0.204802539193637	-2.31244931907996	0.0207529351683492	0.0989513889266966
hsa-miR-30c-5p|hsa-mir-30c-2	34041.2111927216	-0.473479132290904	0.204971859245874	-2.30997139818565	0.0208897376623026	0.0989513889266966
hsa-miR-30d-3p|hsa-mir-30d	29.7395481487383	-0.573680015048741	0.47235282114338	-1.21451590711386	0.224550779214926	0.601028107935863
hsa-miR-30d-5p|hsa-mir-30d	167142.097447847	-0.531399681293341	0.105796794872487	-5.02283346044478	5.09146914692538e-07	1.18253476960848e-05
hsa-miR-30e-3p|hsa-mir-30e	1629.68144394168	-0.00384947188243598	0.113141299412468	-0.0340235785025089	0.972858348657465	0.992965347580531
hsa-miR-30e-5p|hsa-mir-30e	42919.8919162154	0.0322749238785331	0.128485071732344	0.251195905044652	0.801662650389903	0.954511669567453
hsa-miR-3126-3p|hsa-mir-3126	20.6378549804519	-0.00860627395565714	0.472106864745476	-0.0182295039499097	0.985455765795815	0.99554051578296
hsa-miR-3126-5p|hsa-mir-3126	52.8708553544431	-0.350971396958018	0.420885635171933	-0.833887801408678	0.404344211886837	0.770877305531696
hsa-miR-3129-3p|hsa-mir-3129	80.0190907585892	-0.211187643465554	0.393395516146173	-0.536832868697679	0.591383065349851	0.898303390404837
hsa-miR-3129-5p|hsa-mir-3129	13.309138158734	0.191169029614853	0.235172024155266	0.81289018241659	0.41628102382277	0.784613448042917
hsa-miR-31-3p|hsa-mir-31	28.4316661802257	0.0612003848049586	0.349478577091232	0.175119131233564	0.860986026000305	0.985799503174564
hsa-miR-3152-5p|hsa-mir-3152	16.8025628141446	-0.0909180037784498	0.228759831199883	-0.397438673134045	0.691044001852825	0.926478377086075
hsa-miR-3158-3p|hsa-mir-3158-1	52.0076643452401	-0.442901713200948	0.432528143549974	-1.02398357148701	0.305843034637837	0.692832807284074
hsa-miR-31-5p|hsa-mir-31	66405.1594103552	0.133665609143711	0.126177177265856	1.05934854495973	0.289441074136422	0.687322230369162
hsa-miR-3173-5p|hsa-mir-3173	52.0033551898578	0.184952705078592	0.429066987968265	0.4310578773594	0.666426287565996	0.924638279639676
hsa-miR-3177-3p|hsa-mir-3177	28.4017849191383	-0.531669066182213	0.474101253565933	-1.12142514322265	0.262106938612628	0.650659767471458
hsa-miR-3180-3p|hsa-mir-3180-1	17.8658263328089	-0.244521708244442	0.482816876719524	-0.506448138072208	0.612542088476203	0.907469760705485
hsa-miR-3200-3p|hsa-mir-3200	15.915996165987	0.0402804011613355	0.225771807037635	0.178412006750785	0.858399420555691	0.985799503174564
hsa-miR-320a-3p|hsa-mir-320a	31846.524150377	-0.0712109478377742	0.155735617100218	-0.457255373971063	0.647487501431961	0.922017068513075
hsa-miR-320b|hsa-mir-320b-1	729.467804628337	0.00704081559947904	0.187825962065033	0.0374858487190457	0.970097623303507	0.992965347580531
hsa-miR-320c|hsa-mir-320c-1	322.887107807107	0.140862524986569	0.195960903414567	0.718829738647237	0.472245831900501	0.81274959488285
hsa-miR-320c|hsa-mir-320c-2	323.301241312971	0.137115225342788	0.194489015787781	0.705002412539344	0.48080873479743	0.81274959488285
hsa-miR-320d|hsa-mir-320d-1	177.119944101148	0.13078536001237	0.234512552643286	0.557690232519476	0.577055928592509	0.895431613333203
hsa-miR-323a-3p|hsa-mir-323a	3706.42827775492	-0.389934151020841	0.13051838216238	-2.98758032823084	0.00281195388223475	0.018405516320082
hsa-miR-323a-5p|hsa-mir-323a	17.43117905173	0.484489963193606	0.485580000754372	0.997755184399949	0.31839808651437	0.703210497823148
hsa-miR-323b-3p|hsa-mir-323b	63.5694931499843	-0.070719651949505	0.148806046292231	-0.4752471671119	0.634610811620116	0.922017068513075
hsa-miR-32-3p|hsa-mir-32	101.308113467145	-0.00886086334749429	0.148639232105444	-0.0596132206953842	0.952463688504365	0.992965347580531
hsa-miR-324-5p|hsa-mir-324	490.29454372632	0.028983311943518	0.195577758955101	0.148193292010119	0.882190225567868	0.987833534072885
hsa-miR-32-5p|hsa-mir-32	164.520746735041	0.4389495773939	0.28276406703741	1.55235275115712	0.120577842311346	0.409509653132874
hsa-miR-328-3p|hsa-mir-328	498.468728921051	-0.524348272431196	0.17091412637781	-3.06790482181743	0.00215565264072858	0.0150686398186852
hsa-miR-329-3p|hsa-mir-329-1	4314.28026120704	-0.117232812627499	0.160169444946458	-0.731929942484901	0.464211329302385	0.81274959488285
hsa-miR-329-5p|hsa-mir-329-1	24.9203970762229	0.161491725036748	0.485641290746829	0.332532937609984	0.739486872737287	0.937391940647281
hsa-miR-329-5p|hsa-mir-329-2	24.9203970762229	0.161491725036748	0.485641290746829	0.332532937609984	0.739486872737287	0.937391940647281
hsa-miR-330-3p|hsa-mir-330	785.868397496959	-0.660000351012448	0.250903479922698	-2.63049500634981	0.0085260622187268	0.0487203555355817
hsa-miR-330-5p|hsa-mir-330	78.7265694800364	-0.0397088459697515	0.346546211485821	-0.114584562328641	0.908774416581749	0.989571611594349
hsa-miR-331-3p|hsa-mir-331	1031.67083468648	-0.314077040203322	0.308412424023313	-1.01836701682155	0.308503570727561	0.696308999761266
hsa-miR-331-5p|hsa-mir-331	361.962254520356	0.0467428893756718	0.211934629753886	0.220553334912529	0.82544023956487	0.97168019710549
hsa-miR-335-3p|hsa-mir-335	1726.52335969134	0.75009153741987	0.334925952784518	2.2395742437507	0.0251185763773563	0.114464398681624
hsa-miR-335-5p|hsa-mir-335	9312.16606738455	0.399843895637184	0.103988535952567	3.84507669018023	0.000120514741628106	0.00138327591382455
hsa-miR-337-3p|hsa-mir-337	1846.31065497468	0.177800176941329	0.280273493772958	0.634380991751434	0.525832211572939	0.845500167880347
hsa-miR-337-5p|hsa-mir-337	163.276588517833	0.997052568275699	0.250070274960073	3.98708950288031	6.68887971559087e-05	0.000859998820575969
hsa-miR-339-3p|hsa-mir-339	1266.61048154358	-0.40406633920291	0.158764058426366	-2.5450743903118	0.0109254460162853	0.0581936873449637
hsa-miR-339-5p|hsa-mir-339	505.391771958882	-0.463102582996309	0.263269479027063	-1.75904394503969	0.0785700447290328	0.295563625919945
hsa-miR-33a-5p|hsa-mir-33a	43.2182972657031	0.100223175882844	0.35223301903523	0.284536572287732	0.775999211076335	0.949026319245795
hsa-miR-340-3p|hsa-mir-340	507.365600379412	-0.71579938273012	0.191512897543136	-3.73760405650431	0.00018578220966037	0.00209004985867916
hsa-miR-340-5p|hsa-mir-340	1156.94094166307	-0.00121949230768465	0.098688953717953	-0.012356928123586	0.990140848736881	0.995672361858316
hsa-miR-342-3p|hsa-mir-342	3827.04794832416	-0.343362139995442	0.0880526808641718	-3.89950807432094	9.63883230865581e-05	0.00116691587299632
hsa-miR-342-5p|hsa-mir-342	101.314546057359	0.252977904693955	0.362111497584736	0.698618813214449	0.484790283294857	0.81274959488285
hsa-miR-345-5p|hsa-mir-345	1436.34028514719	-0.247244519231655	0.178051592236181	-1.3886116721927	0.164950866105181	0.507541126477479
hsa-miR-34a-3p|hsa-mir-34a	35.888598657586	-0.0494598909922847	0.429470295778087	-0.1151648704893	0.908314442654861	0.989571611594349
hsa-miR-34a-5p|hsa-mir-34a	6662.68985099494	-0.130157150396204	0.116275360683341	-1.11938719975824	0.262974989353048	0.650659767471458
hsa-miR-34b-3p|hsa-mir-34b	26.3351031651546	0.218563746181704	0.249201975946498	0.877054627482683	0.38045696745439	0.761888857396946
hsa-miR-34c-3p|hsa-mir-34c	63.0713537688598	0.203469375623543	0.473765025382148	0.429473187598474	0.667578902252047	0.924638279639676
hsa-miR-34c-5p|hsa-mir-34c	791.606612152545	0.144080059222148	0.148648034516763	0.969269857422167	0.332410564445781	0.729681726832202
hsa-miR-3605-3p|hsa-mir-3605	117.651642595521	-0.218146474883482	0.293666961904206	-0.742836284575454	0.457580804736198	0.809479556290081
hsa-miR-3605-5p|hsa-mir-3605	35.1675456099773	0.332261772424822	0.450380952784981	0.737734956086052	0.46067552571975	0.81274959488285
hsa-miR-361-3p|hsa-mir-361	1736.25675840775	-0.417683611714604	0.128281278093066	-3.25599820896376	0.00112994464282235	0.00912762664772985
hsa-miR-3615|hsa-mir-3615	919.763937685885	-0.182413410147081	0.215961034986551	-0.844658899502131	0.398301313365775	0.765845729964784
hsa-miR-361-5p|hsa-mir-361	7278.86475519115	0.145690288368488	0.187884787220732	0.775423548247826	0.438089424848337	0.795817381658261
hsa-miR-362-3p|hsa-mir-362	223.709956279015	-0.0461755262762929	0.250304729183108	-0.184477242707283	0.853639078455933	0.985799503174564
hsa-miR-362-5p|hsa-mir-362	8416.96364921982	-0.716119643230576	0.0973032487533712	-7.35966838112139	1.84367664670684e-13	1.32744718562892e-11
hsa-miR-365a-5p|hsa-mir-365a	157.329158968662	0.48612887767178	0.275055446766937	1.76738502504076	0.0771637691093073	0.294210147825868
hsa-miR-365b-3p*hsa-miR-365a-3p|hsa-mir-365b	8341.75420037933	-0.425298405884262	0.0859486637051414	-4.948284098323	7.48705758429989e-07	1.54019470305598e-05
hsa-miR-365b-5p|hsa-mir-365b	194.766720155875	0.293889791178251	0.341074959442814	0.861657483323768	0.388876028500997	0.761888857396946
hsa-miR-3688-3p|hsa-mir-3688-1	10.927794264751	0.429991756512955	0.484642997269339	0.88723402367452	0.374952918030385	0.761888857396946
hsa-miR-369-3p|hsa-mir-369	3391.364077099	0.417046014817304	0.24455297936952	1.70534015121176	0.0881310033339835	0.317271612002341
hsa-miR-369-5p|hsa-mir-369	1107.70220092566	0.277544932785824	0.22171598585662	1.25180388646089	0.210641333634552	0.592883411656465
hsa-miR-370-3p|hsa-mir-370	7516.69403082278	-0.362509691291727	0.195214454693205	-1.85698180937185	0.0633137421401945	0.257547425655028
hsa-miR-370-5p|hsa-mir-370	217.412612688644	0.271031958337428	0.22285204484717	1.21619686515913	0.223909937619243	0.601028107935863
hsa-miR-374a-3p|hsa-mir-374a	378.309520097584	0.286037088369224	0.166026694014111	1.72283794523375	0.0849178347246625	0.308545585864633
hsa-miR-374a-5p|hsa-mir-374a	3240.92626519041	0.42771780043767	0.238377677162333	1.79428630033339	0.072767483595162	0.283203179397387
hsa-miR-374b-3p|hsa-mir-374b	306.18882647632	0.395367989668651	0.313919635593419	1.25945606722327	0.207865649063658	0.58922546191273
hsa-miR-374b-5p|hsa-mir-374b	2908.11738932589	0.500574120875101	0.279610298636085	1.79025637938538	0.0734127052478593	0.284178213862681
hsa-miR-375-3p|hsa-mir-375	133.035117784786	0.0294963243860922	0.345524215729636	0.0853668803612083	0.931969722662007	0.989571611594349
hsa-miR-376a-3p|hsa-mir-376a-1	2649.98955952567	0.954325577056687	0.221335450877376	4.31167069384381	1.62025621568797e-05	0.000238078464345988
hsa-miR-376a-5p|hsa-mir-376a-1	67.0091394323601	0.344058482610741	0.399734132338977	0.860718299429524	0.389393211950544	0.761888857396946
hsa-miR-376b-3p|hsa-mir-376b	121.038851407599	0.753294729335967	0.329814678368167	2.28399394794393	0.0223718866280755	0.104595833585807
hsa-miR-376c-3p|hsa-mir-376c	5439.58926359132	0.8839772667061	0.185255421067619	4.77166747192485	1.82706971176783e-06	3.37305177557138e-05
hsa-miR-377-3p|hsa-mir-377	174.151826293977	0.767678957223192	0.29285242801623	2.62138498363635	0.00875733065300187	0.0491604292629426
hsa-miR-377-5p|hsa-mir-377	249.737586210683	0.521696533267202	0.212650123283999	2.45330933841248	0.0141548555056014	0.070774277528007
hsa-miR-378a-3p|hsa-mir-378a	5901.44121150452	-1.29028424713323	0.0996503481285349	-12.9481158005484	2.4079174988624e-38	5.77900199726976e-36
hsa-miR-378a-5p|hsa-mir-378a	84.3443416225417	-1.13393332080282	0.447255340550442	-2.5353153288394	0.0112346146402083	0.0581936873449637
hsa-miR-378d|hsa-mir-378d-1	17.1074073160364	0.345159350450282	0.485276315106039	0.711263541421469	0.476920939723282	0.81274959488285
hsa-miR-379-3p|hsa-mir-379	379.101577269194	0.700102381361087	0.364698249359754	1.91967573902576	0.0548988705758508	0.228480848639379
hsa-miR-379-5p|hsa-mir-379	13370.4547832558	0.27775423155587	0.0645316945028981	4.30415214873052	1.67626439341214e-05	0.000241382072651348
hsa-miR-380-3p|hsa-mir-380	283.998561566505	0.0814017767205248	0.270442199466695	0.300995099437318	0.763418231432617	0.946042754840624
hsa-miR-381-3p|hsa-mir-381	10452.2090105831	0.571822570981885	0.113573889686021	5.03480661411448	4.78331478221348e-07	1.14799554773123e-05
hsa-miR-381-5p|hsa-mir-381	19.563645637109	0.0926346072607875	0.22985263831836	0.403017376430906	0.686935441501238	0.926478377086075
hsa-miR-382-3p|hsa-mir-382	1367.44128473167	0.362572650523851	0.184457286076589	1.96561848130687	0.0493426976364722	0.207758726890409
hsa-miR-382-5p|hsa-mir-382	4187.35464704935	0.0888626840065671	0.162799683224248	0.54584064444501	0.585175481839133	0.896403392619539
hsa-miR-3909|hsa-mir-3909	74.0077412621156	-0.749056182843051	0.45751811810471	-1.63721643624968	0.101585253926808	0.353340013658463
hsa-miR-3912-3p|hsa-mir-3912	10.3395790997342	0.0192560515985319	0.224436404559231	0.0857973626709479	0.931627503033148	0.989571611594349
hsa-miR-3913-5p|hsa-mir-3913-1	22.7762015380267	0.12350803410079	0.353832180299642	0.349058228667041	0.727045595245048	0.931446314192945
hsa-miR-3928-3p|hsa-mir-3928	24.0621419829248	-0.205137467602505	0.348245085682344	-0.589060624360466	0.555820606196426	0.877611483468042
hsa-miR-3940-3p|hsa-mir-3940	39.3962401702161	1.15490436691941	0.464442214135369	2.48664813785164	0.0128952869693269	0.0653845536472915
hsa-miR-409-3p|hsa-mir-409	16460.7373391929	-0.0567484831322716	0.0563531239650373	-1.00701574534678	0.313927207760415	0.703210497823148
hsa-miR-409-5p|hsa-mir-409	2283.365312634	0.00857130493786498	0.0937004530589039	0.0914755975883779	0.927114695231881	0.989571611594349
hsa-miR-410-3p|hsa-mir-410	1742.19434966822	0.0513879138651376	0.155684230634119	0.330077835473952	0.741341150284633	0.937391940647281
hsa-miR-410-5p|hsa-mir-410	82.5512015529375	0.407887616188068	0.406798133592582	1.00267818975929	0.316016156411439	0.703210497823148
hsa-miR-411-3p|hsa-mir-411	1955.07619092309	0.697649668903994	0.187468559678767	3.72142224861299	0.000198103864006709	0.00219438126284355
hsa-miR-411-5p|hsa-mir-411	9851.15239884202	0.368370695533157	0.122963655007625	2.99576891651695	0.00273753801954743	0.0180828199456344
hsa-miR-412-5p|hsa-mir-412	718.936477978158	-0.413544238065492	0.171915706180466	-2.40550585663988	0.0161500930905364	0.0796442946930561
hsa-miR-421|hsa-mir-421	687.141898033657	-0.142068322280729	0.309131205573128	-0.459572892414194	0.64582282014067	0.922017068513075
hsa-miR-423-3p|hsa-mir-423	56508.1304225689	-0.244756695682732	0.111803151407266	-2.18917528354057	0.0285841023810147	0.129437444744218
hsa-miR-423-5p|hsa-mir-423	24770.3096255297	0.265860989304189	0.27966459113218	0.950642297002603	0.341785989448596	0.743461971006009
hsa-miR-424-3p|hsa-mir-424	38077.9252224941	0.349294546318717	0.102181684581079	3.41836746722999	0.000629979902469871	0.00566981912222884
hsa-miR-424-5p|hsa-mir-424	32895.0518660744	0.124749462024682	0.100713845534638	1.23865255429828	0.215474196478516	0.594411576492458
hsa-miR-425-3p|hsa-mir-425	327.790568831176	-0.116284999805571	0.271154175732222	-0.428851960297333	0.668030962478872	0.924638279639676
hsa-miR-425-5p|hsa-mir-425	11914.7988857475	-0.268615898482374	0.0895578751733586	-2.99935542198171	0.00270551493460392	0.0180367662306928
hsa-miR-4286|hsa-mir-4286	776.642736891813	0.564299469752013	0.143263769798732	3.93888469181555	8.1861258338497e-05	0.00101620872420203
hsa-miR-429|hsa-mir-429	27.5711136213668	0.160917745551977	0.456289996380885	0.352665512784225	0.724339216965544	0.929633219634923
hsa-miR-431-3p|hsa-mir-431	107.144171273583	-0.396560031899887	0.397158911865873	-0.998492089820739	0.318040798291243	0.703210497823148
hsa-miR-431-5p|hsa-mir-431	2388.40463902878	-0.391052613170848	0.15161978314372	-2.57916615538337	0.00990391366888085	0.0540213472848046
hsa-miR-432-5p|hsa-mir-432	1618.66861387044	-0.653155015166009	0.217585576892413	-3.00183047283951	0.00268361578302039	0.0180367662306928
hsa-miR-433-3p|hsa-mir-433	1895.1248184541	-0.431598674251642	0.138078741298312	-3.12574311000704	0.00177356406961707	0.0131390782698612
hsa-miR-433-5p|hsa-mir-433	101.518005917215	0.605851567115158	0.410663336935997	1.47529986883047	0.140131941690735	0.446438044324467
hsa-miR-4423-5p|hsa-mir-4423	28.4327546273482	-0.729953049236381	0.476910753979461	-1.53058626408709	0.12587167864226	0.417638749412108
hsa-miR-4435|hsa-mir-4435-1	14.1584909811426	-0.189567503185608	0.349590478603304	-0.542255910238101	0.587642224050587	0.896403392619539
hsa-miR-4443|hsa-mir-4443	42.6618674107874	0.351724907490778	0.375106043966107	0.937667929239121	0.348415090106264	0.748306215469416
hsa-miR-4473|hsa-mir-4473	57.6739687243161	0.945657199103083	0.378742265164364	2.49683567449937	0.0125307008963594	0.0639865577686438
hsa-miR-4485-3p|hsa-mir-4485	45341.855615512	-1.31790814896736	0.362250292073765	-3.63811480019179	0.000274641009076852	0.00282487895050476
hsa-miR-4485-5p|hsa-mir-4485	40.565843146316	-0.0630815098919238	0.232293577580816	-0.271559422989116	0.78596080302452	0.949026319245795
hsa-miR-450a-1-3p|hsa-mir-450a-1	385.942750049074	-0.134443928767771	0.33723400962152	-0.398666578494436	0.690138897100271	0.926478377086075
hsa-miR-450a-5p|hsa-mir-450a-2	11739.7774308677	-0.276904668275623	0.122153733527093	-2.26685390843339	0.0233991516732529	0.107308211495172
hsa-miR-450b-5p|hsa-mir-450b	6871.95204466264	0.0415588666339642	0.142843921733712	0.290938992220039	0.771097979094108	0.946042754840624
hsa-miR-451a|hsa-mir-451a	245.389867655847	-0.0447869221138589	0.250320675186485	-0.178918189959712	0.858001939726267	0.985799503174564
hsa-miR-452-5p|hsa-mir-452	502.672460182732	0.0726375839077712	0.284745183505406	0.255096795715922	0.798648338965233	0.954511669567453
hsa-miR-454-3p|hsa-mir-454	1977.26628868673	0.437010495305805	0.206678928132088	2.11444146365281	0.0344775793957573	0.153233686203366
hsa-miR-454-5p|hsa-mir-454	90.2999086581897	0.475314708644767	0.384837885063279	1.23510373352824	0.216791900078796	0.595764000216538
hsa-miR-455-3p|hsa-mir-455	8293.67242548574	-0.209504145981336	0.176288592003958	-1.1884157879974	0.234669639343896	0.621129687221983
hsa-miR-455-5p|hsa-mir-455	172.934189925093	-0.127084378408591	0.311626099069022	-0.407810445878099	0.683412844024018	0.926478377086075
hsa-miR-4662a-5p|hsa-mir-4662a	107.577568024335	0.395276526107372	0.281644041491224	1.40346134792874	0.160479310195772	0.50019525255825
hsa-miR-4677-3p|hsa-mir-4677	35.6748521704628	0.313357902223996	0.433644375669217	0.722614934738654	0.469916490166145	0.81274959488285
hsa-miR-4685-3p|hsa-mir-4685	13.4655429470486	-0.197084934801648	0.45087967773334	-0.437112037944208	0.662030097514868	0.924638279639676
hsa-miR-4742-5p|hsa-mir-4742	14.3826399910175	-0.686515376489671	0.484827050019812	-1.41600056445204	0.156775339199782	0.490774974886273
hsa-miR-4746-5p|hsa-mir-4746	11.0552631630828	-0.0364340643063256	0.339312625386081	-0.107376093845225	0.914490619191128	0.989571611594349
hsa-miR-4775|hsa-mir-4775	19.0570230215658	0.127537258981661	0.343778754266136	0.37098644811229	0.710647625461175	0.929633219634923
hsa-miR-4787-3p|hsa-mir-4787	35.7473292581014	-0.156469916360818	0.432216799188959	-0.362017202141214	0.717339175639654	0.929633219634923
hsa-miR-483-3p|hsa-mir-483	9049.7440595994	0.877586634954499	0.0978943585226664	8.96462930242608	3.11326286130607e-19	4.48309852028074e-17
hsa-miR-483-5p|hsa-mir-483	2194.57855614466	0.495137788836844	0.296892662750082	1.66773332911107	0.0953686760546666	0.338253432312118
hsa-miR-484|hsa-mir-484	4012.27172656955	-0.244019164256791	0.070304994883935	-3.47086525871507	0.000518784247240369	0.00485042599794046
hsa-miR-485-3p|hsa-mir-485	2306.81283313345	-0.308484224783768	0.134413365042572	-2.29504130549862	0.0217307572468432	0.102262387043968
hsa-miR-485-5p|hsa-mir-485	980.813961292748	-0.0324447828861585	0.254111950123809	-0.127679091323138	0.898402937353911	0.989571611594349
hsa-miR-486-3p|hsa-mir-486-1	1252.22349856469	-0.2181794981946	0.484265319671889	-0.450537111231558	0.652323201232596	0.922017068513075
hsa-miR-486-5p|hsa-mir-486-2	7286.51252869531	-1.72382413599505	0.393678828878716	-4.37875752908757	1.19357838682253e-05	0.000190972541891605
hsa-miR-487a-3p|hsa-mir-487a	367.688780080625	-0.396058072413827	0.258398638784992	-1.53274055264424	0.125339793099234	0.417638749412108
hsa-miR-487a-5p|hsa-mir-487a	106.817596296282	-0.333884970436544	0.429714717825912	-0.776992168492141	0.437163390827462	0.795817381658261
hsa-miR-487b-3p|hsa-mir-487b	16952.2542860027	-0.165251441150222	0.12755259152026	-1.29555534059043	0.195128723674679	0.568796279537525
hsa-miR-487b-5p|hsa-mir-487b	57.4543499022855	0.372754041269867	0.468443416934965	0.795729063093263	0.4261895305201	0.792910754456
hsa-miR-491-5p|hsa-mir-491	13.2783320498716	-1.56379362628634	0.470278629247103	-3.32524918002315	0.000883395445217231	0.00740694657568155
hsa-miR-493-3p|hsa-mir-493	5280.85691751044	0.146326639517282	0.0812720815484358	1.80045394100157	0.0717889900760618	0.281541605234279
hsa-miR-493-5p|hsa-mir-493	25576.2693849274	-0.102045468959732	0.143886954632096	-0.709205843022059	0.478196748072681	0.81274959488285
hsa-miR-494-3p|hsa-mir-494	10189.7389018465	0.0936116520535499	0.131483415755098	0.711965471203697	0.476486157874549	0.81274959488285
hsa-miR-495-3p|hsa-mir-495	6294.32420999661	-0.0301735701452327	0.18578291884081	-0.162413048161264	0.870980596309523	0.985799503174564
hsa-miR-495-5p|hsa-mir-495	17.520777519665	0.177107352976583	0.354456740923911	0.499658583202402	0.617315500000612	0.910806007188944
hsa-miR-496|hsa-mir-496	146.511398577457	0.0146342377100176	0.392557377483741	0.0372792324113786	0.970262364116006	0.992965347580531
hsa-miR-497-5p|hsa-mir-497	187.974072340732	-0.522998370305508	0.303919138451346	-1.72084710745926	0.0852785716486973	0.308545585864633
hsa-miR-498-5p|hsa-mir-498	14.4163014369159	0.0459874622749197	0.486528263231954	0.0945216665717015	0.924694772059512	0.989571611594349
hsa-miR-499a-5p|hsa-mir-499a	2622.56838154255	-2.00648796080371	0.0935411190272368	-21.4503309525244	4.53414890971022e-102	3.26458721499136e-99
hsa-miR-500a-3p|hsa-mir-500a	7705.44789860517	-0.421276086002405	0.0733831058906664	-5.74077753849864	9.42428278299463e-09	3.2311826684553e-07
hsa-miR-500a-5p|hsa-mir-500a	1087.61574258391	-0.367430682228666	0.110018740601065	-3.33970994597178	0.000838659329213483	0.00718850853611557
hsa-miR-500b-3p|hsa-mir-500b	14.9088062110712	-0.206469241724957	0.243163657640958	-0.849095805384776	0.395827984281445	0.765845729964784
hsa-miR-501-3p|hsa-mir-501	4222.1995016004	-0.615722500516051	0.193281989743957	-3.18561755977216	0.00144445404263055	0.0111828700074623
hsa-miR-501-5p|hsa-mir-501	1154.55167663471	-0.960304813532928	0.154501054923792	-6.21552269663532	5.11540784875639e-10	2.04616313950256e-08
hsa-miR-502-3p|hsa-mir-502	4836.24812767975	-0.351289232050825	0.112473863995077	-3.12329655595544	0.00178837454228666	0.0131390782698612
hsa-miR-503-5p|hsa-mir-503	41731.4916167073	0.12193831772855	0.105205873164021	1.15904477631626	0.246437934015001	0.631990824756304
hsa-miR-504-5p|hsa-mir-504	192.003307250648	-2.35624039262767	0.274953734142321	-8.56958862543774	1.03855367990113e-17	1.06822664218402e-15
hsa-miR-505-3p|hsa-mir-505	2451.76452082424	-0.217218074194895	0.0835364536963413	-2.60027885531857	0.00931480342660697	0.0515896805165924
hsa-miR-505-5p|hsa-mir-505	55.2305192294051	0.147741483122416	0.346198810089416	0.426753295553666	0.669559027525079	0.924638279639676
hsa-miR-508-3p|hsa-mir-508	72.5975258597724	0.00229573645443897	0.331474553819617	0.0069258301368384	0.994474031240579	0.998635010450791
hsa-miR-509-3-5p|hsa-mir-509-3	44.5127367572608	0.103379745092241	0.459395970790488	0.22503407009503	0.82195276982071	0.970173761099854
hsa-miR-513b-5p|hsa-mir-513b	13.5052209513215	-0.0503197271280199	0.477605903248771	-0.105358260410382	0.916091535038738	0.989571611594349
hsa-miR-513c-5p|hsa-mir-513c	10.4510672416509	0.0204929352822806	0.486893461990981	0.0420891568321371	0.966427624106833	0.992965347580531
hsa-miR-514a-3p|hsa-mir-514a-1	78.7125441722442	-0.23436962948857	0.361477176435753	-0.648366327853692	0.516748043520755	0.839861379988587
hsa-miR-514a-5p|hsa-mir-514a-3	20.9468394993635	0.0806439615298853	0.480925672127004	0.16768487565494	0.866831195185288	0.985799503174564
hsa-miR-515-5p|hsa-mir-515-2	20.8089458269766	0.0731899727918687	0.479201578783443	0.152733162894991	0.878608707367559	0.986892775826276
hsa-miR-516a-5p|hsa-mir-516a-1	165.295972295705	0.0309588900887033	0.241335914063215	0.128281321944458	0.897926345901644	0.989571611594349
hsa-miR-516b-5p|hsa-mir-516b-2	116.993508042673	-0.122516813252446	0.303804436057032	-0.40327526102827	0.6867457389443	0.926478377086075
hsa-miR-517a-3p*hsa-miR-517b-3p|hsa-mir-517a	507.977950809923	0.0135360689572643	0.177783657457264	0.0761378697618377	0.939309411853808	0.989571611594349
hsa-miR-517c-3p|hsa-mir-517c	29.6199813022375	-0.203070849360299	0.430598809890476	-0.471601046486753	0.637211579617668	0.922017068513075
hsa-miR-518a-3p|hsa-mir-518a-1	11.6196252410807	-0.220172032675507	0.485825669976849	-0.453191435285828	0.650410899175517	0.922017068513075
hsa-miR-518b|hsa-mir-518b	44.4448092333469	-0.286447111964137	0.37358270141496	-0.766756894468632	0.443226069506892	0.795817381658261
hsa-miR-518c-3p|hsa-mir-518c	10.7401893781053	0.00614709650728352	0.220853404195712	0.027833379022024	0.977795043659162	0.992965347580531
hsa-miR-519d-3p|hsa-mir-519d	12.3841310985198	0.0182877549990683	0.486790872773078	0.0375679907367395	0.970032129588461	0.992965347580531
hsa-miR-520a-5p|hsa-mir-520a	12.449150985741	0.106847223936087	0.485830859283459	0.21992679529183	0.825928167539667	0.97168019710549
hsa-miR-520g-3p|hsa-mir-520g	14.436326308135	-0.215442070360973	0.479328803187348	-0.449466147096457	0.653095423530095	0.922017068513075
hsa-miR-520h|hsa-mir-520g	14.436326308135	-0.215442070360973	0.479328803187348	-0.449466147096457	0.653095423530095	0.922017068513075
hsa-miR-522-3p|hsa-mir-522	53.0446209437087	-0.00553938462402866	0.370331616220851	-0.0149579036231279	0.988065764664198	0.995672361858316
hsa-miR-522-5p*hsa-miR-518e-5p*hsa-miR-519a-5p*hsa-miR-523-5p*hsa-miR-519b-5p*hsa-miR-519c-5p|hsa-mir-523	22.7154364082577	0.55348253754316	0.469152446887463	1.17974986854524	0.238099713435094	0.621129687221983
hsa-miR-524-5p|hsa-mir-524	11.1014258161351	-0.202819817307456	0.360424521335803	-0.562724801730378	0.573622292945694	0.892026027906911
hsa-miR-525-5p|hsa-mir-525	19.9028247789375	0.306617203580597	0.462134877559197	0.66347990266396	0.507023246746122	0.837286095544054
hsa-miR-526b-5p|hsa-mir-526b	73.7440486914064	0.250472384245952	0.322728742377012	0.776108078881147	0.437685173943241	0.795817381658261
hsa-miR-532-3p|hsa-mir-532	1187.45241030072	-0.882718925412966	0.152152575355905	-5.80153785335653	6.57094585104925e-09	2.36554050637773e-07
hsa-miR-532-5p|hsa-mir-532	9067.83678846707	-1.1389981857405	0.239712369121125	-4.75152029040677	2.01892895187667e-06	3.63407211337801e-05
hsa-miR-539-3p|hsa-mir-539	184.788103051466	0.197550559795198	0.289673311708742	0.681977081802515	0.495253442701783	0.823516117194651
hsa-miR-539-5p|hsa-mir-539	234.325468905553	0.456683490391534	0.304404275578016	1.50025320611665	0.133548825697676	0.4333843640663
hsa-miR-541-3p|hsa-mir-541	23.4018319366795	-0.675604573020953	0.448795966272801	-1.50537131300838	0.132228640140789	0.432748276824401
hsa-miR-542-3p|hsa-mir-542	8495.20449053217	-0.502696506398994	0.130773748790678	-3.84401694566111	0.000121036642459648	0.00138327591382455
hsa-miR-542-5p|hsa-mir-542	179.652110121353	-0.654809294973848	0.248538316502597	-2.63464122630365	0.0084226257293253	0.0485143242009137
hsa-miR-543|hsa-mir-543	3960.72074028503	-0.373666677649875	0.133681195840316	-2.79520747328012	0.00518664173135199	0.0319177952698584
hsa-miR-548au-5p|hsa-mir-548am	43.3848711451536	0.514456771300303	0.392012740722108	1.31234706900762	0.189403057464702	0.554993863920844
hsa-miR-548av-3p|hsa-mir-548o-2	19.0454293401136	-0.0665365654724584	0.224683267024412	-0.29613493854542	0.767127032857247	0.946042754840624
hsa-miR-548ay-3p|hsa-mir-548ay	15.1754161816894	-0.233683598019122	0.439333797442691	-0.53190444117745	0.594792181180115	0.899685652205215
hsa-miR-548ay-5p|hsa-mir-548d-2	33.0129683626213	-0.0114061458120303	0.407398048391592	-0.0279975465200723	0.977664107974496	0.992965347580531
hsa-miR-548d-5p|hsa-mir-548d-1	33.0129683626213	-0.0114061458120303	0.407398048391592	-0.0279975465200723	0.977664107974496	0.992965347580531
hsa-miR-548d-5p|hsa-mir-548d-2	33.0129683626213	-0.0114061458120303	0.407398048391592	-0.0279975465200723	0.977664107974496	0.992965347580531
hsa-miR-548e-3p|hsa-mir-548e	56.7849857243953	0.405848407242343	0.434477590704769	0.934106651125582	0.350248881407213	0.748306215469416
hsa-miR-548h-5p|hsa-mir-548h-5	77.5473995855536	0.297365149098584	0.427009799127412	0.696389520114632	0.486184924315645	0.81274959488285
hsa-miR-548j-5p|hsa-mir-548j	36.1422559200359	0.35331894957518	0.454147557398874	0.777982714690377	0.436579203453818	0.795817381658261
hsa-miR-548k|hsa-mir-548k	115.053081617256	-0.499483833094719	0.275468819137374	-1.81321368661195	0.069798869682988	0.276127396548084
hsa-miR-548o-3p|hsa-mir-548o-2	36.7970147457865	-0.183033731153277	0.477177106290499	-0.383576095207403	0.701292660433209	0.926478377086075
hsa-miR-548o-5p*hsa-miR-548c-5p*hsa-miR-548am-5p|hsa-mir-548am	49.571217340873	0.263771708587012	0.353862105174681	0.745408182254508	0.456024998955801	0.808714283862505
hsa-miR-548w|hsa-mir-548w	59.758958756232	-3.32402112870432	0.48095359550657	-6.91131360646812	4.80186174230821e-12	2.65949265727839e-10
hsa-miR-550a-3-5p|hsa-mir-550a-1	108.251019248525	0.00766523363630093	0.14798034030617	0.0517989999241901	0.958688852428262	0.992965347580531
hsa-miR-550a-3-5p|hsa-mir-550a-3	14.4586320555242	-0.00808654763845815	0.223467965535825	-0.0361866078615271	0.971133564374981	0.992965347580531
hsa-miR-550a-3p|hsa-mir-550a-1	13.1019151166176	-0.181503940846109	0.434804084501178	-0.417438444844271	0.676357739585788	0.924638279639676
hsa-miR-550a-5p|hsa-mir-550a-2	202.145316175162	0.474785835000228	0.287719360016638	1.65016992590548	0.0989081860194504	0.347384848458558
hsa-miR-5581-3p|hsa-mir-5581	11.8738063851106	-0.414154061839502	0.387344723053154	-1.06921312513316	0.284973645835757	0.683936750005816
hsa-miR-5690|hsa-mir-5690	16.2601919742573	-0.252226686485214	0.350192134247137	-0.720252289582306	0.471369674335678	0.81274959488285
hsa-miR-574-3p|hsa-mir-574	11824.0121417718	0.00282252106531756	0.122510144873712	0.023039080300061	0.981619099642466	0.995444720764191
hsa-miR-576-3p|hsa-mir-576	207.992920980842	0.398099519809395	0.320433252445753	1.24237892531703	0.214096787542612	0.592883411656465
hsa-miR-576-5p|hsa-mir-576	247.84694338009	0.0554066582161279	0.288139489203861	0.192291096125763	0.847514192519655	0.985799503174564
hsa-miR-579-3p|hsa-mir-579	18.8469772390639	0.996601268569197	0.486694939812938	2.04769186413206	0.0405902015435196	0.174999671325354
hsa-miR-582-3p|hsa-mir-582	35.6328361840311	-0.193049271998772	0.440140072351108	-0.438608716010691	0.66094508041522	0.924638279639676
hsa-miR-582-5p|hsa-mir-582	58.2679686643412	-0.29968477176733	0.342808751283769	-0.874203971296107	0.382007183711754	0.761888857396946
hsa-miR-584-5p|hsa-mir-584	40.723266832144	-0.0640609201355982	0.229237074867898	-0.279452702720598	0.779897430402108	0.949026319245795
hsa-miR-589-5p|hsa-mir-589	154.322545540389	0.0646542083911871	0.347618910870323	0.185991631552249	0.852451323882431	0.985799503174564
hsa-miR-590-3p|hsa-mir-590	320.448844858893	0.0972772778760721	0.249995242762468	0.389116515983066	0.697189956404618	0.926478377086075
hsa-miR-598-3p|hsa-mir-598	257.034063557694	-0.200081437245817	0.308355179670292	-0.648866795296753	0.516424478700001	0.839861379988587
hsa-miR-615-3p|hsa-mir-615	10060.3272520073	-0.11390769081285	0.13111826288164	-0.868740084786462	0.384989311151634	0.761888857396946
hsa-miR-615-5p|hsa-mir-615	30.9819906206373	0.514330767731666	0.483485208296613	1.06379835185388	0.287420058127727	0.685239873681999
hsa-miR-616-5p|hsa-mir-616	49.5991358939516	-0.215327066655677	0.486822207757548	-0.442311511727329	0.658263801831124	0.924638279639676
hsa-miR-624-5p|hsa-mir-624	27.5363756343022	0.731202426077081	0.47501666503989	1.53931952264386	0.123726310159924	0.414339271233235
hsa-miR-625-3p|hsa-mir-625	395.640229175778	-0.348016550314074	0.317368633287847	-1.09656882820688	0.272829920230262	0.665889974799284
hsa-miR-625-5p|hsa-mir-625	15.6485464896965	-0.11764031313527	0.229885984821337	-0.511733297820211	0.608837678663937	0.907469760705485
hsa-miR-628-3p|hsa-mir-628	44.0199741297917	-0.021626992074852	0.433291813651017	-0.0499132256679811	0.960191537882163	0.992965347580531
hsa-miR-628-5p|hsa-mir-628	40.4911049639448	0.18921650698228	0.486239353905123	0.389142724591562	0.697170569736063	0.926478377086075
hsa-miR-629-3p|hsa-mir-629	10.3573453460865	-0.186498489720497	0.335842430654697	-0.555315447654824	0.578678914539303	0.896018964447954
hsa-miR-629-5p|hsa-mir-629	1248.78171824803	0.332503255284485	0.196434740529027	1.69269068388314	0.0905143594733111	0.322625439706852
hsa-miR-641|hsa-mir-641	132.122484747673	0.0552632841176912	0.332468182367818	0.166221271834524	0.867982819807752	0.985799503174564
hsa-miR-6500-3p|hsa-mir-6500	18.3470641234063	-0.30475180749857	0.476789118892546	-0.639175256781084	0.522708926654864	0.843835038545969
hsa-miR-6511a-3p|hsa-mir-6511a-1	81.5431912342652	-0.104380710639193	0.416376125619005	-0.250688510259841	0.802054944567096	0.954511669567453
hsa-miR-6511b-3p|hsa-mir-6511b-1	40.0438016242387	0.136166565496632	0.354850323560204	0.383729579644952	0.701178886541301	0.926478377086075
hsa-miR-6511b-3p|hsa-mir-6511b-2	32.7560485973633	0.1026854233943	0.352675144470446	0.291161498064984	0.770927807570032	0.946042754840624
hsa-miR-6514-5p|hsa-mir-6514	17.4178585469386	-0.105047720242461	0.229224090809936	-0.458275218242931	0.646754725990196	0.922017068513075
hsa-miR-6515-5p|hsa-mir-6515	11.9782298783671	-0.324962696889337	0.366134247422265	-0.88755067076409	0.374782498379622	0.761888857396946
hsa-miR-652-3p|hsa-mir-652	1493.33057322759	-0.647296869699654	0.0974930893146023	-6.63941284710837	3.14935149021519e-11	1.6196664806821e-09
hsa-miR-654-3p|hsa-mir-654	5053.581169552	0.101872473686459	0.113367535561208	0.898603583311181	0.3688638493894	0.761888857396946
hsa-miR-654-5p|hsa-mir-654	1043.23323772344	-0.25008470950227	0.198068490330496	-1.2626173354731	0.206726734804868	0.588313237389349
hsa-miR-655-3p|hsa-mir-655	1911.28131337735	0.710624913059324	0.253792527838139	2.80002299166404	0.00510989669376447	0.0317166001681933
hsa-miR-656-3p|hsa-mir-656	689.304779429677	0.454114540559735	0.247875923422747	1.83202359587483	0.0669479052328868	0.267791620931547
hsa-miR-656-5p|hsa-mir-656	23.9421277367131	0.302728680786591	0.44600164188617	0.678761359501574	0.497289080687201	0.824995709895817
hsa-miR-659-5p|hsa-mir-659	10.635713912318	0.215901061332318	0.358330506694807	0.60251934261406	0.546828491754237	0.867216991328305
hsa-miR-660-3p|hsa-mir-660	27.7386339825076	2.7533624471817	0.485512119096862	5.67104782534253	1.41926767594412e-08	4.25780302783236e-07
hsa-miR-660-5p|hsa-mir-660	2933.91823666852	-0.32310293948739	0.0936746422744893	-3.44920387889628	0.00056224202118735	0.00512423107917585
hsa-miR-664a-3p|hsa-mir-664a	375.378488380703	-0.789834446150798	0.288489641730976	-2.73782601486724	0.00618467858881408	0.0371080715328845
hsa-miR-664a-5p|hsa-mir-664a	22.3706790327657	0.212398382369242	0.246158699038584	0.862851417393744	0.388219164932783	0.761888857396946
hsa-miR-665|hsa-mir-665	31.0628158374011	0.233755587415691	0.256458981636281	0.911473585071047	0.362045897360615	0.759979726238026
hsa-miR-668-3p|hsa-mir-668	167.533777254671	-0.981083461824163	0.346246983309161	-2.8334787279523	0.00460443723869394	0.0293380071845986
hsa-miR-671-3p|hsa-mir-671	449.080511343806	0.291747669318292	0.361874173656924	0.806213016999892	0.420120034393495	0.787869101760125
hsa-miR-671-5p|hsa-mir-671	231.94477090978	-0.0408868295852631	0.254144719023652	-0.160880106981322	0.872187830528592	0.985799503174564
hsa-miR-6716-3p|hsa-mir-6716	18.2053020012807	0.0810585161907156	0.336720513568727	0.240729367307083	0.809764876366857	0.962096882812108
hsa-miR-6724-5p|hsa-mir-6724-1	21.0046489614512	-1.63515323450449	0.471575135986746	-3.4674288564494	0.00052546281644355	0.00485042599794046
hsa-miR-6746-3p|hsa-mir-6746	12.3426951119689	-0.134374475851146	0.344412858863333	-0.390155223282379	0.696421769713241	0.926478377086075
hsa-miR-675-3p|hsa-mir-675	482.544674355668	0.267985788305001	0.175385419215065	1.52798214072965	0.126516972182394	0.417854220051944
hsa-miR-675-5p|hsa-mir-675	1928.59804659704	0.270437181435738	0.165496401250944	1.63409705221125	0.102238473726109	0.353902409051914
hsa-miR-6852-5p|hsa-mir-6852	21.2650042233874	-0.055642382013657	0.477377763583684	-0.116558386791937	0.907210015403577	0.989571611594349
hsa-miR-6866-5p|hsa-mir-6866	20.0934398540925	-0.0263529684526536	0.479038098426778	-0.055012260066997	0.956128696463745	0.992965347580531
hsa-miR-6881-3p|hsa-mir-6881	11.9080440122457	0.843598737680651	0.409904029304295	2.05803963213643	0.039586329122549	0.171699740772502
hsa-miR-708-3p|hsa-mir-708	207.486290162692	-0.228671908274866	0.271058136949587	-0.843626798473111	0.398877984356658	0.765845729964784
hsa-miR-708-5p|hsa-mir-708	750.362196241228	-0.255642654436447	0.254839135391585	-1.00315304414931	0.315787024701736	0.703210497823148
hsa-miR-7-1-3p|hsa-mir-7-1	85.3818524336028	0.330395417250982	0.305906444650353	1.0800537975871	0.280118224431502	0.676127933270292
hsa-miR-744-3p|hsa-mir-744	17.5425940803981	-2.06900781662873	0.484431629896742	-4.27100067159062	1.94597822251142e-05	0.00027472633729573
hsa-miR-744-5p|hsa-mir-744	872.337696180391	-0.28943572865602	0.204036196831556	-1.41855089023722	0.156029992062502	0.490574647532757
hsa-miR-758-3p|hsa-mir-758	162.02989527449	0.26855729057029	0.283456131817629	0.947438634854002	0.343415311939709	0.7447560981825
hsa-miR-7-5p|hsa-mir-7-1	4313.89223363099	1.02906099404412	0.206077944808554	4.99355229401243	5.92787252500594e-07	1.29335400545584e-05
hsa-miR-766-3p|hsa-mir-766	12.4922265183912	-0.632373511807868	0.409197647339415	-1.54539869894055	0.122249854831697	0.411307922798233
hsa-miR-769-3p|hsa-mir-769	25.018779051743	-0.889144908839927	0.44240305935927	-2.00980732395402	0.0444515853431515	0.188265537923936
hsa-miR-769-5p|hsa-mir-769	2382.63996759722	-0.315640141539552	0.104436869058033	-3.02230567027205	0.002508570943027	0.0172016293236137
hsa-miR-7706|hsa-mir-7706	146.643631995297	-0.218447335522209	0.251629986590523	-0.868129186358414	0.385323614895298	0.761888857396946
hsa-miR-7974|hsa-mir-7974	11.5783790835863	-0.154892947646747	0.469707310357593	-0.329764822116192	0.74157766974001	0.937391940647281
hsa-miR-874-3p|hsa-mir-874	234.638526297224	-1.13929912786082	0.263870888882752	-4.31763857197241	1.57707397154396e-05	0.000238078464345988
hsa-miR-877-5p|hsa-mir-877	179.290699578868	-0.732105730250652	0.374865823909723	-1.9529807295182	0.0508218786642764	0.212742747896971
hsa-miR-885-5p|hsa-mir-885	12.9448703914771	-0.195266375366982	0.486553447128639	-0.401325643707455	0.688180385900237	0.926478377086075
hsa-miR-887-3p|hsa-mir-887	112.299182530483	-0.0182678948757587	0.147946288767679	-0.123476533463066	0.901729755660637	0.989571611594349
hsa-miR-889-3p|hsa-mir-889	1242.10806938079	0.244390048738427	0.276258687278526	0.884642040204987	0.376349724991761	0.761888857396946
hsa-miR-92a-1-5p|hsa-mir-92a-1	356.142307065872	1.10087156132008	0.168344349778839	6.53940309114229	6.17648480767833e-11	2.9647127076856e-09
hsa-miR-92a-3p|hsa-mir-92a-1	194459.532226667	0.302722979397376	0.0777231053355523	3.89489043303707	9.82431280514599e-05	0.00116691587299632
hsa-miR-92a-3p|hsa-mir-92a-2	186371.351462027	0.320235978427337	0.0761334642516803	4.20624467275925	2.59649124040918e-05	0.00035273088548955
hsa-miR-92b-3p|hsa-mir-92b	2656.35127441414	-0.289297978759128	0.110206108223769	-2.62506301530692	0.0086632932222345	0.049114733228416
hsa-miR-92b-5p|hsa-mir-92b	24.4218000376809	0.224590616802659	0.252133677669003	0.89076008758139	0.373057891450899	0.761888857396946
hsa-miR-93-3p|hsa-mir-93	245.68516921103	0.193762645869527	0.334883136281515	0.578597799880384	0.562860589618304	0.882918571950281
hsa-miR-93-5p|hsa-mir-93	32801.3863583235	-0.0494838893141276	0.13298936662657	-0.372089066737771	0.709826536345012	0.929633219634923
hsa-miR-937-3p|hsa-mir-937	47.9760111249969	-0.0428323894473255	0.411078959860432	-0.104195041901117	0.91701456854683	0.989571611594349
hsa-miR-9-3p|hsa-mir-9-1	347.924823405845	0.102735986390744	0.186381690445954	0.551212869380723	0.581487758985302	0.89637431169872
hsa-miR-9-3p|hsa-mir-9-3	310.22854682992	0.122148914775643	0.195822618027703	0.623773269941488	0.532776496471606	0.85244239435457
hsa-miR-940|hsa-mir-940	53.2507407649262	-0.816213723843948	0.453593847503999	-1.79943737847272	0.0719495213376492	0.281541605234279
hsa-miR-941|hsa-mir-941-1	284.211335588025	0.274900760481551	0.240408560569092	1.14347325998213	0.252842150765047	0.631990824756304
hsa-miR-942-5p|hsa-mir-942	144.063279689398	-0.057931852574465	0.250417688106328	-0.231340896933235	0.817049977107112	0.967559183416317
hsa-miR-95-3p|hsa-mir-95	1922.33919940557	0.660208121933196	0.163085167507016	4.04824136998722	5.16039147394389e-05	0.000688052196525853
hsa-miR-9-5p|hsa-mir-9-1	2156.04438373099	0.0949597254266885	0.0828772110353568	1.14578813934964	0.251882823902763	0.631990824756304
hsa-miR-96-5p|hsa-mir-96	17.4746045212657	0.479688228877213	0.480242703113327	0.998845429128816	0.317869575118438	0.703210497823148
hsa-miR-98-5p|hsa-mir-98	21565.1954860682	-0.19311371707411	0.0780582421260244	-2.47396958750787	0.0133621070985439	0.0672777420346266
hsa-miR-9903|hsa-mir-9903	26.2978421287401	0.0586267762578334	0.482644243531594	0.121469958553428	0.903318808082725	0.989571611594349
hsa-miR-99a-3p|hsa-mir-99a	10.9985874710479	-0.175678326696734	0.356789679202577	-0.492386234628125	0.622446328568328	0.914967642707543
hsa-miR-99a-5p|hsa-mir-99a	20273.4386076879	-0.10538251970917	0.163883171479261	-0.6430344174936	0.520201767494345	0.842560646342964
hsa-miR-99b-3p|hsa-mir-99b	833.789337613732	-0.538260939318458	0.174416313204361	-3.08606992906555	0.00202821116315418	0.0143167846810883
hsa-miR-99b-5p|hsa-mir-99b	72312.5795525366	-0.344438911907228	0.0583434310152753	-5.90364512188267	3.55556569808259e-09	1.34737226453656e-07
