# Supplementary material for: MEF2C shapes the microtranscriptome during differentiation of skeletal muscles
Source: Sci Rep. 2021 Feb 10;11:3476. doi: 10.1038/s41598-021-82706-2 (PMC7875991; doi:10.1038/s41598-021-82706-2)
Supplement: Supplementary file 2 — Supplementary Information 2. [file 41598_2021_82706_MOESM2_ESM.xlsx]

## Sheet: expression2_v2_deseq
miRNA name	baseMean	log2FoldChange	lfcSE	stat	pvalue	padj
hsa-miR-499a-5p|hsa-mir-499a	2079.22699715498	-3.13507625584923	0.243180396832126	-12.8919777115647	4.9946307177634e-38	3.13118855836686e-35
hsa-miR-145-3p|hsa-mir-145	968.355459368241	1.59775426019688	0.124293114408465	12.8547286613656	8.0909265074079e-38	3.13118855836686e-35
hsa-miR-378a-3p|hsa-mir-378a	5783.80798105377	-0.915144237404918	0.0754832263419358	-12.1238092455051	7.90000937687839e-34	1.55992700044525e-31
hsa-miR-450a-5p|hsa-mir-450a-1	8941.06336484371	-0.878050044214127	0.0724335254652352	-12.1221497721459	8.06163824519507e-34	1.55992700044525e-31
hsa-miR-450a-5p|hsa-mir-450a-2	8952.41236555	-0.877342715727154	0.0744046621957028	-11.7915019010438	4.31771678463131e-32	6.68382558260927e-30
hsa-miR-542-3p|hsa-mir-542	6877.82955839838	-0.913177412476788	0.0856457499560838	-10.6622618512306	1.52834553866938e-26	1.9715657448835e-24
hsa-miR-25-5p|hsa-mir-25	99.3035555391144	4.44397683356191	0.436128807258941	10.1895971089188	2.20676846269218e-24	2.4400554144625e-22
hsa-miR-34b-3p|hsa-mir-34b	64.4366457601283	3.95443310727862	0.445217773469542	8.88201986291356	6.56571085626517e-19	6.35232525343655e-17
hsa-miR-483-3p|hsa-mir-483	7558.51071642808	0.707917100201647	0.0850681354050445	8.32176580374027	8.66624159001186e-17	7.4529677674102e-15
hsa-miR-424-5p|hsa-mir-424	23310.8745805234	-0.629128203321322	0.0794814479446073	-7.91540943944274	2.46440722268832e-15	1.90745119036076e-13
hsa-miR-1-3p|hsa-mir-1-2	265832.607387111	-1.32861658088587	0.17270288662189	-7.69307686092531	1.43638164997155e-14	1.01069036097998e-12
hsa-miR-1-3p|hsa-mir-1-1	256985.170374767	-1.31182353613917	0.172668151701564	-7.5973682651477	3.02213605211182e-14	1.94927775361213e-12
hsa-miR-450a-2-3p|hsa-mir-450a-2	901.90505855053	-1.25764627826385	0.174593289533858	-7.20329104069008	5.87763285694833e-13	3.49945217790616e-11
hsa-miR-503-5p|hsa-mir-503	28714.7064299142	-0.739414324089847	0.104142926556147	-7.09999563620103	1.24760828567111e-12	6.89749152221029e-11
hsa-miR-145-5p|hsa-mir-145	4351.37770807802	0.682549833610309	0.0994540183523187	6.8629688867106	6.74439203313896e-12	3.4801062890997e-10
hsa-miR-548w|hsa-mir-548w	53.8697048780735	-3.10800006165499	0.461516255227369	-6.73432414666265	1.64693653824643e-11	7.96652065762836e-10
hsa-miR-30a-3p|hsa-mir-30a	4328.23672210114	-0.552135484548474	0.0820956722962109	-6.72551267448428	1.7497525992207e-11	7.96652065762836e-10
hsa-miR-660-3p|hsa-mir-660	35.615321881759	3.07664620964023	0.461028133761036	6.67344568441227	2.4986608727081e-11	1.07442417526448e-09
hsa-miR-21-3p|hsa-mir-21	3041.37316347024	0.710520425277578	0.107866321786454	6.58704601686719	4.48663260631921e-11	1.82771244067951e-09
hsa-miR-133a-5p|hsa-mir-133a-2	1299.34377426325	-1.84672943187406	0.289535630989899	-6.37824583302663	1.79127819062751e-10	6.93224659772846e-09
hsa-miR-133a-5p|hsa-mir-133a-1	1282.75371543757	-1.85812775113691	0.293314698550968	-6.33492886758292	2.3745079631594e-10	8.75175792135893e-09
hsa-miR-139-5p|hsa-mir-139	834.489805301012	-1.64796182792015	0.26166716014161	-6.29793141419922	3.01643915586905e-10	1.06123813938302e-08
hsa-miR-500a-3p|hsa-mir-500a	6983.55784843784	-0.402528827304798	0.0656051656907995	-6.13562702062116	8.48239585957817e-10	2.85451060665805e-08
hsa-miR-486-5p|hsa-mir-486-1	7071.33284811096	-1.5588946276247	0.263975004166732	-5.90546302876489	3.51657646599664e-09	1.13409591028392e-07
hsa-miR-486-5p|hsa-mir-486-2	7026.84114620366	-1.55097725855344	0.264801531942834	-5.85713098853324	4.7093168515288e-09	1.45800449723332e-07
hsa-miR-450b-5p|hsa-mir-450b	4974.46558432208	-0.655769491487887	0.113314577626653	-5.787159121296	7.15867608488576e-09	2.13108280373138e-07
hsa-miR-30d-5p|hsa-mir-30d	147159.733222779	-0.613232002971235	0.107724898423798	-5.69257443677259	1.25138013334352e-08	3.58728971558476e-07
hsa-miR-27a-5p|hsa-mir-27a	1598.41590812474	0.75957897480393	0.13560587397419	5.60137221598897	2.12661530256768e-08	5.87857230066924e-07
hsa-miR-362-5p|hsa-mir-362	7692.18756797298	-0.659385842515788	0.121829938617794	-5.41234650527419	6.22041701139777e-08	1.66020785062823e-06
hsa-miR-154-3p|hsa-mir-154	444.704161348627	0.847646566325938	0.163216436664005	5.19338973237658	2.06499268828401e-07	5.32768113577274e-06
hsa-miR-143-3p|hsa-mir-143	52558.8951736907	0.890620561935587	0.173889235495276	5.12176938036962	3.02681940881556e-07	7.55728458846207e-06
hsa-miR-22-3p|hsa-mir-22	126901.074906961	0.310341038075554	0.0649893090123918	4.77526292849767	1.79472608746831e-06	4.34099372406399e-05
hsa-miR-376a-3p|hsa-mir-376a-1	2396.76831641603	0.966169117866122	0.202870116528293	4.762500926209	1.91208319801025e-06	4.35280116252921e-05
hsa-miR-376a-3p|hsa-mir-376a-2	2396.76831641603	0.966169117866122	0.202870116528293	4.762500926209	1.91208319801025e-06	4.35280116252921e-05
hsa-miR-504-5p|hsa-mir-504	220.57000620933	-0.975734306419626	0.214046061603371	-4.55852492267609	5.15141523165678e-06	0.000113919868265781
hsa-miR-128-3p|hsa-mir-128-1	26534.5792539585	-0.73975852695326	0.169205377157786	-4.37195637265965	1.23138135102918e-05	0.00025813975972117
hsa-miR-769-3p|hsa-mir-769	15.8855845324792	-2.02616187488874	0.463494314324311	-4.37149240512801	1.2340014353596e-05	0.00025813975972117
hsa-miR-330-3p|hsa-mir-330	727.650201767404	-0.593576884295449	0.140661883147795	-4.21988438525149	2.44427636755404e-05	0.000492519831632571
hsa-miR-133a-3p|hsa-mir-133a-1	19345.1970077327	-1.34559049552192	0.31956129985818	-4.21074296580684	2.54532212730011e-05	0.000492519831632571
hsa-miR-133a-3p|hsa-mir-133a-2	19345.1970077327	-1.34559049552192	0.31956129985818	-4.21074296580684	2.54532212730011e-05	0.000492519831632571
hsa-miR-532-5p|hsa-mir-532	9365.9161825732	-0.628447512782091	0.152891504243714	-4.11041487158323	3.94948868384176e-05	0.000745586400315493
hsa-miR-128-3p|hsa-mir-128-2	20953.4088360108	-0.687300431527089	0.173707908173262	-3.95664445421536	7.60099318382909e-05	0.00140075445816279
hsa-miR-181a-3p|hsa-mir-181a-1	569.289486153366	0.53627546621121	0.143732070686032	3.73107729994824	0.000190662705756568	0.00343192870361822
hsa-miR-675-5p|hsa-mir-675	1966.82020973222	0.572550238149557	0.156771190825559	3.65213937034286	0.000260064668766796	0.00454446487095138
hsa-miR-140-3p|hsa-mir-140	3341.79987870419	-0.330102663183342	0.0904868217027967	-3.64807445958885	0.000264213073892522	0.00454446487095138
hsa-miR-542-5p|hsa-mir-542	139.292731920524	-1.17509030617803	0.324075541442473	-3.62597652679266	0.000287871505119922	0.00480728531609513
hsa-miR-769-5p|hsa-mir-769	2105.72137943081	-0.378720124684604	0.1047078276375	-3.61692275763507	0.000298126221153187	0.00480728531609513
hsa-miR-1275|hsa-mir-1275	300.484463248088	-0.809431318589767	0.223542924660698	-3.62092121599622	0.000293555903603092	0.00480728531609513
hsa-miR-29c-5p|hsa-mir-29c	19.786202798833	1.61193790532478	0.449782347468953	3.58381762733817	0.000338608552189884	0.00534863304887694
hsa-miR-424-3p|hsa-mir-424	25893.0514402895	-0.467361248042335	0.134054485484938	-3.48635292845048	0.000489654541712342	0.00757985230570705
hsa-miR-874-3p|hsa-mir-874	215.542147249249	-1.01209185098298	0.302430026974746	-3.34653229081481	0.00081829148308556	0.0124187766256514
hsa-miR-502-3p|hsa-mir-502	4312.7973120393	-0.385161252522854	0.1175372831794	-3.27692832524445	0.0010494300558894	0.0156203627549691
hsa-miR-668-3p|hsa-mir-668	153.010060523546	-0.962432204657532	0.295402048405416	-3.25804174294916	0.00112183903058034	0.0163830832013054
hsa-miR-500a-5p|hsa-mir-500a	981.785029534439	-0.361164917489412	0.113429542351284	-3.18404632517079	0.00145231768021662	0.020809635666761
hsa-miR-500a-5p|hsa-mir-500b	989.213775462746	-0.367079508601418	0.115476386816995	-3.1788274531239	0.00147872088071299	0.020809635666761
hsa-miR-155-5p|hsa-mir-155	4710.14394119889	-0.369931975660819	0.116911753251826	-3.16419834081175	0.00155510778024156	0.0214938111054815
hsa-miR-206|hsa-mir-206	429490.541485891	-0.749495217106887	0.242218217521116	-3.09429746770202	0.00197279577651534	0.0267884900179452
hsa-miR-7-5p|hsa-mir-7-2	3111.50166204624	0.559623318071676	0.187010275591686	2.99247362906167	0.00276726573633917	0.036712035424072
hsa-miR-133b|hsa-mir-133b	2103.12078821783	-0.810583624374443	0.271184357687195	-2.98905007385947	0.00279846264860497	0.036712035424072
hsa-miR-376c-3p|hsa-mir-376c	4136.72699018743	0.50674793854002	0.17016854344167	2.977917823653	0.00290213783540767	0.037437578076759
hsa-miR-1276|hsa-mir-1276	11.5841955048043	-1.29581933824229	0.436625492572462	-2.96780504181679	0.00299934504948613	0.0380572634147912
hsa-miR-486-3p|hsa-mir-486-1	732.590586873211	-1.36873762550947	0.46405889939503	-2.9494911686724	0.00318297669794534	0.039735870390479
hsa-miR-7-5p|hsa-mir-7-1	3114.2356739331	0.553994585673408	0.190223726722073	2.9123316802789	0.00358741484545553	0.0440739538155965
hsa-miR-323a-3p|hsa-mir-323a	3351.75246602668	-0.377984553493321	0.130845074365238	-2.88879467054469	0.00386721503309439	0.0467691318064853
hsa-miR-7-5p|hsa-mir-7-3	3050.5890837192	0.558591827467804	0.193900598254868	2.88081538940678	0.00396647890178649	0.0472316103074268
hsa-miR-3180|hsa-mir-3180-5	9.76403944427025	1.21478614167197	0.429450584805508	2.82869830581818	0.00467377352394882	0.0509507141906533
hsa-miR-3180|hsa-mir-3180-2	9.76403944427025	1.21478614167197	0.429450584805508	2.82869830581818	0.00467377352394882	0.0509507141906533
hsa-miR-3180|hsa-mir-3180-1	9.76403944427025	1.21478614167197	0.429450584805508	2.82869830581818	0.00467377352394882	0.0509507141906533
hsa-miR-3180|hsa-mir-3180-4	9.76403944427025	1.21478614167197	0.429450584805508	2.82869830581818	0.00467377352394882	0.0509507141906533
hsa-miR-3180|hsa-mir-3180-3	9.76403944427025	1.21478614167197	0.429450584805508	2.82869830581818	0.00467377352394882	0.0509507141906533
hsa-miR-409-3p|hsa-mir-409	16200.7630080186	0.190499677448499	0.0671787453229625	2.83571353606963	0.00457234375063575	0.0509507141906533
hsa-miR-505-3p|hsa-mir-505	2181.46073228639	-0.256529827689398	0.0911609776566875	-2.81403111598353	0.00489244924607882	0.0525938293953474
hsa-miR-134-5p|hsa-mir-134	1189.59592667425	0.421399395679266	0.152761275335579	2.75854855724106	0.00580586789381865	0.0614013788551273
hsa-miR-524-5p|hsa-mir-524	7.10907366129957	-1.19009819657877	0.431988077114663	-2.75493297066826	0.00587041606625248	0.0614013788551273
hsa-miR-299-3p|hsa-mir-299	379.349144533368	1.02459601483067	0.374035651167834	2.73930041596735	0.00615700849605423	0.0635403276792796
hsa-miR-378a-5p|hsa-mir-378a	78.7211283350032	-1.08500473982082	0.397158672336683	-2.73191753169379	0.00629668999280411	0.0641268165056629
hsa-miR-335-5p|hsa-mir-335	8265.36699161869	0.358243433486062	0.132616336485747	2.70135220877984	0.00690581643974327	0.0694169081085882
hsa-miR-92a-3p|hsa-mir-92a-1	146090.603526096	-0.210852733262945	0.0784080574679906	-2.68917175188307	0.00716295545489195	0.0710785579754663
hsa-miR-146b-3p|hsa-mir-146b	56.9377608720521	-0.892340078239219	0.334952302589953	-2.66408103882067	0.00771989626128609	0.0746899963279429
hsa-miR-616-3p|hsa-mir-616	10.836306780816	1.12425640427453	0.421604304965541	2.66661509627237	0.00766193660698855	0.0746899963279429
hsa-miR-652-3p|hsa-mir-652	1399.39115420774	-0.492743763764873	0.185385094533206	-2.65794704264432	0.0078618245668363	0.0751241014164358
hsa-miR-92a-3p|hsa-mir-92a-2	139426.405324368	-0.203094845853927	0.0769080869124695	-2.64074759894981	0.00827233220709966	0.0780827454670138
hsa-miR-486-3p|hsa-mir-486-2	596.08670991956	-1.21314872672471	0.462205217178062	-2.62469717267893	0.00867260624938679	0.0808746655063298
hsa-miR-433-3p|hsa-mir-433	1769.5026930382	-0.317881767672732	0.121825638391414	-2.60931747922723	0.00907230291681628	0.0835947911620929
hsa-miR-3064-5p|hsa-mir-3064	34.7553881459287	-1.08473545502352	0.417742914943036	-2.59665793535106	0.00941356180020181	0.0854979745968558
hsa-miR-377-3p|hsa-mir-377	151.6119282755	0.703377523917511	0.271205266578828	2.59352457564857	0.0094997749552062	0.0854979745968558
hsa-miR-208a-5p|hsa-mir-208a	6.99974173407519	-1.07961211915846	0.422206633908368	-2.55707047794225	0.0105557828476811	0.0939100680931632
hsa-miR-15a-5p|hsa-mir-15a	1307.24328484375	0.308321582986606	0.123401313706158	2.49852755798678	0.0124710445688016	0.108758982676395
hsa-miR-137-3p|hsa-mir-137	54.6673966280439	1.01401554100124	0.406005921076878	2.49753880020197	0.0125058778529705	0.108758982676395
hsa-miR-95-3p|hsa-mir-95	1179.83090627113	-0.364644642529996	0.148016210152967	-2.4635453248881	0.0137570500541359	0.117010513647266
hsa-miR-23a-5p|hsa-mir-23a	378.692714054381	0.636285511196119	0.258165069816063	2.46464601756334	0.0137148669345894	0.117010513647266
hsa-miR-126-3p|hsa-mir-126	1167.85158954861	-0.404418822127319	0.164464075705681	-2.4590100931893	0.0139320700892976	0.117211111403439
hsa-miR-188-5p|hsa-mir-188	171.668008837457	-0.624928338134464	0.254629089330287	-2.45426922657627	0.0141171244051399	0.117490906339551
hsa-miR-501-3p|hsa-mir-501	3968.25216896162	-0.469928756186368	0.19402354221674	-2.42201926022678	0.0154345324792821	0.127088597223025
hsa-miR-491-3p|hsa-mir-491	5.44163645141954	-0.972964875238343	0.412765540868209	-2.35718532412327	0.0184140545051172	0.148463314447508
hsa-miR-125a-5p|hsa-mir-125a	118225.678786316	-0.536078932371137	0.227352097109135	-2.35792385109958	0.0183774623248388	0.148463314447508
hsa-miR-335-3p|hsa-mir-335	1591.55502114357	0.777019142921807	0.337188100146321	2.30440855589098	0.0211997201755897	0.169160653772231
hsa-miR-340-5p|hsa-mir-340	949.951495483317	-0.27872162221735	0.121660650694348	-2.29097592875441	0.0219648059011357	0.171724846136152
hsa-let-7a-3p|hsa-let-7a-3	1078.89195872378	0.675060993055478	0.294186992160397	2.29466635522559	0.0217522523475035	0.171724846136152
hsa-miR-431-5p|hsa-mir-431	2912.95658905806	0.442356905726501	0.193625256063009	2.28460333492109	0.0223360972170809	0.172881392460206
hsa-miR-23b-3p|hsa-mir-23b	84237.8324988672	-0.133022649406581	0.0588179378946859	-2.26160001808902	0.0237221268997782	0.178318498232958
hsa-miR-425-5p|hsa-mir-425	10962.003125822	-0.203939117711142	0.0901796034827935	-2.26147720587454	0.0237297226330681	0.178318498232958
hsa-miR-484|hsa-mir-484	3728.65015475624	-0.149207097552969	0.0657863559020077	-2.26805536660551	0.0233258323002547	0.178318498232958
hsa-let-7a-3p|hsa-let-7a-1	1090.69006744874	0.654237736154693	0.296351664189052	2.20763982528991	0.0272693906316664	0.198458943585615
hsa-miR-337-5p|hsa-mir-337	129.883300320945	0.692141883790651	0.313858895683713	2.20526450997313	0.02743553871274	0.198458943585615
hsa-miR-369-3p|hsa-mir-369	3037.16183556185	0.41306188299066	0.186697453753301	2.21246661208606	0.0269344406979726	0.198458943585615
hsa-miR-6826-3p|hsa-mir-6826	4.8051147380598	-0.894253795618644	0.404006851241846	-2.21346195706797	0.0268658132385087	0.198458943585615
hsa-miR-509-5p|hsa-mir-509-1	4.90371318384994	-0.86828480048044	0.400359787888203	-2.16876126611122	0.0301008133366299	0.211800268386832
hsa-miR-501-5p|hsa-mir-501	1206.11810927332	-0.408563228385304	0.187930650680369	-2.17401060926557	0.0297043384498837	0.211800268386832
hsa-miR-509-5p|hsa-mir-509-2	4.90371318384994	-0.86828480048044	0.400359787888203	-2.16876126611122	0.0301008133366299	0.211800268386832
hsa-miR-125a-3p|hsa-mir-125a	786.138564527426	0.375210326805085	0.174477716537369	2.15047705948584	0.0315174986841913	0.219770666500577
hsa-miR-539-3p|hsa-mir-539	193.620285665586	0.552786513462772	0.25750512567829	2.14670101034566	0.0318170922922262	0.219878834233778
hsa-miR-132-3p|hsa-mir-132	2622.16632182451	-0.192570451665962	0.0903081828571231	-2.13236990905496	0.0329764490841722	0.225874084877427
hsa-miR-382-3p|hsa-mir-382	1222.29049362594	0.343742723367159	0.161799839211092	2.12449360298	0.0336288904035004	0.228322466423766
hsa-miR-379-5p|hsa-mir-379	11580.2853381947	0.171447821934754	0.0812432976057347	2.11030112006006	0.0348324271867248	0.232416367607974
hsa-miR-203a-3p|hsa-mir-203a	96.4757139353779	-0.598882087096659	0.283711163475487	-2.11088657830837	0.0347820619912964	0.232416367607974
hsa-miR-340-3p|hsa-mir-340	491.12155908121	-0.456407815137831	0.216887919307418	-2.10434871889253	0.0353480391861731	0.233840874616222
hsa-miR-30a-5p|hsa-mir-30a	189316.186523228	-0.310711985881439	0.149225387094134	-2.08216572214644	0.0373273350740749	0.244842011418085
hsa-miR-411-3p|hsa-mir-411	1534.50640310942	0.375245871193584	0.181482935710884	2.06766476266054	0.038671557593358	0.249431546477159
hsa-miR-208b-3p|hsa-mir-208b	17.2827929529137	-0.866064348844975	0.418549860134404	-2.0692023372481	0.0385271034939768	0.249431546477159
hsa-miR-4665-5p|hsa-mir-4665	4.4214544363335	-0.80371794330344	0.391994717721512	-2.05032850436121	0.0403323848218344	0.257993932661982
hsa-miR-107|hsa-mir-107	2100.42478198322	-0.484042815478726	0.236837619186954	-2.04377504359489	0.0409757756917055	0.2582364187073
hsa-miR-450a-1-3p|hsa-mir-450a-1	285.708554860199	-0.702714940368117	0.343936992770966	-2.04315021395813	0.041037570414726	0.2582364187073
hsa-miR-30b-5p|hsa-mir-30b	3562.69173365545	-0.524104439039817	0.261257573582594	-2.0060832375224	0.0448473679633414	0.279934377448599
hsa-miR-1247-5p|hsa-mir-1247	18.5455220703078	-0.804974215320937	0.403352576968091	-1.99570862140449	0.0459656481101333	0.284619293097946
hsa-miR-656-3p|hsa-mir-656	618.393879146434	0.443966840841916	0.234276713486611	1.89505322246758	0.0580853509745162	0.354212387741307
hsa-miR-339-3p|hsa-mir-339	1180.89634208552	-0.293998178627491	0.155161285466165	-1.8947908155324	0.0581201204691808	0.354212387741307
hsa-miR-455-3p|hsa-mir-455	7231.02292784722	-0.311889533339274	0.165292192227871	-1.88689815977094	0.0591740246859951	0.357817930523127
hsa-miR-485-3p|hsa-mir-485	2122.59992120248	-0.243543604953515	0.130729587666101	-1.86295703445156	0.0624683114185191	0.374809868511114
hsa-miR-376a-5p|hsa-mir-376a-1	73.6811618278645	0.709521180756435	0.383268777295511	1.85123658066562	0.0641355252845247	0.377662733781808
hsa-miR-503-3p|hsa-mir-503	77.5215299228498	-0.763715846651803	0.412964948403584	-1.84934786742587	0.0644075980093006	0.377662733781808
hsa-miR-376b-3p|hsa-mir-376b	101.045557701658	0.599100003574295	0.323537524567547	1.85171721386902	0.064066440830435	0.377662733781808
hsa-miR-3940-3p|hsa-mir-3940	28.5562838805896	0.835756295522582	0.453642423305089	1.84232393750465	0.0654277803587951	0.380760165396296
hsa-miR-16-5p|hsa-mir-16-2	28975.9285045062	0.217779484247638	0.118613043600762	1.83605004674408	0.0663502552304452	0.383246996629586
hsa-miR-21-5p|hsa-mir-21	1869603.27929905	0.319247823539008	0.174324825313552	1.83133884095274	0.0670499836840489	0.384419906455214
hsa-miR-186-5p|hsa-mir-186	14707.9044590029	0.234334527515153	0.128654440813683	1.82142587564867	0.0685421447936043	0.387238102702553
hsa-miR-16-5p|hsa-mir-16-1	29017.8196928137	0.220196588738173	0.120807615412351	1.82270453718152	0.0683481527531691	0.387238102702553
hsa-miR-2277-5p|hsa-mir-2277	24.6082951604264	-0.762722995115822	0.424323562051498	-1.79750328128904	0.0722557576776363	0.40234501037763
hsa-miR-345-5p|hsa-mir-345	1262.89680835377	-0.322668173479189	0.179507024394065	-1.79752393851088	0.0722524812750681	0.40234501037763
hsa-miR-1260a|hsa-mir-1260a	5.55686073740466	-0.696319855750977	0.390932213884891	-1.78117799203932	0.0748833777811449	0.410231486836693
hsa-miR-30c-5p|hsa-mir-30c-1	31668.1693933921	-0.368004440919053	0.206220051152283	-1.7845230803832	0.0743387078235798	0.410231486836693
hsa-miR-30c-5p|hsa-mir-30c-2	31676.0217564392	-0.367243833130021	0.206448548610656	-1.77886371980561	0.0752621074041478	0.410231486836693
hsa-miR-655-3p|hsa-mir-655	1452.42153818367	0.337606366887704	0.190620216702733	1.77109423505793	0.0765450325237129	0.411429549814957
hsa-miR-130a-3p|hsa-mir-130a	586.993335781234	0.413346043247155	0.23326917313648	1.77197028518345	0.076399489934723	0.411429549814957
hsa-miR-190a-5p|hsa-mir-190a	59.2649077357587	0.668550926998694	0.381540412075262	1.7522414555311	0.0797322980814382	0.425605508379539
hsa-miR-197-3p|hsa-mir-197	3057.12079359822	-0.246707307737399	0.142068552522856	-1.73653706859377	0.0824689159059679	0.430642384806169
hsa-miR-193b-3p|hsa-mir-193b	2745.64308124308	-0.24637016429267	0.141843395416809	-1.73691671416005	0.0824018727447663	0.430642384806169
hsa-miR-99a-5p|hsa-mir-99a	21114.3053516702	0.286237672492292	0.165064699556122	1.73409380238184	0.0829014410027379	0.430642384806169
hsa-miR-148b-3p|hsa-mir-148b	1959.01696782443	-0.202800079155277	0.11668391075586	-1.73802950073896	0.0822056157630124	0.430642384806169
hsa-miR-374b-5p|hsa-mir-374b	2504.066393369	0.407576417172202	0.236436996202214	1.72382674335628	0.0847391251980989	0.43725388602219
hsa-miR-301a-5p|hsa-mir-301a	35.4476162018128	0.795941659816452	0.462792376258449	1.71986770017999	0.0854564929809305	0.43803526865722
hsa-miR-1307-3p|hsa-mir-1307	958.545895666858	-0.287617840603614	0.168287571138101	-1.70908545805553	0.087435120841763	0.445228839023188
hsa-miR-1226-3p|hsa-mir-1226	60.5555842124125	-0.675523627071982	0.395983176958346	-1.70594021761445	0.0880192108001651	0.445273654636129
hsa-miR-624-5p|hsa-mir-624	24.8819598492429	0.762325731616449	0.447847200587595	1.70220050636968	0.0887177878901254	0.445893297577643
hsa-miR-301b-5p|hsa-mir-301b	7.09589418363697	0.668749735665213	0.39392897751419	1.69764037133096	0.0895756583005903	0.447300384030044
hsa-miR-1278|hsa-mir-1278	12.8914865704643	0.630050788707872	0.373168552058173	1.68838125622561	0.0913380661833913	0.452502500833553
hsa-miR-128-2-5p|hsa-mir-128-2	58.7130532521453	-0.732727236027121	0.434582838700167	-1.68604733269887	0.0917866829856173	0.452502500833553
hsa-miR-1271-5p|hsa-mir-1271	564.670543514595	-0.336396486408597	0.200744749840282	-1.67574238766514	0.0937886632822289	0.459445730255982
hsa-miR-3065-5p|hsa-mir-3065	216.841336579219	0.493436984539149	0.295910267615294	1.66752234897322	0.0954105842475287	0.464451523318159
hsa-miR-548ay-5p|hsa-mir-548d-1	22.3032850010994	-0.709974157616827	0.427827140116603	-1.6594883564968	0.0970174249752975	0.46640675112348
hsa-miR-548d-5p|hsa-mir-548d-1	22.3032850010994	-0.709974157616827	0.427827140116603	-1.6594883564968	0.0970174249752975	0.46640675112348
hsa-miR-671-5p|hsa-mir-671	248.940070405741	0.395935326448187	0.23909598457821	1.65596811316868	0.0977282764368715	0.466923987420608
hsa-miR-1908-5p|hsa-mir-1908	78.5437297147433	0.583126544712015	0.354769351412963	1.6436779061933	0.100242752022717	0.475999325555722
hsa-miR-9903|hsa-mir-9903	12.3998093392536	-0.648292184291275	0.395699987711857	-1.63834269503023	0.101350225989644	0.478323627536491
hsa-miR-495-3p|hsa-mir-495	6107.22146083153	0.173711914647244	0.106335010189579	1.63362860771389	0.10233685715801	0.480052893577576
hsa-miR-7-1-3p|hsa-mir-7-1	82.0071822938684	0.474134731541455	0.291008980917234	1.62927869114907	0.103254035003034	0.481437488508123
hsa-miR-532-3p|hsa-mir-532	1227.00984610045	-0.373046084451098	0.229825371763633	-1.6231718960723	0.104552663815638	0.482137008086518
hsa-miR-381-3p|hsa-mir-381	7256.96366936267	-0.116835143989427	0.0719996995525243	-1.62271710459285	0.104649893228081	0.482137008086518
hsa-let-7c-3p|hsa-let-7c	78.7083672720143	0.727749321053223	0.451185541861719	1.61297128017517	0.106750747506655	0.488905790355925
hsa-miR-185-5p|hsa-mir-185	2086.79160452562	0.196195913705107	0.121877054684829	1.60978548597572	0.107444694839876	0.489189375329788
hsa-miR-1255a|hsa-mir-1255a	13.56895799594	0.739096141907739	0.46232270162031	1.59865855454949	0.109896491395411	0.497426224210807
hsa-miR-4286|hsa-mir-4286	656.250653586096	0.385021522717381	0.244078500719635	1.57744955652462	0.114692120289982	0.516004130478375
hsa-miR-29a-3p|hsa-mir-29a	46561.5296812459	0.142884530791915	0.090739753431646	1.57466298274163	0.115334256553952	0.516004130478375
hsa-miR-4662a-5p|hsa-mir-4662a	108.286681713969	0.570886107113531	0.363286269776011	1.57144972053449	0.116078224613332	0.516347964659306
hsa-miR-423-3p|hsa-mir-423	52622.5466105804	-0.145261008762518	0.0929772468381777	-1.56232856642161	0.11821060570999	0.522828621825899
hsa-miR-19b-3p|hsa-mir-19b-2	1556.05728018258	0.226362462091676	0.145514912014017	1.55559632314433	0.119804113605256	0.526865817786751
hsa-miR-103a-3p|hsa-mir-103a-2	93332.9419153537	-0.157995343698559	0.102736936435534	-1.53786310143382	0.124082090897347	0.542596261890092
hsa-miR-549a-3p|hsa-mir-549a	14.2826048739984	0.599149702013567	0.392051445033483	1.52824255490857	0.126452326692768	0.546782686369848
hsa-miR-337-3p|hsa-mir-337	1841.79593747702	0.415956597684579	0.271702769202395	1.53092513155333	0.12578789722545	0.546782686369848
hsa-miR-1180-3p|hsa-mir-1180	682.044780623043	0.243982798251388	0.16026452947736	1.52237553154802	0.127915012182874	0.550034552386357
hsa-miR-103a-3p|hsa-mir-103a-1	92908.9464316313	-0.156169045859736	0.102920341036567	-1.51737785054803	0.129171312866948	0.552367934580207
hsa-miR-365b-3p*hsa-miR-365a-3p|hsa-mir-365a	8127.72479133459	-0.174901237545435	0.115813439748895	-1.51019810761733	0.130992881429584	0.55403546571857
hsa-miR-365b-3p*hsa-miR-365a-3p|hsa-mir-365b	8127.72479133459	-0.174901237545435	0.115813439748895	-1.51019810761733	0.130992881429584	0.55403546571857
hsa-miR-429|hsa-mir-429	31.566533233154	0.607742527012695	0.406722141981327	1.49424499992085	0.135111594796293	0.568349860719189
hsa-miR-92b-3p|hsa-mir-92b	2736.40455601254	0.10556930856846	0.0721605592204083	1.4629779717478	0.143473406652174	0.600261712155584
hsa-miR-361-3p|hsa-mir-361	1649.9249252483	-0.243893767348377	0.168348742850244	-1.44874124522174	0.147409857442804	0.613415213229731
hsa-miR-374a-5p|hsa-mir-374a	2770.34608334186	0.304819134534054	0.211198046545006	1.4432857667038	0.148939987607792	0.613505309497671
hsa-miR-19b-3p|hsa-mir-19b-1	1500.44765899296	0.217651016516232	0.150830940631701	1.4430130555752	0.149016793521398	0.613505309497671
hsa-miR-1228-3p|hsa-mir-1228	70.6486283267596	0.50213333867809	0.354569180839388	1.4161787482188	0.156723176425372	0.640182894760175
hsa-miR-152-5p|hsa-mir-152	33.554902430244	0.635014645877035	0.448862672888989	1.41471920975279	0.157150839799009	0.640182894760175
hsa-miR-5010-5p|hsa-mir-5010	5.03650918682475	-0.448168985886095	0.319976185514293	-1.40063231632617	0.161324052023907	0.650337584721375
hsa-miR-183-5p|hsa-mir-183	143.815883526779	-0.510695534136182	0.364386951722462	-1.40151981766119	0.161058685592253	0.650337584721375
hsa-miR-6852-5p|hsa-mir-6852	13.2252044295271	-0.634179003610996	0.457970513379523	-1.38475946613062	0.166126028999517	0.66622562925195
hsa-miR-194-5p|hsa-mir-194-2	1257.13253048573	0.191007695191549	0.138530062684555	1.37881764788117	0.167950984066747	0.670072482823
hsa-miR-342-3p|hsa-mir-342	3558.56682964793	-0.236205151335825	0.17458720394892	-1.35293507194796	0.176076373773254	0.695322006635198
hsa-miR-369-5p|hsa-mir-369	997.835049622508	0.277028509516181	0.204582071608628	1.35411919205777	0.175698354152197	0.695322006635198
hsa-miR-494-3p|hsa-mir-494	9451.00878120196	0.171306148706003	0.127025277841262	1.34859889005775	0.177465837392139	0.69725156417013
hsa-miR-196b-5p|hsa-mir-196b	4577.90489685222	-0.191986727862978	0.142699321872998	-1.34539341422972	0.17849822090882	0.69776577264357
hsa-miR-182-5p|hsa-mir-182	246.015697102333	-0.43923482986219	0.329430208495458	-1.3333167952879	0.182427864323679	0.709491756506183
hsa-miR-582-3p|hsa-mir-582	27.9565237163813	-0.55304345997395	0.415644647250248	-1.33056798309008	0.183331203231572	0.709491756506183
hsa-miR-151a-5p|hsa-mir-151a	55698.9306618431	-0.059162675560478	0.0447570088916733	-1.32186392758442	0.186213466174881	0.71321158436483
hsa-miR-18a-3p|hsa-mir-18a	79.9507848688853	-0.440311031176695	0.33373682572695	-1.31933606732671	0.18705678504659	0.71321158436483
hsa-miR-151b|hsa-mir-151a	55698.9306618431	-0.059162675560478	0.0447570088916733	-1.32186392758442	0.186213466174881	0.71321158436483
hsa-miR-425-3p|hsa-mir-425	272.013746073612	-0.350711325798498	0.266788862022001	-1.31456509518593	0.188656107406275	0.715783466335572
hsa-miR-3688-3p|hsa-mir-3688-2	11.8032425019014	0.59676947945157	0.463004548352848	1.28890630032598	0.197430663472248	0.738219002548407
hsa-miR-3688-3p|hsa-mir-3688-1	11.8032425019014	0.59676947945157	0.463004548352848	1.28890630032598	0.197430663472248	0.738219002548407
hsa-miR-885-5p|hsa-mir-885	9.38797790097765	-0.599638827383723	0.464650338461133	-1.29051628235042	0.196871462234431	0.738219002548407
hsa-miR-27a-3p|hsa-mir-27a	35808.5094067463	0.199532565728446	0.156681057141657	1.27349514592595	0.202842393947227	0.754807754399779
hsa-miR-27b-3p|hsa-mir-27b	200021.781220017	0.185274165616684	0.146087976648411	1.26823692043173	0.204713355934236	0.758125059775591
hsa-miR-188-3p|hsa-mir-188	5.69164121681547	0.442844743646275	0.349937462254867	1.26549681418145	0.205693289699559	0.758126696321232
hsa-miR-30b-3p|hsa-mir-30b	80.3691735468283	-0.539975887244383	0.431930721124168	-1.25014466634605	0.211246705760201	0.774904977527942
hsa-miR-550a-5p|hsa-mir-550a-2	173.759589345606	0.361668431676278	0.292504548095767	1.2364540450081	0.216289837622708	0.782006810375929
hsa-miR-328-3p|hsa-mir-328	495.495003306692	-0.208250217233197	0.17006663461442	-1.22452130428375	0.220755634553029	0.782006810375929
hsa-miR-411-5p|hsa-mir-411	8200.86900540442	0.161807889834216	0.131501578815316	1.23046347649912	0.218523595886701	0.782006810375929
hsa-miR-548j-5p|hsa-mir-548j	34.081993205902	0.486363241159494	0.396002543033362	1.22818211578636	0.219378610736898	0.782006810375929
hsa-miR-136-5p|hsa-mir-136	94.0408904119394	0.381353644795832	0.310414607801486	1.22852995706862	0.219248090842312	0.782006810375929
hsa-miR-550a-5p|hsa-mir-550a-1	173.759589345606	0.361668431676278	0.292504548095767	1.2364540450081	0.216289837622708	0.782006810375929
hsa-miR-151b|hsa-mir-151b	783.638713639613	-0.202947716624523	0.16591946835953	-1.223170003081	0.221265492858305	0.782006810375929
hsa-miR-212-5p|hsa-mir-212	178.03486419393	-0.452518463552971	0.369949229517251	-1.22319071766541	0.221257670691795	0.782006810375929
hsa-miR-4423-5p|hsa-mir-4423	22.8945766727544	-0.435552059594192	0.357110244786244	-1.21965713936575	0.222594875855079	0.783129245053777
hsa-miR-512-3p|hsa-mir-512-2	5.01986850630711	0.525884011023413	0.434978579741512	1.20898829394294	0.226667342697664	0.790272627243207
hsa-miR-512-3p|hsa-mir-512-1	5.01986850630711	0.525884011023413	0.434978579741512	1.20898829394294	0.226667342697664	0.790272627243207
hsa-miR-4488|hsa-mir-4488	9.97428929567498	0.430425250379671	0.361368867731513	1.19109665722357	0.233615642013562	0.809942844125584
hsa-miR-7974|hsa-mir-7974	7.07897568917129	-0.444715513468723	0.375669937589311	-1.18379318910233	0.236494938982406	0.809942844125584
hsa-miR-3605-3p|hsa-mir-3605	96.0788802113969	-0.454050970925094	0.383242530518504	-1.18476143634369	0.236111783925466	0.809942844125584
hsa-miR-483-5p|hsa-mir-483	1867.37109487974	0.360080459267031	0.303303771541664	1.18719413687728	0.235151053031758	0.809942844125584
hsa-miR-214-3p|hsa-mir-214	20232.3644309884	0.07823483827825	0.0671369877090899	1.16530158632151	0.243896937230157	0.831613345445558
hsa-miR-2355-3p|hsa-mir-2355	314.684388988503	0.222264921304343	0.192247419698249	1.1561399453538	0.247623919343706	0.840618041982581
hsa-miR-24-2-5p|hsa-mir-24-2	1857.86928963663	-0.0925758454936574	0.080654906251579	-1.14780178660049	0.251050399619694	0.847192881644589
hsa-miR-3149|hsa-mir-3149	7.60363530892365	-0.5042993484824	0.440009721887467	-1.146109559396	0.251749822710924	0.847192881644589
hsa-miR-221-5p|hsa-mir-221	5474.06642986057	-0.129390882602699	0.113236125623245	-1.14266433870409	0.253177981450388	0.848310639145456
hsa-miR-3928-3p|hsa-mir-3928	23.9967079310132	-0.524447692224638	0.462047126231692	-1.13505238416234	0.256353370493719	0.855247882595424
hsa-miR-660-5p|hsa-mir-660	2720.6209255442	-0.222544582258696	0.203366650569911	-1.09430224491106	0.273822441063838	0.855939956511474
hsa-miR-3173-5p|hsa-mir-3173	32.343559181561	-0.509886344342804	0.464496042548517	-1.09771945858838	0.272327010218068	0.855939956511474
hsa-miR-548h-5p|hsa-mir-548h-5	74.878243003488	0.436722378604943	0.396693713613401	1.10090572050394	0.270937692095936	0.855939956511474
hsa-miR-4659a-3p|hsa-mir-4659a	8.408500821616	0.403816337106743	0.364008255927496	1.1093603799667	0.267274747046126	0.855939956511474
hsa-miR-212-3p|hsa-mir-212	69.2805376198527	0.485648945220053	0.430585713287204	1.12787983956198	0.259370669172749	0.855939956511474
hsa-let-7i-5p|hsa-let-7i	162603.08873789	0.118876468417147	0.10846863304484	1.09595248949072	0.273099566667944	0.855939956511474
hsa-miR-431-3p|hsa-mir-431	98.6438095214125	-0.362592391125216	0.331644351563008	-1.09331695057176	0.274254663068276	0.855939956511474
hsa-miR-379-3p|hsa-mir-379	283.879886646189	0.346689842298375	0.315822988039589	1.09773466602411	0.27232036770214	0.855939956511474
hsa-miR-548h-5p|hsa-mir-548h-2	74.878243003488	0.436722378604943	0.396693713613401	1.10090572050394	0.270937692095936	0.855939956511474
hsa-miR-370-5p|hsa-mir-370	195.873792748491	0.264893608176742	0.235795453689457	1.12340422188804	0.261265857565876	0.855939956511474
hsa-miR-942-5p|hsa-mir-942	150.043357650224	0.305830764292502	0.273942205677854	1.11640615412197	0.264248320444462	0.855939956511474
hsa-miR-548h-5p|hsa-mir-548h-3	74.878243003488	0.436722378604943	0.396693713613401	1.10090572050394	0.270937692095936	0.855939956511474
hsa-miR-548h-5p|hsa-mir-548h-4	74.878243003488	0.436722378604943	0.396693713613401	1.10090572050394	0.270937692095936	0.855939956511474
hsa-miR-100-3p|hsa-mir-100	156.645614378856	0.332678730909777	0.301301767650808	1.10413799926767	0.269533279823939	0.855939956511474
hsa-miR-148a-3p|hsa-mir-148a	1954.26150169472	0.20081725377469	0.179706868175259	1.11747122307448	0.263792897077938	0.855939956511474
hsa-miR-548h-5p|hsa-mir-548h-1	74.878243003488	0.436722378604943	0.396693713613401	1.10090572050394	0.270937692095936	0.855939956511474
hsa-miR-1301-3p|hsa-mir-1301	1187.98488791717	-0.219710470431975	0.201800921483449	-1.08874859845472	0.276264764346842	0.858750713270905
hsa-miR-628-5p|hsa-mir-628	41.5431439482809	0.398805683719323	0.456910880311178	0.872830350303142	0.382755554159412	0.864436855814815
hsa-miR-139-3p|hsa-mir-139	32.1090346497717	-0.289399028048019	0.341051181536047	-0.848550140611171	0.39613166085843	0.864436855814815
hsa-miR-589-3p|hsa-mir-589	8.85645885653198	0.273864765577074	0.350172277160898	0.782085800159554	0.434164151269076	0.864436855814815
hsa-miR-26b-5p|hsa-mir-26b	34860.7349964486	0.210046650371025	0.21926508319563	0.957957588639955	0.338084145130323	0.864436855814815
hsa-miR-135b-5p|hsa-mir-135b	147.351623706471	0.292402607901513	0.303863434156261	0.962282970023783	0.335907481131955	0.864436855814815
hsa-miR-409-5p|hsa-mir-409	2126.13722393765	0.0998534741737147	0.0934722222453225	1.06826896563606	0.285399203326497	0.864436855814815
hsa-miR-181b-5p|hsa-mir-181b-2	14813.2970972698	0.0996713863673622	0.0999389418308395	0.997322810722469	0.3186078450062	0.864436855814815
hsa-miR-877-5p|hsa-mir-877	180.27822116288	-0.391530821107646	0.363050361311995	-1.07844768338125	0.280834017123425	0.864436855814815
hsa-miR-744-5p|hsa-mir-744	826.173498119671	-0.141491877143341	0.175954112616643	-0.804140778747323	0.421315676023953	0.864436855814815
hsa-miR-454-3p|hsa-mir-454	1622.60498007228	0.20500200426485	0.209276627115166	0.97957429403732	0.327296299032319	0.864436855814815
hsa-miR-181b-3p|hsa-mir-181b-1	62.9443949924721	0.347404828600475	0.435308955107195	0.798064970923758	0.424832787832114	0.864436855814815
hsa-miR-199a-3p*hsa-miR-199b-3p|hsa-mir-199b	69307.977154388	0.138927844035246	0.144775784934658	0.959606912840768	0.337253088579753	0.864436855814815
hsa-miR-4804-3p|hsa-mir-4804	5.92871954022509	0.160775069854126	0.208065934136895	0.772712123784501	0.43969276996744	0.864436855814815
hsa-miR-6746-3p|hsa-mir-6746	18.4695111533053	0.404943440606017	0.440601212859656	0.919070190428647	0.358058860047954	0.864436855814815
hsa-miR-491-5p|hsa-mir-491	14.4463732227797	-0.367996166247317	0.358751891428052	-1.0257678775782	0.305001010734272	0.864436855814815
hsa-let-7a-2-3p|hsa-let-7a-2	107.042056841435	0.290609607460186	0.382738329917129	0.759290577254464	0.447678752942191	0.864436855814815
hsa-miR-500b-3p|hsa-mir-500b	13.4253655305142	-0.195190735310437	0.226959815034779	-0.860023327391795	0.389776183722927	0.864436855814815
hsa-miR-616-5p|hsa-mir-616	39.4169607631335	-0.424885715533069	0.465107100398659	-0.913522315976009	0.360967902296289	0.864436855814815
hsa-miR-7706|hsa-mir-7706	128.50030882478	-0.284849039494384	0.303890842672247	-0.937339990206942	0.348583698617002	0.864436855814815
hsa-miR-106b-5p|hsa-mir-106b	3660.67280879347	0.22055301886344	0.212157783376474	1.03957071644206	0.298539387752909	0.864436855814815
hsa-miR-24-3p|hsa-mir-24-2	319522.981658062	-0.053398651477786	0.0685022498011354	-0.779516755038036	0.435675371620653	0.864436855814815
hsa-miR-4636|hsa-mir-4636	4.84625589009244	-0.306892884358821	0.334264534793035	-0.918113806326593	0.358559287493554	0.864436855814815
hsa-let-7f-1-3p|hsa-let-7f-1	7.42956091010164	0.170367528392453	0.213527265279324	0.797872478578265	0.424944495795172	0.864436855814815
hsa-miR-548ay-5p|hsa-mir-548d-2	25.8463909702444	-0.333840258087682	0.411497616376244	-0.811281146723441	0.417204234422783	0.864436855814815
hsa-let-7e-3p|hsa-let-7e	570.796479761114	0.131610379040335	0.141847840846957	0.927827862972783	0.353496868356133	0.864436855814815
hsa-miR-449a|hsa-mir-449a	4.75459251705056	0.37955267018707	0.441993891206847	0.858728316698486	0.390490424021833	0.864436855814815
hsa-miR-329-3p|hsa-mir-329-1	3946.34861710096	-0.0757324758143363	0.0920623050379693	-0.822621981744884	0.410722994316358	0.864436855814815
hsa-miR-20a-5p|hsa-mir-20a	3278.56813704829	0.213709581047134	0.221471470757358	0.964953094483542	0.334568305994233	0.864436855814815
hsa-miR-522-5p*hsa-miR-518e-5p*hsa-miR-519a-5p*hsa-miR-523-5p*hsa-miR-519b-5p*hsa-miR-519c-5p|hsa-mir-518e	18.7232131130332	0.397212473609894	0.457134043831454	0.868919038014913	0.384891415638069	0.864436855814815
hsa-miR-664a-3p|hsa-mir-664a	406.944466976068	-0.205098703942417	0.24430648031202	-0.839513973106534	0.401180951408377	0.864436855814815
hsa-miR-1246|hsa-mir-1246	52.3292439991507	0.476239739418889	0.458519776457941	1.03864601674945	0.298969396082479	0.864436855814815
hsa-miR-100-5p|hsa-mir-100	250788.697161017	0.126053346529469	0.163386817274336	0.771502552239687	0.440409110195333	0.864436855814815
hsa-miR-129-5p|hsa-mir-129-2	57.8244097542997	-0.452476663384547	0.457785771252694	-0.988402636775672	0.322955496675749	0.864436855814815
hsa-miR-3605-5p|hsa-mir-3605	36.215566402552	0.377499928884703	0.464704533630354	0.812343976796625	0.416594282997532	0.864436855814815
hsa-miR-517-5p|hsa-mir-517b	5.6557603595652	0.41506429419296	0.454992015549204	0.912245226307874	0.361639640923723	0.864436855814815
hsa-miR-181a-5p|hsa-mir-181a-1	51393.5230080617	0.105162982676862	0.123448567734698	0.851876895832978	0.394282421443747	0.864436855814815
hsa-let-7a-5p|hsa-let-7a-2	1158364.31260635	-0.138115704727608	0.160995438975099	-0.85788582339261	0.390955513048737	0.864436855814815
hsa-miR-515-5p|hsa-mir-515-2	22.6236798204622	0.363656178428475	0.45642327617264	0.796752044457355	0.425595051354348	0.864436855814815
hsa-miR-4485-5p|hsa-mir-4485	24.799633549422	-0.217923703326785	0.237980449610139	-0.915721033739489	0.359813230013305	0.864436855814815
hsa-miR-101-3p|hsa-mir-101-1	5041.08805326006	0.0950728262021554	0.099753518641704	0.953077420192456	0.340550845679528	0.864436855814815
hsa-miR-200c-3p|hsa-mir-200c	186.499670677899	-0.219706248777251	0.235867081854906	-0.931483304280686	0.351603616997776	0.864436855814815
hsa-miR-10a-5p|hsa-mir-10a	41323.3173637342	0.180105981289086	0.232600589629185	0.774314379753782	0.438744902087874	0.864436855814815
hsa-let-7a-5p|hsa-let-7a-3	1160906.74997278	-0.137783932349954	0.161192367260311	-0.854779507812834	0.392673224830864	0.864436855814815
hsa-miR-548av-3p|hsa-mir-548o-2	12.0704484780846	-0.18010621341167	0.219086469477708	-0.822078213415162	0.411032384154406	0.864436855814815
hsa-miR-19a-3p|hsa-mir-19a	373.603110030289	0.240294573863032	0.278560119538264	0.862630925996655	0.388340421193205	0.864436855814815
hsa-miR-550a-3-5p|hsa-mir-550a-1	43.3438831713039	-0.223231752055985	0.240397002089425	-0.928596239203286	0.35309837160928	0.864436855814815
hsa-miR-193a-5p|hsa-mir-193a	4152.26465233668	-0.20555378107388	0.201874329464863	-1.01822644621914	0.308570354117861	0.864436855814815
hsa-miR-1260b|hsa-mir-1260b	1194.57460296352	-0.226114113897654	0.248560862489602	-0.909693149729528	0.362984357870813	0.864436855814815
hsa-miR-15b-3p|hsa-mir-15b	286.836255993119	0.355386942849786	0.353884580692029	1.00424534506369	0.315260370435445	0.864436855814815
hsa-miR-517-5p|hsa-mir-517c	5.6557603595652	0.41506429419296	0.454992015549204	0.912245226307874	0.361639640923723	0.864436855814815
hsa-miR-550a-3-5p|hsa-mir-550a-3	6.85820936254808	-0.157224883101433	0.206319114764647	-0.762047100099198	0.446031893642218	0.864436855814815
hsa-miR-28-3p|hsa-mir-28	3768.9856474854	-0.0738214401333903	0.0708121662731864	-1.04249656547145	0.297181516984476	0.864436855814815
hsa-miR-6514-5p|hsa-mir-6514	12.6191052270885	-0.181822478653659	0.219998812367012	-0.826470273622817	0.408537374027628	0.864436855814815
hsa-miR-515-5p|hsa-mir-515-1	22.6236798204622	0.363656178428475	0.45642327617264	0.796752044457355	0.425595051354348	0.864436855814815
hsa-miR-127-3p|hsa-mir-127	7830.8270000107	-0.136700758285983	0.138735520181488	-0.985333518821684	0.324460273420047	0.864436855814815
hsa-miR-199a-3p*hsa-miR-199b-3p|hsa-mir-199a-2	69325.945377305	0.138677949439799	0.144657028732592	0.958667205146001	0.337726424609866	0.864436855814815
hsa-miR-550a-3-5p|hsa-mir-550a-2	43.3438831713039	-0.223231752055985	0.240397002089425	-0.928596239203286	0.35309837160928	0.864436855814815
hsa-miR-192-5p|hsa-mir-192	546.07370882854	0.305594016008961	0.30784424250896	0.992690373282086	0.320860867744751	0.864436855814815
hsa-miR-522-5p*hsa-miR-518e-5p*hsa-miR-519a-5p*hsa-miR-523-5p*hsa-miR-519b-5p*hsa-miR-519c-5p|hsa-mir-519c	18.7232131130332	0.397212473609894	0.457134043831454	0.868919038014913	0.384891415638069	0.864436855814815
hsa-miR-141-3p|hsa-mir-141	12.7712382439887	0.386699576873792	0.463348564436384	0.834575968405498	0.403956497574939	0.864436855814815
hsa-miR-548o-3p|hsa-mir-548o-2	30.6507641706871	-0.367798164283307	0.447696889301883	-0.821533883911576	0.411342231834178	0.864436855814815
hsa-miR-2355-5p|hsa-mir-2355	7.4585364058412	-0.170391967332016	0.213864790851422	-0.796727533567658	0.425609289561529	0.864436855814815
hsa-let-7a-5p|hsa-let-7a-1	1159418.10568383	-0.138205282236089	0.161228455971547	-0.857201549213364	0.39133350645034	0.864436855814815
hsa-let-7d-5p|hsa-let-7d	32097.1809539201	-0.175147114773462	0.165066242093222	-1.06107167978384	0.288657327026366	0.864436855814815
hsa-miR-149-5p|hsa-mir-149	3784.50625324357	0.153775385632321	0.17049080596244	0.901957057239782	0.367079679903116	0.864436855814815
hsa-miR-101-3p|hsa-mir-101-2	5129.19108563531	0.094780135850443	0.0970693076842885	0.976417140613685	0.328857790797457	0.864436855814815
hsa-miR-195-3p|hsa-mir-195	49.1177303172867	0.369623353754968	0.350455803829975	1.05469320158354	0.291565662055291	0.864436855814815
hsa-miR-122b-5p|hsa-mir-122b	20.1998491323572	0.372482660988186	0.349590197864485	1.06548370996539	0.286657093439458	0.864436855814815
hsa-miR-93-3p|hsa-mir-93	226.314928436367	0.261029661477223	0.248661515251834	1.04973888385126	0.29383818108784	0.864436855814815
hsa-miR-1262|hsa-mir-1262	12.3447768525865	-0.180979942289136	0.219551691542392	-0.824315863921237	0.409760106997213	0.864436855814815
hsa-let-7b-3p|hsa-let-7b	489.162373713769	0.333190420535484	0.312008115404768	1.06789023773704	0.285570026616967	0.864436855814815
hsa-miR-548ad-5p*hsa-miR-548ae-5p|hsa-mir-548d-2	7.27207299569517	-0.169264221548554	0.213239035546279	-0.793776904472157	0.427325320222175	0.864436855814815
hsa-miR-433-5p|hsa-mir-433	81.1118209617131	0.340786845609099	0.435265913789849	0.782939428088631	0.433662682636336	0.864436855814815
hsa-miR-544b|hsa-mir-544b	5.38974503656826	0.156391008499422	0.205497215323545	0.761037117963826	0.446634897358391	0.864436855814815
hsa-miR-487a-5p|hsa-mir-487a	94.2207727059603	-0.377558411239213	0.422187681233777	-0.894290449536229	0.3711665085281	0.864436855814815
hsa-miR-665|hsa-mir-665	32.0689829675811	0.226815276484658	0.241956786854471	0.937420600733465	0.348542248239822	0.864436855814815
hsa-miR-96-5p|hsa-mir-96	13.2324514046222	0.380806520436475	0.465174136494342	0.818632186445962	0.412996297569246	0.864436855814815
hsa-miR-517-5p|hsa-mir-517a	5.6557603595652	0.41506429419296	0.454992015549204	0.912245226307874	0.361639640923723	0.864436855814815
hsa-miR-27b-5p|hsa-mir-27b	1281.47206019883	0.174682657064295	0.227392216395964	0.76819980838797	0.442368487332381	0.864436855814815
hsa-miR-130b-3p|hsa-mir-130b	1185.78328572644	0.263488626832304	0.287433297301257	0.916694862099233	0.359302559187983	0.864436855814815
hsa-miR-194-5p|hsa-mir-194-1	427.821313742252	0.246114679353125	0.242501786340569	1.01489841813983	0.310154252333824	0.864436855814815
hsa-miR-522-5p*hsa-miR-518e-5p*hsa-miR-519a-5p*hsa-miR-523-5p*hsa-miR-519b-5p*hsa-miR-519c-5p|hsa-mir-523	18.7232131130332	0.397212473609894	0.457134043831454	0.868919038014913	0.384891415638069	0.864436855814815
hsa-miR-548au-5p|hsa-mir-548o-2	25.6609556965782	0.2735062651151	0.341976190506781	0.799781600905565	0.423837344966212	0.864436855814815
hsa-miR-362-3p|hsa-mir-362	224.957489507432	0.236737839807159	0.238141884567271	0.994104167090711	0.320172156842554	0.864436855814815
hsa-miR-31-5p|hsa-mir-31	55072.3043309533	-0.101415183196566	0.100823091482992	-1.00587258042642	0.314476867626832	0.864436855814815
hsa-miR-6511a-5p|hsa-mir-6511a-2	4.95304060673443	0.151969416100007	0.202858342919056	0.749140577179248	0.453772480305381	0.864436855814815
hsa-miR-3065-3p|hsa-mir-3065	32.117509460548	0.386401249070506	0.425045526206515	0.909082028269054	0.363306828313099	0.864436855814815
hsa-miR-29a-5p|hsa-mir-29a	21.4631759625158	0.21264890820481	0.235344446666906	0.903564588909896	0.366226325249686	0.864436855814815
hsa-miR-548av-3p|hsa-mir-548o	12.0704484780846	-0.18010621341167	0.219086469477708	-0.822078213415162	0.411032384154406	0.864436855814815
hsa-miR-153-3p|hsa-mir-153-1	4.29254733042229	-0.316921204822882	0.349905451514103	-0.905733830243306	0.365076751747369	0.864436855814815
hsa-miR-299-5p|hsa-mir-299	523.580748003403	0.138003648141249	0.16531281429421	0.834803089708713	0.403828585950435	0.864436855814815
hsa-miR-1304-5p|hsa-mir-1304	28.1408467144229	0.277652436340706	0.344304183278493	0.806416098976422	0.420002967350664	0.864436855814815
hsa-miR-889-3p|hsa-mir-889	1119.33138039997	0.239811818772885	0.286760543460074	0.836278993892597	0.402997967710692	0.864436855814815
hsa-miR-584-5p|hsa-mir-584	25.2382104541769	-0.206496265076538	0.232502127260709	-0.88814785270756	0.374461225029646	0.864436855814815
hsa-miR-548ad-5p*hsa-miR-548ae-5p|hsa-mir-548ay	6.52621935511105	-0.164394786448575	0.210504294107423	-0.780956926060058	0.434827829107778	0.864436855814815
hsa-miR-191-5p|hsa-mir-191	51396.5329992322	-0.112649693053382	0.111999753396049	-1.00580304543203	0.314510322047541	0.864436855814815
hsa-miR-6511a-5p|hsa-mir-6511a-4	4.95304060673443	0.151969416100007	0.202858342919056	0.749140577179248	0.453772480305381	0.864436855814815
hsa-miR-181a-5p|hsa-mir-181a-2	51382.4417230226	0.104902956518853	0.123343228434497	0.850496276531008	0.395049229693858	0.864436855814815
hsa-miR-6511a-3p|hsa-mir-6511a-1	68.3869038765082	-0.313684365310764	0.312248288472013	-1.00459915039336	0.315089906548551	0.864436855814815
hsa-miR-6511a-5p|hsa-mir-6511b-1	4.95304060673443	0.151969416100007	0.202858342919056	0.749140577179248	0.453772480305381	0.864436855814815
hsa-miR-106b-3p|hsa-mir-106b	1269.12529602769	-0.212836196481596	0.197314039540755	-1.07866727059549	0.280736081043805	0.864436855814815
hsa-miR-24-3p|hsa-mir-24-1	319616.878766448	-0.053595006686415	0.0684737778716199	-0.782708481294828	0.43379832060329	0.864436855814815
hsa-miR-28-5p|hsa-mir-28	6760.59216529137	0.0598625754834575	0.0777045489704764	0.770387014358735	0.441070354036292	0.864436855814815
hsa-miR-548ay-5p|hsa-mir-548ay	20.7483312228287	-0.402209628255783	0.444106127042823	-0.905661065597051	0.365115276267405	0.864436855814815
hsa-miR-214-5p|hsa-mir-214	565.674200218005	0.332605220381207	0.324432577741355	1.02519057332882	0.305273275296812	0.864436855814815
hsa-miR-1256|hsa-mir-1256	5.22097548408884	-0.15412525735001	0.204553380535285	-0.753472061652988	0.451166293831021	0.864436855814815
hsa-miR-548au-5p|hsa-mir-548c	25.6609556965782	0.2735062651151	0.341976190506781	0.799781600905565	0.423837344966212	0.864436855814815
hsa-miR-1268b|hsa-mir-1268b	10.4564190586616	0.184999532201923	0.221466819767434	0.835337466787096	0.403527727711143	0.864436855814815
hsa-miR-1268a|hsa-mir-1268b	49.1716149934887	0.383529067178985	0.41727928194419	0.919118402888453	0.358033644545701	0.864436855814815
hsa-miR-181c-3p|hsa-mir-181c	16.1692351097048	0.202962700524526	0.230636912744531	0.880009613852839	0.378854101482726	0.864436855814815
hsa-miR-127-5p|hsa-mir-127	1666.66183362572	-0.11292229374353	0.132235049711965	-0.853951308594035	0.39313196879502	0.864436855814815
hsa-miR-196a-5p|hsa-mir-196a-2	24942.9828196653	-0.163005349340793	0.175556326706675	-0.928507404994568	0.353144428445936	0.864436855814815
hsa-miR-29b-2-5p|hsa-mir-29b-2	4.85077053291143	0.151488451536367	0.202567380845907	0.747842277980599	0.454555297566705	0.864436855814815
hsa-miR-1303|hsa-mir-1303	76.3221122246367	-0.319153825283436	0.364724109135743	-0.875055466006097	0.381543726828977	0.864436855814815
hsa-let-7i-3p|hsa-let-7i	479.226525081782	0.151261210590592	0.155432699605619	0.973162088636361	0.330472749641807	0.864436855814815
hsa-miR-148a-5p|hsa-mir-148a	35.8609572446202	0.382174656354969	0.464395691346922	0.822950478387339	0.410536155430461	0.864436855814815
hsa-miR-326|hsa-mir-326	6.25599056566552	-0.385417726669662	0.365889669560083	-1.05337143607541	0.292170790184205	0.864436855814815
hsa-miR-2110|hsa-mir-2110	147.801427295344	-0.311132012775444	0.362405309724891	-0.858519465433966	0.390605686678989	0.864436855814815
hsa-miR-219a-1-3p|hsa-mir-219a-1	16.7396765165169	0.450697358985104	0.45975720852199	0.980294274088684	0.326940880325197	0.864436855814815
hsa-miR-181b-2-3p|hsa-mir-181b-2	51.5191228622444	0.489132737528201	0.459224140814799	1.06512853758153	0.286817766776172	0.864436855814815
hsa-miR-548d-5p|hsa-mir-548d-2	25.8463909702444	-0.333840258087682	0.411497616376244	-0.811281146723441	0.417204234422783	0.864436855814815
hsa-miR-3909|hsa-mir-3909	75.3223542262089	-0.408452238655867	0.442187714910454	-0.923707793959364	0.355638473091132	0.864436855814815
hsa-miR-138-5p|hsa-mir-138-1	608.075859282179	0.179437199471838	0.217637789219201	0.824476301269135	0.409668976026802	0.864436855814815
hsa-miR-522-5p*hsa-miR-518e-5p*hsa-miR-519a-5p*hsa-miR-523-5p*hsa-miR-519b-5p*hsa-miR-519c-5p|hsa-mir-522	18.7232131130332	0.397212473609894	0.457134043831454	0.868919038014913	0.384891415638069	0.864436855814815
hsa-miR-129-5p|hsa-mir-129-1	57.8244097542997	-0.452476663384547	0.457785771252694	-0.988402636775672	0.322955496675749	0.864436855814815
hsa-miR-1248|hsa-mir-1248	31.2734346932192	-0.213380648435792	0.235802841711121	-0.904911267766663	0.365512397152995	0.864436855814815
hsa-miR-6511a-5p|hsa-mir-6511b-2	4.95304060673443	0.151969416100007	0.202858342919056	0.749140577179248	0.453772480305381	0.864436855814815
hsa-miR-548o-3p|hsa-mir-548o	30.6507641706871	-0.367798164283307	0.447696889301883	-0.821533883911576	0.411342231834178	0.864436855814815
hsa-miR-6511a-5p|hsa-mir-6511a-3	4.95304060673443	0.151969416100007	0.202858342919056	0.749140577179248	0.453772480305381	0.864436855814815
hsa-miR-548ad-5p*hsa-miR-548ae-5p|hsa-mir-548d-1	7.27207299569517	-0.169264221548554	0.213239035546279	-0.793776904472157	0.427325320222175	0.864436855814815
hsa-miR-140-5p|hsa-mir-140	974.243832717878	0.103784648376895	0.109764935524124	0.945517326469758	0.34439482936818	0.864436855814815
hsa-miR-130b-5p|hsa-mir-130b	3342.31942226087	-0.0677366884656053	0.0756499005831318	-0.895396926413266	0.370574943102986	0.864436855814815
hsa-miR-92b-5p|hsa-mir-92b	23.9843654127288	0.217207578036283	0.237506315134951	0.914533905815795	0.360436370288479	0.864436855814815
hsa-miR-582-5p|hsa-mir-582	46.9656474927298	-0.423258681399755	0.46130815215453	-0.917518321371375	0.358871096738321	0.864436855814815
hsa-let-7d-3p|hsa-let-7d	6251.89776779175	-0.182488743506514	0.170239415062844	-1.07195353930903	0.283740900792141	0.864436855814815
hsa-miR-381-5p|hsa-mir-381	21.8006798566337	0.339033561899409	0.355647788564755	0.953284605726371	0.340445889144075	0.864436855814815
hsa-miR-4717-3p|hsa-mir-4717	5.65923228839667	0.158641676917681	0.206821847994909	0.76704506054692	0.443054724849911	0.864436855814815
hsa-miR-4677-3p|hsa-mir-4677	21.6697041041319	-0.477852749739232	0.455095320488812	-1.05000585201794	0.293715422211236	0.864436855814815
hsa-miR-522-5p*hsa-miR-518e-5p*hsa-miR-519a-5p*hsa-miR-523-5p*hsa-miR-519b-5p*hsa-miR-519c-5p|hsa-mir-519b	18.7232131130332	0.397212473609894	0.457134043831454	0.868919038014913	0.384891415638069	0.864436855814815
hsa-miR-22-5p|hsa-mir-22	4124.48217721695	0.126146924420496	0.121201926527317	1.04079966412138	0.297968535985403	0.864436855814815
hsa-miR-181b-5p|hsa-mir-181b-1	13232.1385476422	0.096694662657081	0.0950273632642863	1.017545466227	0.308894014791602	0.864436855814815
hsa-miR-153-3p|hsa-mir-153-2	4.29254733042229	-0.316921204822882	0.349905451514103	-0.905733830243306	0.365076751747369	0.864436855814815
hsa-miR-4473|hsa-mir-4473	37.5407143988073	0.314134215396005	0.410634817488523	0.764996541981697	0.444273603774388	0.864436855814815
hsa-miR-6511a-3p|hsa-mir-6511a-4	68.3869038765082	-0.313684365310764	0.312248288472013	-1.00459915039336	0.315089906548551	0.864436855814815
hsa-miR-6511a-5p|hsa-mir-6511a-1	4.95304060673443	0.151969416100007	0.202858342919056	0.749140577179248	0.453772480305381	0.864436855814815
hsa-miR-210-5p|hsa-mir-210	62.8624627934988	-0.248519474732109	0.331148032504018	-0.750478487982844	0.452966575182835	0.864436855814815
hsa-miR-579-3p|hsa-mir-579	11.1435727294843	0.476729852085847	0.448799401186081	1.06223370803515	0.288129600776528	0.864436855814815
hsa-miR-6511a-3p|hsa-mir-6511a-3	68.3869038765082	-0.313684365310764	0.312248288472013	-1.00459915039336	0.315089906548551	0.864436855814815
hsa-miR-6515-5p|hsa-mir-6515	13.0838849498695	-0.386609319046094	0.453580733689885	-0.852349516481934	0.394020130793022	0.864436855814815
hsa-miR-143-5p|hsa-mir-143	37.2804671206097	0.300044138050325	0.347589736108997	0.863213457937772	0.388020115667692	0.864436855814815
hsa-miR-106a-5p|hsa-mir-106a	127.961965040852	0.374757460531103	0.400833776857447	0.934944812957672	0.3498167409488	0.864436855814815
hsa-miR-329-3p|hsa-mir-329-2	3946.34861710096	-0.0757324758143363	0.0920623050379693	-0.822621981744884	0.410722994316358	0.864436855814815
hsa-miR-654-3p|hsa-mir-654	4598.11361913734	0.126498069069707	0.147535308497846	0.857408781380316	0.391219007882164	0.864436855814815
hsa-miR-199a-3p*hsa-miR-199b-3p|hsa-mir-199a-1	69307.977154388	0.138927844035246	0.144775784934658	0.959606912840768	0.337253088579753	0.864436855814815
hsa-miR-615-3p|hsa-mir-615	9074.38351554383	-0.111183490793752	0.141462388910062	-0.785957961337971	0.431892115947747	0.864436855814815
hsa-miR-195-5p|hsa-mir-195	591.592373990114	0.199494150820466	0.249243890622708	0.800397355064762	0.423480612949319	0.864436855814815
hsa-miR-1285-5p|hsa-mir-1285-1	7.08560958554914	-0.168102556786568	0.212591502198755	-0.790730368090662	0.429101350910641	0.864436855814815
hsa-miR-6511a-3p|hsa-mir-6511a-2	68.3869038765082	-0.313684365310764	0.312248288472013	-1.00459915039336	0.315089906548551	0.864436855814815
hsa-miR-10527-5p|hsa-mir-10527	48.4287041103585	0.294844935078338	0.396033226062944	0.744495450569789	0.45657679251083	0.866153032851427
hsa-miR-2116-3p|hsa-mir-2116	5.76089586454039	-0.149800851955861	0.201911321761041	-0.741914077176654	0.458139396170734	0.86699240253337
hsa-miR-126-5p|hsa-mir-126	68.0703745917867	-0.265030515337999	0.358399001935306	-0.739484523971524	0.459612833784739	0.867659349632654
hsa-miR-432-5p|hsa-mir-432	1699.84093029593	-0.16179133137231	0.220714159585105	-0.733035577220976	0.463536730600852	0.867886329023484
hsa-miR-4463|hsa-mir-4463	4.47512184350472	-0.146881513295205	0.200195573706064	-0.733690114002537	0.463137625062458	0.867886329023484
hsa-miR-452-5p|hsa-mir-452	477.284334037661	0.201886498839143	0.275831911100437	0.73191857328513	0.464218269012561	0.867886329023484
hsa-miR-574-3p|hsa-mir-574	10913.7474470262	0.0702585869862324	0.0955625522449217	0.735210449446384	0.462211336071646	0.867886329023484
hsa-miR-6815-5p|hsa-mir-6815	5.4874080381329	-0.159284858400284	0.21882991076017	-0.727893448601066	0.466678813907271	0.870384101118621
hsa-miR-17-3p|hsa-mir-17	39.0600609888373	0.240086730924885	0.331417892228801	0.724422961326228	0.468806107482723	0.872249824979874
hsa-miR-7-2-3p|hsa-mir-7-2	4.66358236653269	-0.140594175701649	0.196241363685185	-0.716434971004346	0.473722807734232	0.879284060398789
hsa-miR-1323|hsa-mir-1323	281.777973672488	0.178172061702945	0.249919716264067	0.712917189433295	0.475897001689793	0.881206409827511
hsa-miR-219b-3p|hsa-mir-219b	4.38925399203077	-0.137921818015852	0.194550412168198	-0.708925858746637	0.478370487198569	0.883672451292822
hsa-miR-493-5p|hsa-mir-493	24231.7864326162	0.0412322033228764	0.0583771315978837	0.706307456263767	0.479996957536766	0.884565821746327
hsa-miR-4787-3p|hsa-mir-4787	33.7553943882467	-0.287935889373314	0.431136718062044	-0.667852858062249	0.504227521894401	0.885179871384062
hsa-miR-1292-5p|hsa-mir-1292	87.127271475484	-0.235509192601898	0.351520056418204	-0.669973699371828	0.502874556312266	0.885179871384062
hsa-miR-6724-5p|hsa-mir-6724-4	25.5414483514976	-0.218273766760658	0.334244486794842	-0.65303625155868	0.513732908013605	0.885179871384062
hsa-miR-576-5p|hsa-mir-576	235.13941652185	0.183038033118134	0.280892294836838	0.651630665855235	0.514639460107013	0.885179871384062
hsa-miR-377-5p|hsa-mir-377	167.055966365252	-0.233787618136802	0.334181554154767	-0.699582652693422	0.484187979190009	0.885179871384062
hsa-miR-541-3p|hsa-mir-541	29.9870938236909	-0.304244841108529	0.459610910771069	-0.66196174629125	0.507995738030017	0.885179871384062
hsa-miR-320c|hsa-mir-320c-1	289.307650454828	0.126927349559217	0.186755074955787	0.679646052934659	0.496728602136168	0.885179871384062
hsa-miR-374b-3p|hsa-mir-374b	245.32237743475	0.129687604494811	0.198074445474457	0.654741726951016	0.512634054839229	0.885179871384062
hsa-miR-6724-5p|hsa-mir-6724-2	25.5414483514976	-0.218273766760658	0.334244486794842	-0.65303625155868	0.513732908013605	0.885179871384062
hsa-miR-664b-3p|hsa-mir-664b	7.81703886859004	-0.265485944418957	0.394926570737129	-0.672241282533682	0.501430103641436	0.885179871384062
hsa-miR-154-5p|hsa-mir-154	39.4775401128534	0.310121153643805	0.447134835687612	0.693574127739109	0.487949323537261	0.885179871384062
hsa-miR-99b-5p|hsa-mir-99b	71939.0073751253	-0.0400272433738446	0.0601256576749511	-0.665726495504437	0.505585934894603	0.885179871384062
hsa-miR-708-3p|hsa-mir-708	190.758104358477	-0.17039860527585	0.260534203832338	-0.654035450122731	0.513088966701895	0.885179871384062
hsa-miR-330-5p|hsa-mir-330	79.6767301633929	0.232793588372148	0.332656530903116	0.699801647483505	0.484051185752331	0.885179871384062
hsa-miR-548au-5p|hsa-mir-548am	17.2694998872661	0.211801707699935	0.324566648413845	0.652567689055571	0.514035021563515	0.885179871384062
hsa-miR-590-3p|hsa-mir-590	259.710383253623	-0.185133954094105	0.275522686396687	-0.671937242320424	0.501623649916215	0.885179871384062
hsa-miR-184|hsa-mir-184	239.204186511439	-0.183182637231953	0.264453714634826	-0.69268316947222	0.488508403526448	0.885179871384062
hsa-miR-518f-3p|hsa-mir-518f	6.49621187136038	0.277146200916336	0.419048269095756	0.66137058987113	0.508374681952678	0.885179871384062
hsa-miR-93-5p|hsa-mir-93	31072.8870074016	0.0904278702192252	0.137115581990282	0.659501049455009	0.509574072395208	0.885179871384062
hsa-miR-744-3p|hsa-mir-744	21.3118315014847	-0.232173047177667	0.342148808024173	-0.678573304166719	0.497408262507266	0.885179871384062
hsa-miR-130a-5p|hsa-mir-130a	25.8312206979228	0.294159463817492	0.446477658025558	0.658844756349829	0.5099954636191	0.885179871384062
hsa-miR-122-5p|hsa-mir-122	180.260922882677	-0.15211877892419	0.227203897312693	-0.6695253942534	0.503160387242653	0.885179871384062
hsa-miR-1185-1-3p|hsa-mir-1185-1	395.200828631036	0.185013222499613	0.268928579492966	0.687964153339279	0.491475355381494	0.885179871384062
hsa-miR-142-5p|hsa-mir-142	19.1274998295335	0.307183010502378	0.44647354562753	0.688020630809434	0.491439789610663	0.885179871384062
hsa-miR-196a-5p|hsa-mir-196a-1	17445.4675340412	-0.114912491702922	0.165509063262377	-0.694297275556168	0.487495799211615	0.885179871384062
hsa-miR-518b|hsa-mir-518b	39.5493249269613	-0.287696585779536	0.409116333620897	-0.703214616813921	0.48192201144613	0.885179871384062
hsa-let-7b-5p|hsa-let-7b	190057.520686076	-0.15058261006469	0.222551627044142	-0.67661877859389	0.498647861400214	0.885179871384062
hsa-miR-6724-5p|hsa-mir-6724-1	25.5414483514976	-0.218273766760658	0.334244486794842	-0.65303625155868	0.513732908013605	0.885179871384062
hsa-miR-6724-5p|hsa-mir-6724-3	25.5414483514976	-0.218273766760658	0.334244486794842	-0.65303625155868	0.513732908013605	0.885179871384062
hsa-miR-525-5p|hsa-mir-525	18.6876526802294	0.321013692980107	0.461189260718155	0.696056305561475	0.486393568859943	0.885179871384062
hsa-miR-1306-5p|hsa-mir-1306	92.0332639939173	0.215431583195623	0.332766075239216	0.647396472253836	0.517375378505957	0.887311486982836
hsa-miR-125b-1-3p|hsa-mir-125b-1	2719.14359174529	0.121757018604798	0.188429806292814	0.646166447868607	0.518171566041656	0.887311486982836
hsa-miR-485-5p|hsa-mir-485	842.367989229202	-0.165136634765417	0.25671206792707	-0.643275698329582	0.520045222107258	0.888023901523452
hsa-miR-361-5p|hsa-mir-361	6501.6018577085	0.121737534581491	0.189626446646122	0.641986055925395	0.520882236810914	0.888023901523452
hsa-miR-30e-3p|hsa-mir-30e	1428.31979553501	-0.0834094613332246	0.130882506408883	-0.637285024727824	0.523939203601464	0.88931785874459
hsa-miR-194-3p|hsa-mir-194-2	6.15065069092052	-0.28098595868991	0.440027085243992	-0.63856514317546	0.523105863127971	0.88931785874459
hsa-miR-3617-5p|hsa-mir-3617	6.55166790729748	0.207417226511167	0.327044067727731	0.63421797543151	0.52593857811225	0.890758116977858
hsa-miR-331-3p|hsa-mir-331	986.068698783974	-0.154332793511286	0.246396996864295	-0.626358257102808	0.531079982713871	0.897501979520821
hsa-miR-3200-3p|hsa-mir-3200	19.557136087743	0.210628843687855	0.340762534512645	0.618110333018547	0.53650261139207	0.903981902011095
hsa-miR-320c|hsa-mir-320c-2	288.877797190402	0.115579833439399	0.187871516508058	0.615206794450086	0.538418161275342	0.903981902011095
hsa-miR-320d|hsa-mir-320d-1	160.137195819626	0.140338170480384	0.227627249087815	0.616526233316837	0.537547263465285	0.903981902011095
hsa-miR-200b-3p|hsa-mir-200b	113.820735186863	-0.188459425513361	0.309385762764502	-0.609140588207391	0.542431256351219	0.908748468432562
hsa-miR-641|hsa-mir-641	126.087921503427	0.189963969205081	0.316948872624225	0.599352089919886	0.548938118569224	0.915685568475387
hsa-miR-200a-3p|hsa-mir-200a	25.7427385099113	-0.277730755724861	0.463135311688013	-0.599675189336355	0.548722726400038	0.915685568475387
hsa-miR-4443|hsa-mir-4443	25.2719338857155	0.200066319352417	0.336183461297786	0.595110534528055	0.551769587360788	0.918429377671505
hsa-miR-4485-3p|hsa-mir-4485	55675.1576833185	-0.22633640105217	0.383539409862677	-0.590125539206539	0.555106487825869	0.922000904672151
hsa-miR-522-5p*hsa-miR-518e-5p*hsa-miR-519a-5p*hsa-miR-523-5p*hsa-miR-519b-5p*hsa-miR-519c-5p|hsa-mir-519a-1	21.281925232088	0.269501721220117	0.458158349251165	0.588228331232211	0.556379043394259	0.922135716460721
hsa-miR-4731-5p|hsa-mir-4731	5.7269004732488	-0.229343721484888	0.393621578638788	-0.582650276130692	0.560128752906675	0.926366783653348
hsa-miR-576-3p|hsa-mir-576	170.876819331848	0.185863384620193	0.323956634494595	0.573729211967392	0.566151057386941	0.926429002996813
hsa-miR-219a-2-3p|hsa-mir-219a-2	14.7693004124022	0.267339851022746	0.465113996973761	0.574783499877832	0.565437727286842	0.926429002996813
hsa-miR-3615|hsa-mir-3615	858.73187602215	-0.0813892090366728	0.14165426435389	-0.574562364274055	0.565587311609003	0.926429002996813
hsa-miR-30c-2-3p|hsa-mir-30c-2	981.044282225041	-0.0718495014736149	0.124691220718743	-0.576219408707858	0.564466888053252	0.926429002996813
hsa-miR-20a-3p|hsa-mir-20a	104.065493181693	0.221347759790677	0.383187608202297	0.57764853312746	0.563501433114929	0.926429002996813
hsa-miR-671-3p|hsa-mir-671	337.699157031532	-0.14176143074836	0.248954878599542	-0.569426201028146	0.569066940086112	0.929235889507702
hsa-miR-23b-5p|hsa-mir-23b	677.907798831386	0.204231893864771	0.362613494381499	0.563221989885193	0.573283730804476	0.931997597461151
hsa-miR-519c-3p|hsa-mir-519c	8.21468316661285	0.260023426787106	0.464443426943724	0.559860279427773	0.575574743651718	0.931997597461151
hsa-miR-18a-5p|hsa-mir-18a	767.371743469422	-0.100484362941516	0.179322260078584	-0.56035632663497	0.57523641455431	0.931997597461151
hsa-miR-331-5p|hsa-mir-331	304.082149859242	-0.142415117578943	0.252735100488003	-0.563495601932441	0.573097454087117	0.931997597461151
hsa-miR-217-5p|hsa-mir-217	37.064358736028	0.244238108025333	0.439345963370409	0.555912944212983	0.578270368915968	0.934407652486345
hsa-miR-1185-5p|hsa-mir-1185-1	8.04242516673254	0.112669494967165	0.21477258931423	0.524599043699754	0.599861951668104	0.941503077266674
hsa-miR-941|hsa-mir-941-5	219.800133492922	-0.123628606702558	0.256712482339169	-0.481583932250008	0.630101542666844	0.941503077266674
hsa-miR-941|hsa-mir-941-3	219.800133492922	-0.123628606702558	0.256712482339169	-0.481583932250008	0.630101542666844	0.941503077266674
hsa-miR-1229-3p|hsa-mir-1229	7.44304376801137	0.159004857420312	0.32003933102638	0.496829114441581	0.619309562285395	0.941503077266674
hsa-miR-301a-3p|hsa-mir-301a	153.15530466733	-0.174076783690601	0.353044152784994	-0.493073691540827	0.621960519161808	0.941503077266674
hsa-miR-937-3p|hsa-mir-937	47.6491881393752	0.173641746479356	0.354794122786814	0.48941550980452	0.624547557767593	0.941503077266674
hsa-miR-1270|hsa-mir-1270	14.540653136236	-0.228145171158785	0.446080607981727	-0.511443822207421	0.609040316083558	0.941503077266674
hsa-miR-625-3p|hsa-mir-625	389.678884352853	-0.109608392235053	0.20135809429128	-0.544345597930103	0.586203674586114	0.941503077266674
hsa-miR-1277-3p|hsa-mir-1277	5.44667973998615	-0.173620154078823	0.331888227179737	-0.523128390404753	0.600884909949389	0.941503077266674
hsa-miR-9-5p|hsa-mir-9-1	1909.72371521417	0.0461753753367237	0.0870446830786966	0.530478987383719	0.595779874023025	0.941503077266674
hsa-miR-320d|hsa-mir-320d-2	161.90407202339	0.11763346260994	0.224232514290052	0.52460484146281	0.599857920415242	0.941503077266674
hsa-miR-9-5p|hsa-mir-9-3	1907.54340089818	0.0462602201083818	0.0878417856922178	0.526631144208174	0.598449759959766	0.941503077266674
hsa-miR-941|hsa-mir-941-4	219.800133492922	-0.123628606702558	0.256712482339169	-0.481583932250008	0.630101542666844	0.941503077266674
hsa-miR-375-3p|hsa-mir-375	111.055580410004	-0.167446051877997	0.325938011475661	-0.513735882230788	0.607436661251363	0.941503077266674
hsa-miR-941|hsa-mir-941-1	219.800133492922	-0.123628606702558	0.256712482339169	-0.481583932250008	0.630101542666844	0.941503077266674
hsa-miR-9-5p|hsa-mir-9-2	1909.72371521417	0.0461753753367237	0.0870446830786966	0.530478987383719	0.595779874023025	0.941503077266674
hsa-miR-487a-3p|hsa-mir-487a	404.739755313806	0.151183734592926	0.308167770235272	0.490589053091127	0.623717130467917	0.941503077266674
hsa-miR-30e-5p|hsa-mir-30e	39095.5043913516	0.062070575567303	0.127629729944712	0.486333204608293	0.626730940549418	0.941503077266674
hsa-miR-150-5p|hsa-mir-150	12.9574909661419	0.254069166951395	0.464794407400213	0.546626987989182	0.58463502395474	0.941503077266674
hsa-miR-941|hsa-mir-941-2	219.800133492922	-0.123628606702558	0.256712482339169	-0.481583932250008	0.630101542666844	0.941503077266674
hsa-miR-508-5p|hsa-mir-508	4.52425562259581	-0.168999558645289	0.3288594823384	-0.51389595776164	0.607324733787386	0.941503077266674
hsa-miR-3074-5p|hsa-mir-3074	11.220514713551	-0.156895553394732	0.297163016838854	-0.52797806087631	0.597514563307395	0.941503077266674
hsa-miR-339-5p|hsa-mir-339	557.917369039898	0.116445685403978	0.222497703770743	0.523356796185013	0.600725983577493	0.941503077266674
hsa-miR-210-3p|hsa-mir-210	378.979772163155	-0.109110239617142	0.214358897848999	-0.509007280369591	0.610747121016044	0.941503077266674
hsa-miR-1287-5p|hsa-mir-1287	38.9824514671363	-0.230007290901872	0.46249836533713	-0.497314819122035	0.618967063142332	0.941503077266674
hsa-miR-628-3p|hsa-mir-628	44.0406237273146	0.201711751856303	0.381290131570882	0.529024318109856	0.596788580454169	0.941503077266674
hsa-miR-1185-5p|hsa-mir-1185-2	8.04242516673254	0.112669494967165	0.21477258931423	0.524599043699754	0.599861951668104	0.941503077266674
hsa-miR-151a-3p|hsa-mir-151a	11968.3533795683	-0.0718482050418551	0.144219121990301	-0.498187785713237	0.618351690670279	0.941503077266674
hsa-miR-302c-5p|hsa-mir-302c	4.92885203756627	0.215431053791528	0.44506566465387	0.484043301698121	0.628355138425454	0.941503077266674
hsa-miR-3126-3p|hsa-mir-3126	15.2816656541466	-0.2271739009567	0.444099797076836	-0.511537952622381	0.608974420040369	0.941503077266674
hsa-miR-222-3p|hsa-mir-222	56731.3083164514	-0.061101809904398	0.12406393031666	-0.492502613357822	0.622364074925727	0.941503077266674
hsa-miR-320b|hsa-mir-320b-1	678.636408640269	0.0930217200063509	0.182799617722652	0.508872617816333	0.610841514378208	0.941503077266674
hsa-miR-656-5p|hsa-mir-656	21.8835185766224	0.238603351647561	0.465412090347832	0.512671150139735	0.608181373705929	0.941503077266674
hsa-miR-26b-3p|hsa-mir-26b	142.390906257149	0.13406312689215	0.26711332316891	0.501896069060451	0.615740630555881	0.941503077266674
hsa-miR-146b-5p|hsa-mir-146b	4481.47828417084	0.0719546475174909	0.146496021980434	0.491171340660029	0.623305267215299	0.941503077266674
hsa-miR-520d-3p|hsa-mir-520d	5.49708396525694	-0.234417855496896	0.4530077782647	-0.517469824458337	0.604828228291056	0.941503077266674
hsa-miR-302b-3p|hsa-mir-302b	155.627501798388	-0.132619299097693	0.247384817654005	-0.536085036888462	0.591899780949338	0.941503077266674
hsa-miR-338-3p|hsa-mir-338	6.27050541158635	-0.174604793780368	0.335860373763961	-0.519873159859811	0.603151983687587	0.941503077266674
hsa-miR-543|hsa-mir-543	3967.18157391353	-0.0513567141931233	0.106185560964955	-0.483650636926737	0.628633831461364	0.941503077266674
hsa-miR-320b|hsa-mir-320b-2	684.558083371292	0.0899348927703552	0.189547019044003	0.474472736231621	0.635162835360178	0.945740013049334
hsa-miR-493-3p|hsa-mir-493	4661.86999427424	0.0868957159616229	0.183259763552763	0.474166910821122	0.635380887319966	0.945740013049334
hsa-miR-6500-3p|hsa-mir-6500	16.8019812511709	-0.218288525411525	0.465372437873202	-0.469061997760599	0.63902532152149	0.949338961339028
hsa-miR-152-3p|hsa-mir-152	2889.09488900406	0.0872267328270784	0.197523563368384	0.441601656731958	0.658777484930219	0.949459200752893
hsa-miR-548ay-3p|hsa-mir-548ay	14.011139463957	-0.185751330382948	0.403938946363814	-0.459850014600098	0.645623880821812	0.949459200752893
hsa-miR-520h|hsa-mir-520g	16.5654255181009	0.204832715984472	0.451851225233608	0.453318934520036	0.65031910040781	0.949459200752893
hsa-miR-4746-5p|hsa-mir-4746	7.86691418529825	-0.133612583334608	0.303415718420897	-0.440361442149351	0.659675346521435	0.949459200752893
hsa-miR-10a-3p|hsa-mir-10a	141.711995137124	0.0575096695051761	0.128839376310658	0.446367183325294	0.655332033797529	0.949459200752893
hsa-miR-3074-3p|hsa-mir-3074	4.50951304448279	0.089709485688631	0.207083831883123	0.433203716933646	0.664866778821793	0.949459200752893
hsa-miR-16-2-3p|hsa-mir-16-2	1040.92701441961	0.136578644066572	0.314166072229519	0.434733907125377	0.66375558368128	0.949459200752893
hsa-miR-29c-3p|hsa-mir-29c	151.465721442944	0.108369184452251	0.239663099356	0.452173007623828	0.651144351959947	0.949459200752893
hsa-miR-4685-3p|hsa-mir-4685	10.8418052709519	-0.140046350831835	0.317871672331111	-0.440575122044711	0.65952061653557	0.949459200752893
hsa-miR-1268a|hsa-mir-1268a	52.3641164936272	0.198538043366959	0.434866171776425	0.456549753125042	0.64799470209105	0.949459200752893
hsa-miR-505-5p|hsa-mir-505	50.7503147758041	0.144328901004381	0.322925201017333	0.446942203797325	0.654916790722227	0.949459200752893
hsa-miR-142-3p|hsa-mir-142	6.88029134519554	0.196124545133388	0.445780262619919	0.43995789311248	0.659967604349209	0.949459200752893
hsa-miR-3934-5p|hsa-mir-3934	5.16634953308474	0.133308173668521	0.306207248214509	0.43535276988327	0.66330638700956	0.949459200752893
hsa-miR-26a-5p|hsa-mir-26a-2	252902.347606225	0.0905537130317454	0.195475984596475	0.463247253715985	0.643187148876009	0.949459200752893
hsa-miR-519d-3p|hsa-mir-519d	8.15797593257216	-0.147706686000472	0.330991718982331	-0.446254928838133	0.655413109260946	0.949459200752893
hsa-miR-222-5p|hsa-mir-222	70.168075262071	0.0627411236627231	0.134333107015359	0.467056298009617	0.640459599879553	0.949459200752893
hsa-miR-34c-3p|hsa-mir-34c	56.0124352940491	0.198648780538555	0.43782357195333	0.453718788260515	0.650031242266271	0.949459200752893
hsa-miR-26a-5p|hsa-mir-26a-1	252543.786693504	0.0902218129992746	0.195465007293341	0.461575267351438	0.644385934216981	0.949459200752893
hsa-miR-940|hsa-mir-940	61.7423150798423	-0.180827178121832	0.412006964978786	-0.438893498150311	0.660738708110261	0.949459200752893
hsa-miR-520g-3p|hsa-mir-520g	16.5654255181009	0.204832715984472	0.451851225233608	0.453318934520036	0.65031910040781	0.949459200752893
hsa-miR-29b-1-5p|hsa-mir-29b-1	342.684596659746	0.0714793278157595	0.163465634450751	0.437274342438593	0.66191240047435	0.949459200752893
hsa-miR-128-1-5p|hsa-mir-128-1	67.2136069382667	-0.154188053535775	0.359464488297246	-0.428938208239014	0.667968193603124	0.952131458285115
hsa-miR-421|hsa-mir-421	685.232680440255	0.118818206192186	0.283596557801082	0.418969140928453	0.675238685290361	0.960725629438859
hsa-miR-1180-5p|hsa-mir-1180	17.9835700517796	0.132663699482966	0.320268458665013	0.414226552424028	0.678708197722217	0.961761266389031
hsa-miR-497-5p|hsa-mir-497	212.707557182325	0.113783434248526	0.276720809193172	0.41118495779295	0.680936917288358	0.961761266389031
hsa-miR-224-5p|hsa-mir-224	614.727373080262	0.0491647936377314	0.119462006862533	0.411551713628135	0.680668029804546	0.961761266389031
hsa-miR-889-5p|hsa-mir-889	7.42451762153504	0.0855448908566888	0.207237856120455	0.41278602499616	0.679763391226146	0.961761266389031
hsa-miR-4440|hsa-mir-4440	6.04951355664769	0.0822328621922216	0.205200793530804	0.400743392738767	0.688609059532549	0.970281891657491
hsa-miR-380-3p|hsa-mir-380	304.309803544529	0.0994121338704001	0.248800784560081	0.399565194483516	0.689476796397442	0.970281891657491
hsa-miR-675-3p|hsa-mir-675	402.944360261896	0.0687079318758929	0.173777287273435	0.395379240601117	0.692563027250186	0.972856230656341
hsa-miR-199b-5p|hsa-mir-199b	798.036062781083	-0.115499265891761	0.294967669884695	-0.391565848341653	0.695379025913	0.975042329812793
hsa-miR-514a-3p|hsa-mir-514a-1	79.283505612058	0.0441070424078183	0.323842881995799	0.136198894155069	0.891664049358779	0.98321647496254
hsa-miR-23a-3p|hsa-mir-23a	233999.676882406	-0.0278811211665669	0.0794464593197893	-0.350942274901633	0.725631655227805	0.98321647496254
hsa-miR-516b-5p|hsa-mir-516b-2	113.536507823614	0.0682548566534982	0.262940014296756	0.25958337621624	0.795185160722757	0.98321647496254
hsa-miR-3126-5p|hsa-mir-3126	51.5222930584833	-0.126097986583864	0.459193915995278	-0.274607267630175	0.78361798216664	0.98321647496254
hsa-miR-1228-5p|hsa-mir-1228	9.18026041983265	-0.0277442175521019	0.209608315184881	-0.132362199121875	0.894697812288599	0.98321647496254
hsa-miR-181d-5p|hsa-mir-181d	370.262326793965	-0.039644798794148	0.197288759770153	-0.200948086653975	0.840739166809009	0.98321647496254
hsa-miR-514a-3p|hsa-mir-514a-2	79.283505612058	0.0441070424078183	0.323842881995799	0.136198894155069	0.891664049358779	0.98321647496254
hsa-miR-522-3p|hsa-mir-522	46.8258911135227	-0.0503302727797919	0.375055834616867	-0.13419408027929	0.893249106827092	0.98321647496254
hsa-miR-191-3p|hsa-mir-191	188.788224984995	-0.10447488495658	0.280192324599245	-0.372868475630119	0.70924633556845	0.98321647496254
hsa-miR-92a-1-5p|hsa-mir-92a-1	196.730802711711	-0.0555281387518314	0.201993864290287	-0.274900126035667	0.783392970313465	0.98321647496254
hsa-miR-1294|hsa-mir-1294	48.4935260815423	-0.0578647884905498	0.465257075040865	-0.124371646547164	0.901021021798236	0.98321647496254
hsa-miR-495-5p|hsa-mir-495	10.8733566070769	0.0393069327885004	0.312218390444722	0.125895635848074	0.89981453727901	0.98321647496254
hsa-miR-129-2-3p|hsa-mir-129-2	6.73802158098977	0.0337078228041722	0.206954601243032	0.162875445154216	0.870616504566408	0.98321647496254
hsa-miR-3180-3p|hsa-mir-3180-2	16.0408819530253	-0.065699801126893	0.325373859975133	-0.201920956809235	0.839978518352529	0.98321647496254
hsa-miR-301b-3p|hsa-mir-301b	29.0672925649379	0.0664500908204428	0.46489313946047	0.142936268961855	0.886340514166699	0.98321647496254
hsa-miR-218-5p|hsa-mir-218-1	477.686119742793	0.0537044009007905	0.264214832476887	0.203260355966157	0.838931540046347	0.98321647496254
hsa-miR-520a-3p|hsa-mir-520a	6.77770084692602	-0.149848066740481	0.462615196129406	-0.323915141556579	0.746002280193953	0.98321647496254
hsa-miR-3158-3p|hsa-mir-3158-2	59.3895172050666	0.102662192679014	0.407175142394103	0.25213276054963	0.800938448501444	0.98321647496254
hsa-miR-598-5p|hsa-mir-598	5.18823566806208	0.100716666669011	0.31323402873877	0.321538075139999	0.74780266303887	0.98321647496254
hsa-miR-526b-5p|hsa-mir-526b	58.0868054414892	-0.0759507281094256	0.360182501617939	-0.210867345771255	0.832990785482339	0.98321647496254
hsa-miR-519a-3p|hsa-mir-519a-2	6.56977047391151	-0.0668450641536105	0.4224510797443	-0.158231490836928	0.87427439022192	0.98321647496254
hsa-miR-454-5p|hsa-mir-454	63.3145118913714	-0.0677941534520728	0.333123872420521	-0.203510342742691	0.838736162491108	0.98321647496254
hsa-miR-10b-3p|hsa-mir-10b	79.1354529627303	-0.105046496519351	0.310950954401451	-0.337823360991302	0.735496304272071	0.98321647496254
hsa-miR-496|hsa-mir-496	134.062892529794	0.0473867928518847	0.365220311127511	0.129748514548908	0.896765397897266	0.98321647496254
hsa-miR-215-5p|hsa-mir-215	36.1320480035208	0.0602968884447216	0.384157131607063	0.156958919889054	0.875277223909024	0.98321647496254
hsa-miR-514a-3p|hsa-mir-514a-3	79.283505612058	0.0441070424078183	0.323842881995799	0.136198894155069	0.891664049358779	0.98321647496254
hsa-miR-202-5p|hsa-mir-202	160.476692186649	-0.0824671769859179	0.253572682885045	-0.325221061068727	0.745013769919803	0.98321647496254
hsa-miR-181a-2-3p|hsa-mir-181a-2	4096.3310976536	0.0150901252779715	0.108304166572175	0.139330976411838	0.889188612970961	0.98321647496254
hsa-miR-1307-5p|hsa-mir-1307	21.0746354451516	0.139763612916139	0.460699523493181	0.303372601422297	0.761605923300594	0.98321647496254
hsa-miR-1285-3p|hsa-mir-1285-2	25.3480009398818	0.0654648958557583	0.313907461417356	0.208548390535768	0.834800802944583	0.98321647496254
hsa-miR-99b-3p|hsa-mir-99b	904.752640884242	0.0334570130959468	0.127395423444208	0.262623351698336	0.79284089962463	0.98321647496254
hsa-miR-135a-5p|hsa-mir-135a-1	36.2418098288305	-0.0851817219057014	0.426715112140311	-0.199621994820967	0.841776224617182	0.98321647496254
hsa-miR-323a-5p|hsa-mir-323a	12.3979909992501	0.0413483768846392	0.312425362681251	0.132346415571979	0.894710295917122	0.98321647496254
hsa-miR-1283|hsa-mir-1283-1	19.0375323930032	0.112958369860679	0.452851584640153	0.24943794764556	0.803022034600958	0.98321647496254
hsa-miR-125b-5p|hsa-mir-125b-1	202083.423033615	-0.0954821123640523	0.283261350954413	-0.337081328046828	0.736055592652471	0.98321647496254
hsa-miR-378d|hsa-mir-378d-1	12.053801479344	0.0618227793040575	0.464537000334695	0.133084725779679	0.894126374750175	0.98321647496254
hsa-miR-370-3p|hsa-mir-370	7862.27752154933	0.0711388554869276	0.200231251325909	0.355283478557189	0.722377231369914	0.98321647496254
hsa-miR-6511b-3p|hsa-mir-6511b-1	29.3341377406451	0.0547992960843302	0.324026819678108	0.169119630710718	0.865702544261901	0.98321647496254
hsa-miR-509-3-5p|hsa-mir-509-3	39.9790579917714	0.0924184501361456	0.448818140427386	0.205915139811729	0.836857199010884	0.98321647496254
hsa-miR-329-5p|hsa-mir-329-2	21.0927294896659	0.0862204128033653	0.464167968187497	0.185752612658824	0.852638767299262	0.98321647496254
hsa-miR-514a-5p|hsa-mir-514a-2	19.9117622898742	0.167512863899257	0.459147050833476	0.364834890249596	0.715234658941482	0.98321647496254
hsa-miR-410-3p|hsa-mir-410	1559.72232760361	0.0323073736958312	0.14235090929258	0.226955864605181	0.820458061583212	0.98321647496254
hsa-miR-146a-5p|hsa-mir-146a	47.9774996749265	-0.146889613056051	0.440212960695802	-0.333678528737266	0.738622153446329	0.98321647496254
hsa-miR-708-5p|hsa-mir-708	745.915643736602	0.0204486952139421	0.164534357218367	0.124282220197955	0.901091824377228	0.98321647496254
hsa-miR-181c-5p|hsa-mir-181c	536.385976371302	-0.072385065221297	0.226926121099261	-0.318980754047414	0.749741107095992	0.98321647496254
hsa-miR-320a-3p|hsa-mir-320a	28929.416002358	-0.0489547353659134	0.130385448440782	-0.375461648146631	0.707317163953752	0.98321647496254
hsa-miR-6511b-3p|hsa-mir-6511b-2	28.0288938696229	0.0775115533940197	0.325787221213245	0.237920791077573	0.811942529528992	0.98321647496254
hsa-miR-1285-3p|hsa-mir-1285-1	27.824521243249	0.092772127455634	0.312598423471903	0.296777336319396	0.766636509347307	0.98321647496254
hsa-miR-4742-5p|hsa-mir-4742	18.6315753062904	-0.0573354603592587	0.465233559989694	-0.123240164274754	0.901916921477265	0.98321647496254
hsa-miR-1973|hsa-mir-1973	254.619712627908	-0.101615516551172	0.296242368861894	-0.343014798799913	0.731587326999062	0.98321647496254
hsa-miR-618|hsa-mir-618	7.92740278382553	0.0602793197955566	0.209546190962782	0.287666024939881	0.773602399333035	0.98321647496254
hsa-miR-3129-3p|hsa-mir-3129	77.0664698907257	-0.0560446459012067	0.321181457859297	-0.17449527215783	0.861476246042224	0.98321647496254
hsa-miR-516a-5p|hsa-mir-516a-1	143.811806222711	-0.0644954541409859	0.283675863823933	-0.227356156676818	0.82014680948961	0.98321647496254
hsa-miR-1283|hsa-mir-1283-2	19.0375323930032	0.112958369860679	0.452851584640153	0.24943794764556	0.803022034600958	0.98321647496254
hsa-miR-3180-3p|hsa-mir-3180-4	16.0408819530253	-0.065699801126893	0.325373859975133	-0.201920956809235	0.839978518352529	0.98321647496254
hsa-miR-26a-2-3p|hsa-mir-26a-2	72.6136533848994	0.141529543956226	0.431150813963895	0.328259948427414	0.742715124335888	0.98321647496254
hsa-miR-3158-3p|hsa-mir-3158-1	59.3895172050666	0.102662192679014	0.407175142394103	0.25213276054963	0.800938448501444	0.98321647496254
hsa-miR-148b-5p|hsa-mir-148b	48.1125340496408	0.0718680955185441	0.216392627184712	0.332118965666967	0.739799429649906	0.98321647496254
hsa-miR-1284|hsa-mir-1284	19.8826165433558	0.134644951404804	0.465121779851909	0.289483221894434	0.772211617521199	0.98321647496254
hsa-miR-514a-5p|hsa-mir-514a-1	19.9117622898742	0.167512863899257	0.459147050833476	0.364834890249596	0.715234658941482	0.98321647496254
hsa-miR-24-1-5p|hsa-mir-24-1	258.480461573249	0.0289075036379586	0.187258367996236	0.154372292930267	0.877316198804311	0.98321647496254
hsa-miR-17-5p|hsa-mir-17	5039.68081801512	0.0368332676463746	0.13948763000292	0.264061176217587	0.791732779260923	0.98321647496254
hsa-miR-605-3p|hsa-mir-605	4.32789927910997	-0.0968457664204974	0.323669612880018	-0.299211796741628	0.764778448885931	0.98321647496254
hsa-miR-4662a-3p|hsa-mir-4662a	7.00614595719912	0.111022117270815	0.387451605997215	0.286544475625719	0.774461134191656	0.98321647496254
hsa-miR-34a-3p|hsa-mir-34a	34.2642623976756	0.0722354351558439	0.419681889324152	0.172119495726086	0.863343586114952	0.98321647496254
hsa-miR-508-3p|hsa-mir-508	68.6729979832704	0.119159514924666	0.324287142860704	0.367450629937092	0.713282911566798	0.98321647496254
hsa-miR-548n|hsa-mir-548n	14.0263810071723	0.0407458117058683	0.212672391539341	0.191589568401176	0.84806371435107	0.98321647496254
hsa-miR-12136|hsa-mir-12136	32031.6932287264	-0.0479115748663561	0.178603818535978	-0.268256161929174	0.788502147591683	0.98321647496254
hsa-miR-323b-3p|hsa-mir-323b	160.351501059118	0.119877164783507	0.326687858629704	0.366947107512145	0.713658471994006	0.98321647496254
hsa-miR-519a-3p|hsa-mir-519a-1	6.56977047391151	-0.0668450641536105	0.4224510797443	-0.158231490836928	0.87427439022192	0.98321647496254
hsa-miR-144-3p|hsa-mir-144	7.1367341592992	0.0906387318954526	0.463933080743582	0.195370271398148	0.845103088137049	0.98321647496254
hsa-miR-520a-5p|hsa-mir-520a	9.61242243667168	-0.133672001816877	0.465245525273538	-0.287314965013979	0.773871165084614	0.98321647496254
hsa-miR-550a-3p|hsa-mir-550a-1	15.6962474318962	0.0893581501283061	0.460993561161445	0.193838174015215	0.846302595314147	0.98321647496254
hsa-miR-3691-5p|hsa-mir-3691	5.90346242795533	0.0455022905514701	0.206207525160372	0.220662609262596	0.825355147277502	0.98321647496254
hsa-miR-3180-3p|hsa-mir-3180-1	16.0408819530253	-0.065699801126893	0.325373859975133	-0.201920956809235	0.839978518352529	0.98321647496254
hsa-miR-627-5p|hsa-mir-627	8.20257170642189	0.0638550394719079	0.210029227702658	0.304029301875587	0.761105567483019	0.98321647496254
hsa-miR-199a-5p|hsa-mir-199a-2	29543.1901880678	0.0391370674665077	0.10826791060462	0.361483538824639	0.717738008374698	0.98321647496254
hsa-miR-382-5p|hsa-mir-382	3604.07379147402	-0.0396051504045284	0.127699114540245	-0.310144283671182	0.756451237901413	0.98321647496254
hsa-miR-548o-5p*hsa-miR-548c-5p*hsa-miR-548am-5p|hsa-mir-548am	22.8566629359766	0.0474994934699226	0.302231781000093	0.157162470845209	0.875116804613097	0.98321647496254
hsa-let-7c-5p|hsa-let-7c	24060.5336428291	-0.0346004732872471	0.154570544041909	-0.223849074878497	0.822874742507222	0.98321647496254
hsa-miR-223-3p|hsa-mir-223	18.4067008725111	-0.152590298744449	0.441655859252294	-0.345495923008422	0.729721574769834	0.98321647496254
hsa-miR-1197|hsa-mir-1197	26.4132537040931	-0.120795922082764	0.463264935933449	-0.260749115059546	0.794285987479868	0.98321647496254
hsa-miR-302a-3p|hsa-mir-302a	14.0185044347905	-0.107488235051467	0.459263384023499	-0.234044861381693	0.814950151322588	0.98321647496254
hsa-miR-548k|hsa-mir-548k	118.008596421287	-0.0998099869128451	0.368999180247964	-0.270488370315006	0.786784562738557	0.98321647496254
hsa-miR-204-5p|hsa-mir-204	235.82710683489	-0.0949479282515567	0.295481315966931	-0.321333103383711	0.747957972619941	0.98321647496254
hsa-miR-4435|hsa-mir-4435-2	16.9961256488436	-0.0870156937283501	0.46420436508074	-0.18745126128492	0.851306834128191	0.98321647496254
hsa-miR-4775|hsa-mir-4775	17.421868865051	0.119712765163121	0.315830693854354	0.379040946597568	0.704657457564773	0.98321647496254
hsa-miR-199a-5p|hsa-mir-199a-1	29563.3659899891	0.0382668394157899	0.107565350393121	0.355754332375021	0.722024551954198	0.98321647496254
hsa-miR-138-5p|hsa-mir-138-2	381.258255845884	0.0566501938210065	0.181296208107071	0.312473131195053	0.7546809797081	0.98321647496254
hsa-miR-3916|hsa-mir-3916	5.44963128235472	-0.0779398705351594	0.207902735302956	-0.374886219854613	0.707745087912935	0.98321647496254
hsa-miR-98-5p|hsa-mir-98	20513.9925984952	-0.0314575473215074	0.143185459706649	-0.219697917553611	0.826106426597975	0.98321647496254
hsa-miR-520h|hsa-mir-520h	7.78314880599875	-0.124008859498357	0.464906243221785	-0.26673950136479	0.789669737753768	0.98321647496254
hsa-miR-760|hsa-mir-760	6.27566475482966	-0.0582762262812518	0.203826411808981	-0.285911064047315	0.774946239441605	0.98321647496254
hsa-miR-149-3p|hsa-mir-149	18.5108885596298	-0.0891672723875492	0.326954714984327	-0.272720558233343	0.785068030360915	0.98321647496254
hsa-miR-302d-3p|hsa-mir-302d	34.11209970013	0.124493099702171	0.394954765324056	0.315208501409082	0.752603351152788	0.98321647496254
hsa-miR-30d-3p|hsa-mir-30d	38.1425269534341	0.136239352133067	0.45696018833165	0.298142717050414	0.765594239733434	0.98321647496254
hsa-miR-144-5p|hsa-mir-144	10.710258262204	-0.0698483536753114	0.317562781114501	-0.219951322476064	0.825909065328132	0.98321647496254
hsa-miR-205-5p|hsa-mir-205	35.3803105262757	-0.119459433389627	0.427084710351632	-0.279708990966388	0.779700779774366	0.98321647496254
hsa-miR-9-3p|hsa-mir-9-1	306.584865155204	0.0405129340255724	0.185181859236477	0.218773772941967	0.826826278141401	0.98321647496254
hsa-miR-3180-3p|hsa-mir-3180-3	16.0408819530253	-0.065699801126893	0.325373859975133	-0.201920956809235	0.839978518352529	0.98321647496254
hsa-miR-423-5p|hsa-mir-423	19571.8935487606	-0.0668189356739296	0.275683658951915	-0.242375394783861	0.808489298174738	0.98321647496254
hsa-miR-652-5p|hsa-mir-652	6.07162962769393	-0.043865277745809	0.2066223954506	-0.212296821214119	0.831875475217313	0.98321647496254
hsa-miR-218-5p|hsa-mir-218-2	446.456759253334	-0.0416272990661935	0.263090286352799	-0.158224386172784	0.874279988405012	0.98321647496254
hsa-miR-30c-1-3p|hsa-mir-30c-1	55.568720669042	-0.0976755131698357	0.422016334570072	-0.231449603175532	0.816965533327295	0.98321647496254
hsa-miR-365a-5p|hsa-mir-365a	122.942743176031	0.104091426331119	0.442753744389037	0.235100047487472	0.814131081839443	0.98321647496254
hsa-miR-758-3p|hsa-mir-758	127.283953384025	-0.0768312212248788	0.240547058741573	-0.319402039778923	0.749421664251472	0.98321647496254
hsa-miR-651-5p|hsa-mir-651	6.54935695100697	0.0479404764888836	0.207485718219708	0.231054343885583	0.817272583721112	0.98321647496254
hsa-miR-34a-5p|hsa-mir-34a	6198.11361874222	-0.0364772178102739	0.150579997297216	-0.242244776630423	0.808590501312846	0.98321647496254
hsa-miR-4435|hsa-mir-4435-1	16.9961256488436	-0.0870156937283501	0.46420436508074	-0.18745126128492	0.851306834128191	0.98321647496254
hsa-miR-136-3p|hsa-mir-136	1817.74021860112	0.0387229708756092	0.162942208978767	0.237648495858155	0.812153733577206	0.98321647496254
hsa-miR-518a-3p|hsa-mir-518a-1	9.76311472602117	-0.0954480354206101	0.328118853925907	-0.290894699523007	0.771131855275465	0.98321647496254
hsa-miR-410-5p|hsa-mir-410	64.4696740850697	0.105437500425654	0.426163621630753	0.247410841925427	0.804590284319959	0.98321647496254
hsa-let-7e-5p|hsa-let-7e	47858.2797010861	-0.0313754384478454	0.21793291528374	-0.143968332672445	0.885525475951638	0.98321647496254
hsa-miR-129-1-3p|hsa-mir-129-1	8.79784059023352	0.0669397481402905	0.207089091132576	0.323241305344454	0.746512501349338	0.98321647496254
hsa-miR-1538|hsa-mir-1538	6.24502935203909	0.114320391505439	0.303830109205618	0.37626419515938	0.706720494910939	0.98321647496254
hsa-miR-548aq-3p|hsa-mir-548h-3	7.04845002283445	0.0568172021583857	0.314784307494713	0.180495662603321	0.856763459218782	0.98321647496254
hsa-miR-516a-5p|hsa-mir-516a-2	143.811806222711	-0.0644954541409859	0.283675863823933	-0.227356156676818	0.82014680948961	0.98321647496254
hsa-miR-548o-5p*hsa-miR-548c-5p*hsa-miR-548am-5p|hsa-mir-548o-2	35.703770738807	0.0466109069527851	0.312021967588872	0.149383414613297	0.881251098106799	0.98321647496254
hsa-miR-518a-3p|hsa-mir-518a-2	9.76311472602117	-0.0954480354206101	0.328118853925907	-0.290894699523007	0.771131855275465	0.98321647496254
hsa-miR-25-3p|hsa-mir-25	10639.4432958406	-0.0624094691571214	0.206920389506362	-0.301611017193655	0.762948608402786	0.98321647496254
hsa-miR-412-5p|hsa-mir-412	730.644378138408	-0.0436303631123125	0.267220657343603	-0.163274664264488	0.870302181189456	0.98321647496254
hsa-miR-329-5p|hsa-mir-329-1	21.0927294896659	0.0862204128033653	0.464167968187497	0.185752612658824	0.852638767299262	0.98321647496254
hsa-miR-219b-5p|hsa-mir-219b	4.39934056916398	0.0722146928868375	0.201182673203755	0.358950856636145	0.719631853262374	0.98321647496254
hsa-miR-514a-5p|hsa-mir-514a-3	19.9117622898742	0.167512863899257	0.459147050833476	0.364834890249596	0.715234658941482	0.98321647496254
hsa-miR-9-3p|hsa-mir-9-2	306.584865155204	0.0405129340255724	0.185181859236477	0.218773772941967	0.826826278141401	0.98321647496254
hsa-miR-455-5p|hsa-mir-455	165.278206536978	0.0306634860292924	0.21878086513613	0.140156160412899	0.888536608851475	0.98321647496254
hsa-miR-302a-5p|hsa-mir-302a	94.6259822302402	0.0445276156433966	0.284872879899538	0.156306966318098	0.875791065505475	0.98321647496254
hsa-miR-625-5p|hsa-mir-625	20.0511877814734	-0.0276359802844625	0.210981416732018	-0.130987746278929	0.895785000934434	0.98321647496254
hsa-miR-125b-5p|hsa-mir-125b-2	201150.567471217	-0.0945116626178672	0.283493592514415	-0.333382006201998	0.738845944012998	0.98321647496254
hsa-miR-6516-5p|hsa-mir-6516	9.89391361611404	-0.0954048867536509	0.320813478581606	-0.297384284399331	0.766173140500969	0.98321647496254
hsa-miR-363-3p|hsa-mir-363	8.52416132390936	-0.150725386871206	0.464657041874865	-0.324379861463065	0.745650464405487	0.98321647496254
hsa-miR-598-3p|hsa-mir-598	241.544434799246	-0.0864273379393692	0.2871658418214	-0.30096663792319	0.763439934784188	0.98321647496254
hsa-miR-6866-5p|hsa-mir-6866	16.4255934908388	-0.0469124487673997	0.325176361032645	-0.144267709431345	0.885289075668063	0.98321647496254
hsa-miR-32-5p|hsa-mir-32	129.889666866537	0.117101118926829	0.360395424883364	0.324923988601483	0.745238600845269	0.98321647496254
hsa-miR-1468-5p|hsa-mir-1468	29.7632516407377	0.0740823777751483	0.317631766961889	0.233233528509247	0.815580071684377	0.98321647496254
hsa-miR-548aq-3p|hsa-mir-548aq	6.02742745965397	0.0949755577895598	0.31226533428603	0.304150180508233	0.761013478034826	0.98321647496254
hsa-miR-589-5p|hsa-mir-589	86.3506243533308	-0.0244534110732209	0.139220269301369	-0.17564548033079	0.860572469627874	0.98321647496254
hsa-miR-135a-5p|hsa-mir-135a-2	36.2418098288305	-0.0851817219057014	0.426715112140311	-0.199621994820967	0.841776224617182	0.98321647496254
hsa-miR-190b-5p|hsa-mir-190b	14.5646417433878	-0.129681808170299	0.457051119493511	-0.283735894387499	0.77661278494817	0.98321647496254
hsa-miR-550a-3p|hsa-mir-550a-3	15.6962474318962	0.0893581501283061	0.460993561161445	0.193838174015215	0.846302595314147	0.98321647496254
hsa-miR-539-5p|hsa-mir-539	176.172823796092	0.0312267954602838	0.246647901808414	0.126604748028789	0.899253238801713	0.98321647496254
hsa-miR-550a-3p|hsa-mir-550a-2	15.6962474318962	0.0893581501283061	0.460993561161445	0.193838174015215	0.846302595314147	0.98321647496254
hsa-miR-9-3p|hsa-mir-9-3	272.87293991948	0.0555044391103242	0.202528971144914	0.274056787019421	0.784040981811495	0.98321647496254
hsa-miR-324-5p|hsa-mir-324	450.849806619311	0.0815976276692763	0.260521100807758	0.313209284838268	0.754121664793746	0.98321647496254
hsa-miR-15b-5p|hsa-mir-15b	8579.25326553622	0.0616049254838498	0.163034415059565	0.377864547564036	0.705531220189371	0.98321647496254
hsa-miR-513c-5p|hsa-mir-513c	10.3574270070617	0.147105106405325	0.464871971405283	0.316442193665998	0.751666895139109	0.98321647496254
hsa-miR-193b-5p|hsa-mir-193b	309.824464794807	0.077915569054529	0.333884910745296	0.233360557925802	0.815481437926244	0.98321647496254
hsa-miR-548o-5p*hsa-miR-548c-5p*hsa-miR-548am-5p|hsa-mir-548c	35.703770738807	0.0466109069527851	0.312021967588872	0.149383414613297	0.881251098106799	0.98321647496254
hsa-miR-766-3p|hsa-mir-766	17.9944149479143	-0.0573035185789578	0.320183692665041	-0.178970759260078	0.857960661696527	0.98321647496254
hsa-miR-517a-3p*hsa-miR-517b-3p|hsa-mir-517a	451.76402028439	-0.0247834647117623	0.16756272909828	-0.147905592401912	0.882417274654337	0.98321647496254
hsa-miR-4785|hsa-mir-4785	5.94040083951579	0.066035793821535	0.372934679973044	0.177070670462474	0.859452879444618	0.98321647496254
hsa-miR-99a-3p|hsa-mir-99a	14.2024376785535	0.061449836034074	0.464984661429534	0.132154544292181	0.894862054089182	0.98321647496254
hsa-miR-221-3p|hsa-mir-221	55793.5382680495	-0.0561242107993406	0.180661955796051	-0.310658713684575	0.756060086926784	0.98321647496254
hsa-miR-1343-3p|hsa-mir-1343	46.2074744334686	0.136372471047106	0.432679670505126	0.315181138249226	0.752624125778785	0.98321647496254
hsa-miR-3180-3p|hsa-mir-3180-5	16.0408819530253	-0.065699801126893	0.325373859975133	-0.201920956809235	0.839978518352529	0.98321647496254
hsa-miR-3157-5p|hsa-mir-3157	8.47311871643722	0.0596524730510068	0.311833140020117	0.191296130511204	0.848293592518091	0.98321647496254
hsa-miR-517a-3p*hsa-miR-517b-3p|hsa-mir-517b	451.76402028439	-0.0247834647117623	0.16756272909828	-0.147905592401912	0.882417274654337	0.98321647496254
hsa-miR-548ar-3p|hsa-mir-548ar	6.51935772654101	0.0944848730290397	0.303946909838888	0.310859791531103	0.755907212763845	0.98321647496254
hsa-miR-374a-3p|hsa-mir-374a	308.826428855412	0.0223400534799843	0.185624166593136	0.120350996801784	0.904205108044871	0.984324547998214
hsa-miR-516b-5p|hsa-mir-516b-1	151.011260437242	0.0256713646296712	0.225564153035535	0.113809593786061	0.909388733270344	0.988577078021413
hsa-miR-6716-3p|hsa-mir-6716	12.0637953642229	-0.0356382139424787	0.323191867960244	-0.110269525552736	0.912195624935723	0.99023760687272
hsa-let-7f-5p|hsa-let-7f-2	373741.487494047	0.00663664201118548	0.0640071481855284	0.103685950699581	0.917418576272878	0.992610281150689
hsa-miR-1185-2-3p|hsa-mir-1185-2	108.672155452907	0.0467234286585422	0.455104487101469	0.102665277936767	0.918228632175573	0.992610281150689
hsa-miR-342-5p|hsa-mir-342	56.8699774515605	0.014862455870972	0.142972238246553	0.103953439165874	0.917206298465578	0.992610281150689
hsa-miR-6511b-5p|hsa-mir-6511b-2	10.1343541319014	0.0180064553460479	0.210151253147185	0.085683311787994	0.931718168598855	0.994689465511054
hsa-let-7f-5p|hsa-let-7f-1	367053.770019796	0.00618606293998476	0.0640874514194003	0.0965253384707406	0.923103350692184	0.994689465511054
hsa-miR-451a|hsa-mir-451a	227.134905617526	0.0255383672729663	0.268631502172827	0.0950684006395343	0.924260497002538	0.994689465511054
hsa-miR-6511b-5p|hsa-mir-6511a-3	10.1343541319014	0.0180064553460479	0.210151253147185	0.085683311787994	0.931718168598855	0.994689465511054
hsa-miR-6511b-5p|hsa-mir-6511b-1	10.1343541319014	0.0180064553460479	0.210151253147185	0.085683311787994	0.931718168598855	0.994689465511054
hsa-miR-6511b-5p|hsa-mir-6511a-4	10.1343541319014	0.0180064553460479	0.210151253147185	0.085683311787994	0.931718168598855	0.994689465511054
hsa-miR-6511b-5p|hsa-mir-6511a-2	10.1343541319014	0.0180064553460479	0.210151253147185	0.085683311787994	0.931718168598855	0.994689465511054
hsa-miR-26a-1-3p|hsa-mir-26a-1	31.7904700494232	0.0408044265968812	0.437464491141716	0.0932748312677626	0.925685226635797	0.994689465511054
hsa-miR-6511b-5p|hsa-mir-6511a-1	10.1343541319014	0.0180064553460479	0.210151253147185	0.085683311787994	0.931718168598855	0.994689465511054
hsa-miR-6838-5p|hsa-mir-6838	4.7527007328689	0.0331540238807984	0.404946886047051	0.0818725245783127	0.934748083280458	0.99654960944776
hsa-miR-5690|hsa-mir-5690	21.9621267859631	-0.0358785340465621	0.45326984596571	-0.0791549104046871	0.936909408293562	0.997479892736199
hsa-miR-224-3p|hsa-mir-224	37.2831537788833	0.0115695015373358	0.217105591318244	0.0532897447140209	0.957501051125363	0.998564601129957
hsa-miR-29b-3p|hsa-mir-29b-1	175.518942994797	-0.0141075736718888	0.262704314186679	-0.0537013399097202	0.957173115250624	0.998564601129957
hsa-miR-34c-5p|hsa-mir-34c	679.362049640359	0.0112594193020543	0.224215716146323	0.0502169049323303	0.959949540361453	0.998564601129957
hsa-miR-124-3p|hsa-mir-124-2	257.378420803367	-0.00252926090625716	0.202302187941649	-0.0125023902706712	0.990024795700879	0.998564601129957
hsa-miR-3913-5p|hsa-mir-3913-2	13.7397670395771	-0.00941270267137348	0.212132786945542	-0.0443717485019885	0.964608080890834	0.998564601129957
hsa-miR-1296-5p|hsa-mir-1296	85.140474163759	0.00496609716986541	0.352057911825491	0.0141059098604408	0.988745485538526	0.998564601129957
hsa-let-7g-5p|hsa-let-7g	172272.930974091	-0.00191336687615497	0.104086975742201	-0.0183823851400384	0.985333804691452	0.998564601129957
hsa-miR-124-3p|hsa-mir-124-3	257.378420803367	-0.00252926090625716	0.202302187941649	-0.0125023902706712	0.990024795700879	0.998564601129957
hsa-miR-629-5p|hsa-mir-629	988.252507493335	-0.00673090310370819	0.129033318077648	-0.0521640705205905	0.958397961508276	0.998564601129957
hsa-miR-487b-3p|hsa-mir-487b	16208.3076301823	0.00704762970539239	0.114686040701441	0.0614515041437285	0.95099963545425	0.998564601129957
hsa-miR-3179|hsa-mir-3179-1	7.06960314229437	-0.00104418156149416	0.203280193857838	-0.00513666157867009	0.995901555055429	0.998564601129957
hsa-miR-548e-3p|hsa-mir-548e	41.6735363027108	0.0102395036103541	0.373165014216659	0.0274396130940855	0.978109103453049	0.998564601129957
hsa-miR-31-3p|hsa-mir-31	20.4333950126102	-0.0125487275348641	0.21441811375811	-0.0585245682602197	0.953330793388733	0.998564601129957
hsa-miR-487b-5p|hsa-mir-487b	41.2757825310493	-0.00302318523544779	0.419314581588945	-0.00720982615007514	0.99424744086669	0.998564601129957
hsa-miR-32-3p|hsa-mir-32	96.4262687895677	-0.00436957254949352	0.135788543084201	-0.0321792431838964	0.974329109145398	0.998564601129957
hsa-miR-654-5p|hsa-mir-654	1028.80222732431	0.00968266905500425	0.204671839464779	0.0473082622422539	0.962267543140349	0.998564601129957
hsa-miR-124-3p|hsa-mir-124-1	257.378420803367	-0.00252926090625716	0.202302187941649	-0.0125023902706712	0.990024795700879	0.998564601129957
hsa-miR-548p|hsa-mir-548p	5.73510378830005	-0.00626147522151337	0.204917990405136	-0.030556005400668	0.975623628355661	0.998564601129957
hsa-miR-5581-3p|hsa-mir-5581	17.6320197059784	-0.0239323394283925	0.46510125696335	-0.0514561916788763	0.958962009552812	0.998564601129957
hsa-miR-942-3p|hsa-mir-942	5.63535315488364	-0.014680228347658	0.308247060417905	-0.0476248770312857	0.962015205517515	0.998564601129957
hsa-miR-1322|hsa-mir-1322	4.9005446352656	0.00120247240308563	0.203279333887529	0.00591536965460019	0.995280245406461	0.998564601129957
hsa-miR-302c-3p|hsa-mir-302c	5.94966391275396	0.0128404350921208	0.458398367544836	0.0280115201127214	0.977652963031752	0.998564601129957
hsa-miR-3179|hsa-mir-3179-3	7.06960314229437	-0.00104418156149416	0.203280193857838	-0.00513666157867009	0.995901555055429	0.998564601129957
hsa-miR-296-3p|hsa-mir-296	74.9404316222808	0.0183712708846307	0.313853086286191	0.0585346191812773	0.953322787638453	0.998564601129957
hsa-miR-3179|hsa-mir-3179-4	7.06960314229437	-0.00104418156149416	0.203280193857838	-0.00513666157867009	0.995901555055429	0.998564601129957
hsa-miR-33a-5p|hsa-mir-33a	29.7922079189934	-0.00600263986309219	0.321308885610785	-0.0186818358654527	0.98509491860675	0.998564601129957
hsa-miR-3177-3p|hsa-mir-3177	37.8394741778072	0.0323142034592207	0.464477223619119	0.0695711260230039	0.944535019333203	0.998564601129957
hsa-miR-365b-5p|hsa-mir-365b	153.690474444078	-0.0144558291165129	0.323362364770144	-0.0447047358983428	0.964342658773118	0.998564601129957
hsa-miR-615-5p|hsa-mir-615	16.9687685310911	-0.00596029092559283	0.465245384451765	-0.0128110694372956	0.989778525086746	0.998564601129957
hsa-miR-3152-5p|hsa-mir-3152	23.5374855956309	0.0065242020100388	0.322324056098301	0.0202411265513769	0.983851020353712	0.998564601129957
hsa-miR-3913-5p|hsa-mir-3913-1	14.7346922052084	-0.00209347277617216	0.212540636845948	-0.00984975300365518	0.992141161225192	0.998564601129957
hsa-miR-887-3p|hsa-mir-887	124.827471294843	-0.00172720100919993	0.133665202167319	-0.0129218448870325	0.989690146381392	0.998564601129957
hsa-miR-3912-3p|hsa-mir-3912	8.47080776014671	0.0106777178488582	0.317519501130101	0.0336285419032674	0.973173361987847	0.998564601129957
hsa-miR-10b-5p|hsa-mir-10b	9198.40647138655	-0.0142186768882223	0.238272780923164	-0.059673945270347	0.95241532340606	0.998564601129957
hsa-miR-29b-3p|hsa-mir-29b-2	176.069280839989	-0.00583311122592638	0.263196701419809	-0.0221625544486682	0.982318287469751	0.998564601129957
hsa-miR-378d|hsa-mir-378d-2	12.701056674138	-0.0114280435352921	0.465421696891116	-0.0245541701464031	0.980410575191079	0.998564601129957
hsa-miR-216b-5p|hsa-mir-216b	20.4706236117497	0.0216838908075494	0.465415718431258	0.0465903706059557	0.962839706840812	0.998564601129957
hsa-miR-1322|hsa-mir-598	4.9005446352656	0.00120247240308563	0.203279333887529	0.00591536965460019	0.995280245406461	0.998564601129957
hsa-miR-548l|hsa-mir-548l	6.52094639329052	0.0109783614707968	0.202570448727346	0.0541952764569986	0.956779583997016	0.998564601129957
hsa-miR-518c-3p|hsa-mir-518c	8.79111620547805	-0.00881841529459122	0.205040767899193	-0.0430081070459448	0.96569507134671	0.998564601129957
hsa-miR-132-5p|hsa-mir-132	528.619360784426	-0.0107357546076338	0.193557659700986	-0.0554654082107557	0.955767687757663	0.998564601129957
hsa-miR-125b-2-3p|hsa-mir-125b-2	542.260021796233	0.00163430742876497	0.123126866115434	0.0132733616985976	0.989409700601902	0.998564601129957
hsa-miR-517c-3p|hsa-mir-517c	29.0159402589957	-0.0134278898422819	0.400720546713337	-0.0335093619541496	0.973268400265953	0.998564601129957
hsa-miR-629-3p|hsa-mir-629	13.5162620624548	-0.0015523642421662	0.308442300413947	-0.00503291617292064	0.995984330842799	0.998564601129957
hsa-miR-3179|hsa-mir-3179-2	7.06960314229437	-0.00104418156149416	0.203280193857838	-0.00513666157867009	0.995901555055429	0.998564601129957
hsa-miR-513b-5p|hsa-mir-513b	12.5246968853246	-0.00118462766298087	0.462463302526431	-0.00256156035843117	0.99795617277357	0.999247189814674
hsa-miR-498-5p|hsa-mir-498	12.5360602268604	0.000129082969639624	0.458654160152403	0.000281438567125898	0.99977544451544	0.99977544451544
hsa-miR-3620-5p|hsa-mir-3620	2.74328374501923	-0.116961130564108	0.180496578178751	-0.647996387212825	0.516987286975029	NA
hsa-miR-1255b-5p|hsa-mir-1255b-2	3.28225824867606	-0.0966119441335695	0.201083796099242	-0.480456138225519	0.630903084594728	NA
hsa-miR-4677-5p|hsa-mir-4677	1.65101353557814	0.100107422376227	0.167365245483899	0.598137457312533	0.549748218721836	NA
hsa-miR-4635|hsa-mir-4635	1.65101353557814	0.100107422376227	0.167365245483899	0.598137457312533	0.549748218721836	NA
hsa-miR-124-5p|hsa-mir-124-3	1.53958134005604	0.271443975698541	0.300154062240776	0.904348832303309	0.365810460869352	NA
hsa-miR-4683|hsa-mir-4683	1.67817069131427	-0.100241372960734	0.168150786010906	-0.596139782268	0.55108184972695	NA
hsa-miR-6508-3p|hsa-mir-6508	1.10067569038543	0.0818318619649835	0.152177739151997	0.537738715405995	0.590757446882965	NA
hsa-miR-545-5p|hsa-mir-545	0.269487251828413	0.0331266508010722	0.0982396989254359	0.337202283429384	0.735964416070578	NA
hsa-miR-6513-3p|hsa-mir-6513	0.538974503656826	0.0537474856808346	0.124383568150849	0.432110820423251	0.665660870763809	NA
hsa-miR-3174|hsa-mir-3174	0.825506767789071	0.0698569289148908	0.141117714776846	0.495025936505263	0.620581812453115	NA
hsa-miR-4516|hsa-mir-4516	0.274328374501923	-0.0322827906280496	0.0978335082042391	-0.329976827169025	0.741417471608078	NA
hsa-miR-526a-5p*hsa-miR-520c-5p*hsa-miR-518d-5p|hsa-mir-526a-1	1.61692351097048	0.0994381428810292	0.166838534532684	0.596014243109702	0.551165711717045	NA
hsa-miR-1302|hsa-mir-1302-4	0.18646341014603	-0.0244026950901885	0.0853079033348091	-0.286054329508193	0.774836510311623	NA
hsa-miR-367-3p|hsa-mir-367	2.01994830339082	-0.182440475929873	0.315832378590724	-0.577649691092282	0.563500651166589	NA
hsa-miR-1910-5p|hsa-mir-1910	0.269487251828413	0.0331266508010722	0.0982396989254359	0.337202283429384	0.735964416070578	NA
hsa-miR-518e-3p|hsa-mir-518e	1.75782381851922	-0.00822150569543775	0.188629332065397	-0.0435855102990419	0.9652348018281	NA
hsa-miR-3907|hsa-mir-3907	0.825506767789071	0.0698569289148908	0.141117714776846	0.495025936505263	0.620581812453115	NA
hsa-miR-541-5p|hsa-mir-541	0.74585364058412	-0.0652311770995726	0.13738211168423	-0.474815653216228	0.634918374924573	NA
hsa-miR-513a-3p|hsa-mir-513a-2	1.09836473409492	-0.00284782129559579	0.17890351610659	-0.0159181963416475	0.987299653260076	NA
hsa-miR-3127-3p|hsa-mir-3127	2.58333058630829	0.0368096483134598	0.195920729613418	0.187880314584837	0.850970474614415	NA
hsa-miR-4779|hsa-mir-4779	0.37292682029206	-0.0413194563707075	0.110307382988284	-0.374584685551792	0.707969364285605	NA
hsa-miR-548ad-5p*hsa-miR-548ae-5p|hsa-mir-548ae-2	0.55939023043809	-0.0545487911965378	0.126125253696948	-0.432496978976208	0.665380247420322	NA
hsa-miR-6873-5p|hsa-mir-6873	1.92029862151346	-0.101162230513008	0.168820640445672	-0.599229041223564	0.549020159168515	NA
hsa-miR-105-5p|hsa-mir-105-1	1.63628800166452	-0.0399265951518161	0.184755696905487	-0.216104812033162	0.82890604887947	NA
hsa-miR-6721-5p|hsa-mir-6721	1.65101353557814	0.100107422376227	0.167365245483899	0.598137457312533	0.549748218721836	NA
hsa-miR-6791-3p|hsa-mir-6791	3.27741712600255	-0.0695784917965654	0.197736248531484	-0.351875249547312	0.724931821635215	NA
hsa-miR-5002-5p|hsa-mir-5002	1.09731349800769	-0.0774507577116759	0.148998459442895	-0.519809117498692	0.603196623941202	NA
hsa-miR-523-3p|hsa-mir-523	3.27467847550348	0.044088997099562	0.199809982014095	0.220654627237052	0.825361362836979	NA
hsa-miR-3117-3p|hsa-mir-3117	3.77282152559778	0.139607424559888	0.195199293664298	0.71520455806558	0.474482652960996	NA
hsa-miR-548j-3p|hsa-mir-548j	1.34743625914207	0.0910554735493664	0.160067838886542	0.568855518902254	0.569454193903282	NA
hsa-miR-6770-3p|hsa-mir-6770-3	4.28865843335869	-0.144864535096093	0.19895707972421	-0.728119528578227	0.4665404204538	NA
hsa-miR-1255b-5p|hsa-mir-1255b-1	3.28225824867606	-0.0966119441335695	0.201083796099242	-0.480456138225519	0.630903084594728	NA
hsa-miR-7112-3p|hsa-mir-7112	1.92029862151346	-0.101162230513008	0.168820640445672	-0.599229041223564	0.549020159168515	NA
hsa-miR-1-5p|hsa-mir-1-1	0.274328374501923	-0.0322827906280496	0.0978335082042391	-0.329976827169025	0.741417471608078	NA
hsa-miR-6858-3p|hsa-mir-6858	3.82291384852175	-0.0443977597249081	0.289780409330426	-0.153211736526616	0.878231302537162	NA
hsa-miR-6505-5p|hsa-mir-6505	2.31469240467401	-0.505531233091141	0.337961983507559	-1.49582277818485	0.134699843883801	NA
hsa-miR-548b-5p|hsa-mir-548b	0.37292682029206	-0.0413194563707075	0.110307382988284	-0.374584685551792	0.707969364285605	NA
hsa-miR-3664-3p|hsa-mir-3664	3.02685814855993	0.12866673992874	0.188047242465285	0.684225613957049	0.493832710410434	NA
hsa-miR-7111-3p|hsa-mir-7111	1.07794900731365	0.0811461623505921	0.151569782877626	0.535371634173993	0.592392900817799	NA
hsa-miR-3944-5p|hsa-mir-3944	0.538974503656826	0.0537474856808346	0.124383568150849	0.432110820423251	0.665660870763809	NA
hsa-miR-770-5p|hsa-mir-770	2.05109751160633	-0.109624606666846	0.175252483737732	-0.62552384039761	0.531627306443892	NA
hsa-miR-134-3p|hsa-mir-134	2.98341456233648	-0.127493313040247	0.187795531061213	-0.678894286353863	0.497204846232817	NA
hsa-miR-6735-5p|hsa-mir-6735	3.50333427376937	0.136069133468839	0.192926563022111	0.705289781445204	0.48062991833805	NA
hsa-miR-659-5p|hsa-mir-659	3.14946224570125	-0.0990015082207612	0.204885837876907	-0.483203276744975	0.628951408958994	NA
hsa-miR-372-3p|hsa-mir-372	3.54374435134632	0.0253784798143279	0.292806817665399	0.0866731178483994	0.93093134483452	NA
hsa-miR-3681-5p|hsa-mir-3681	2.92216738199269	0.0140558502423542	0.197193656398734	0.0712794239888359	0.943175370847564	NA
hsa-miR-3121-3p|hsa-mir-3121	0.274328374501923	-0.0322827906280496	0.0978335082042391	-0.329976827169025	0.741417471608078	NA
hsa-miR-3148|hsa-mir-3148	0.825506767789071	0.0698569289148908	0.141117714776846	0.495025936505263	0.620581812453115	NA
hsa-miR-5579-5p|hsa-mir-5579	2.40360860511713	-0.0772340298560706	0.198474953087068	-0.389137413334917	0.697174498489226	NA
hsa-miR-6741-3p|hsa-mir-6741	2.59238297155367	-0.0206564067753827	0.195393613992395	-0.105716898077266	0.915806972756993	NA
hsa-miR-548t-5p|hsa-mir-548t	1.07794900731365	0.0811461623505921	0.151569782877626	0.535371634173993	0.592392900817799	NA
hsa-miR-3152-3p|hsa-mir-3152	4.12753383894535	0.143419605585232	0.197607522392724	0.725780091003828	0.467973593750749	NA
hsa-miR-4669|hsa-mir-4669	1.07794900731365	0.0811461623505921	0.151569782877626	0.535371634173993	0.592392900817799	NA
hsa-miR-3936|hsa-mir-3936	0.269487251828413	0.0331266508010722	0.0982396989254359	0.337202283429384	0.735964416070578	NA
hsa-miR-6761-5p|hsa-mir-6761	0.74585364058412	-0.0652311770995726	0.13738211168423	-0.474815653216228	0.634918374924573	NA
hsa-miR-4667-5p|hsa-mir-4667	2.98341456233648	-0.127493313040247	0.187795531061213	-0.678894286353863	0.497204846232817	NA
hsa-miR-4667-3p|hsa-mir-4667	2.74328374501923	-0.116961130564108	0.180496578178751	-0.647996387212825	0.516987286975029	NA
hsa-miR-4644|hsa-mir-4644	0.550337845192714	0.0543687622561347	0.125077687060973	0.434679945989335	0.663794756679001	NA
hsa-miR-6747-3p|hsa-mir-6747	1.65101353557814	0.100107422376227	0.167365245483899	0.598137457312533	0.549748218721836	NA
hsa-miR-3911|hsa-mir-3911	0.911901323948886	0.01838086568878	0.174552635443958	0.105302710795687	0.916135612032879	NA
hsa-miR-7705|hsa-mir-7705	1.88641076279889	0.106580137169279	0.172341573936469	0.61842383549641	0.53629598985118	NA
hsa-miR-6789-5p|hsa-mir-6789	0.269487251828413	0.0331266508010722	0.0982396989254359	0.337202283429384	0.735964416070578	NA
hsa-miR-548ax|hsa-mir-548ax	3.24837038996149	0.0685124946215357	0.197571873583002	0.346772510575768	0.728762230524323	NA
hsa-miR-513a-5p|hsa-mir-513a-1	2.19462699601538	-0.106991634516307	0.173251216994241	-0.617551993991843	0.536870697654194	NA
hsa-miR-6830-3p|hsa-mir-6830	0.269487251828413	0.0331266508010722	0.0982396989254359	0.337202283429384	0.735964416070578	NA
hsa-miR-6862-3p|hsa-mir-6862-1	0.275168922596357	0.033611703320978	0.0989422418519691	0.339710347085783	0.734074668838665	NA
hsa-miR-3135a|hsa-mir-3135a	1.34743625914207	0.0910554735493664	0.160067838886542	0.568855518902254	0.569454193903282	NA
hsa-miR-515-3p|hsa-mir-515-1	0.461632332742387	0.0145991406379936	0.154241660753243	0.0946510856191407	0.924591971486735	NA
hsa-miR-200b-5p|hsa-mir-200b	1.56146747503338	0.111805253808422	0.269790927271946	0.414414431719282	0.678570621566827	NA
hsa-miR-1288-3p|hsa-mir-1288	0.735120159149876	-0.21396460374701	0.240323810393651	-0.890317956412788	0.373295182008202	NA
hsa-miR-200a-5p|hsa-mir-200a	1.82380264789777	0.0222837115889063	0.189805978483096	0.117402580082012	0.906541039603386	NA
hsa-miR-6855-5p|hsa-mir-6855	1.92029862151346	-0.101162230513008	0.168820640445672	-0.599229041223564	0.549020159168515	NA
hsa-miR-3925-5p|hsa-mir-3925	0.93231705073015	-0.0741536960997951	0.145998551340674	-0.507907067699354	0.61151851792424	NA
hsa-miR-1245b-3p|hsa-mir-1245b	1.10067569038543	0.0818318619649835	0.152177739151997	0.537738715405995	0.590757446882965	NA
hsa-miR-5000-3p|hsa-mir-5000	0.55939023043809	-0.0545487911965378	0.126125253696948	-0.432496978976208	0.665380247420322	NA
hsa-miR-6837-3p|hsa-mir-6837	0.275168922596357	0.033611703320978	0.0989422418519691	0.339710347085783	0.734074668838665	NA
hsa-miR-103a-2-5p|hsa-mir-103a-2	0.18646341014603	-0.0244026950901885	0.0853079033348091	-0.286054329508193	0.774836510311623	NA
hsa-miR-432-3p|hsa-mir-432	2.18998803923497	0.446748204310346	0.318707304982751	1.40175075163252	0.160989689508542	NA
hsa-miR-1227-3p|hsa-mir-1227	1.37164187250962	-0.0867406997601911	0.157146751267525	-0.55197259288246	0.580967130913208	NA
hsa-miR-6862-5p|hsa-mir-6862-2	0.37292682029206	-0.0413194563707075	0.110307382988284	-0.374584685551792	0.707969364285605	NA
hsa-miR-5699-3p|hsa-mir-5699	0.18646341014603	-0.0244026950901885	0.0853079033348091	-0.286054329508193	0.774836510311623	NA
hsa-miR-1302|hsa-mir-1302-1	0.74585364058412	-0.0652311770995726	0.13738211168423	-0.474815653216228	0.634918374924573	NA
hsa-miR-511-5p|hsa-mir-511	0.275168922596357	0.033611703320978	0.0989422418519691	0.339710347085783	0.734074668838665	NA
hsa-miR-6892-5p|hsa-mir-6892	0.93231705073015	-0.0741536960997951	0.145998551340674	-0.507907067699354	0.61151851792424	NA
hsa-miR-6894-3p|hsa-mir-6894	1.63396852327431	0.426346961427598	0.313462323187038	1.36012187076532	0.173791361137541	NA
hsa-miR-6772-3p|hsa-mir-6772	3.35634138262854	-0.1331510135544	0.191532908574344	-0.69518608862308	0.486938689289104	NA
hsa-miR-548av-3p|hsa-mir-548p	1.09731349800769	-0.0774507577116759	0.148998459442895	-0.519809117498692	0.603196623941202	NA
hsa-miR-3939|hsa-mir-3939	2.1558980146273	0.112880979548015	0.177012651821206	0.637700064863342	0.523668943320449	NA
hsa-miR-1226-5p|hsa-mir-1226	1.65101353557814	0.100107422376227	0.167365245483899	0.598137457312533	0.549748218721836	NA
hsa-miR-3680-5p|hsa-mir-3680-2	1.34743625914207	0.0910554735493664	0.160067838886542	0.568855518902254	0.569454193903282	NA
hsa-miR-939-5p|hsa-mir-939	2.42402433189839	-0.117516407282611	0.180939026625934	-0.649480708910629	0.516027711550949	NA
hsa-miR-548at-5p|hsa-mir-548at	0.37292682029206	-0.0413194563707075	0.110307382988284	-0.374584685551792	0.707969364285605	NA
hsa-miR-3679-3p|hsa-mir-3679	3.83069799146414	0.169112782065197	0.323510935822226	0.522742087946378	0.601153745174055	NA
hsa-miR-6881-5p|hsa-mir-6881	0.55939023043809	-0.0545487911965378	0.126125253696948	-0.432496978976208	0.665380247420322	NA
hsa-miR-548aq-5p|hsa-mir-548aq	0.269487251828413	0.0331266508010722	0.0982396989254359	0.337202283429384	0.735964416070578	NA
hsa-miR-3662|hsa-mir-3662	2.61048774204442	-0.121043067836537	0.183403025540906	-0.659984029595736	0.509264078046005	NA
hsa-miR-520d-5p|hsa-mir-520d	0.275168922596357	0.033611703320978	0.0989422418519691	0.339710347085783	0.734074668838665	NA
hsa-miR-4498|hsa-mir-4498	0.538974503656826	0.0537474856808346	0.124383568150849	0.432110820423251	0.665660870763809	NA
hsa-miR-216a-5p|hsa-mir-216a	2.48663244679951	-0.0476934847737627	0.196252747071459	-0.243020724476263	0.807989342824873	NA
hsa-miR-592|hsa-mir-592	1.00628850716716	0.186410622227119	0.280745739705951	0.663983796948663	0.506700681589873	NA
hsa-miR-3529-5p|hsa-mir-3529	0.538974503656826	0.0537474856808346	0.124383568150849	0.432110820423251	0.665660870763809	NA
hsa-miR-1302|hsa-mir-1302-7	0.74585364058412	-0.0652311770995726	0.13738211168423	-0.474815653216228	0.634918374924573	NA
hsa-miR-4638-3p|hsa-mir-4638	0.74585364058412	-0.0652311770995726	0.13738211168423	-0.474815653216228	0.634918374924573	NA
hsa-miR-548ah-3p|hsa-mir-548ah	0.74585364058412	-0.0652311770995726	0.13738211168423	-0.474815653216228	0.634918374924573	NA
hsa-miR-518c-5p|hsa-mir-518c	1.07794900731365	0.0811461623505921	0.151569782877626	0.535371634173993	0.592392900817799	NA
hsa-miR-4676-5p|hsa-mir-4676	1.19843358808113	0.0430551912309475	0.182285520335894	0.236196441448616	0.813280240722959	NA
hsa-miR-5090|hsa-mir-5090	0.822985123505769	-0.0662075957320163	0.13833260859079	-0.478611633269123	0.632214940806168	NA
hsa-miR-1302|hsa-mir-1302-5	0.18646341014603	-0.0244026950901885	0.0853079033348091	-0.286054329508193	0.774836510311623	NA
hsa-miR-642a-5p|hsa-mir-642a	0.274328374501923	-0.0322827906280496	0.0978335082042391	-0.329976827169025	0.741417471608078	NA
hsa-miR-1302|hsa-mir-1302-3	0.74585364058412	-0.0652311770995726	0.13738211168423	-0.474815653216228	0.634918374924573	NA
hsa-miR-888-5p|hsa-mir-888	0.18646341014603	-0.0244026950901885	0.0853079033348091	-0.286054329508193	0.774836510311623	NA
hsa-miR-196a-1-3p|hsa-mir-196a-1	1.49170728116824	-0.0948030617775664	0.163846965682974	-0.578607369275304	0.562854131176069	NA
hsa-miR-5582-3p|hsa-mir-5582	3.84059724302692	-0.131998674215005	0.190725686333932	-0.692086507864993	0.488883004124998	NA
hsa-miR-548av-3p|hsa-mir-548av	1.09731349800769	-0.0774507577116759	0.148998459442895	-0.519809117498692	0.603196623941202	NA
hsa-miR-3145-5p|hsa-mir-3145	0.74585364058412	-0.0652311770995726	0.13738211168423	-0.474815653216228	0.634918374924573	NA
hsa-miR-3130-3p|hsa-mir-3130-1	3.566268868525	-0.12869472471956	0.188544244594173	-0.682570422643053	0.49487832910301	NA
hsa-miR-526a-5p*hsa-miR-520c-5p*hsa-miR-518d-5p|hsa-mir-526a-2	1.61692351097048	0.0994381428810292	0.166838534532684	0.596014243109702	0.551165711717045	NA
hsa-miR-20b-5p|hsa-mir-20b	1.81875083723147	0.105213847669301	0.354724467242315	0.29660724699159	0.766766377437569	NA
hsa-miR-3115|hsa-mir-3115	1.0836306780816	0.283849896799857	0.266078420050296	1.06679037235038	0.286066507046829	NA
hsa-miR-5191|hsa-mir-5191	0.550337845192714	0.0543687622561347	0.125077687060973	0.434679945989335	0.663794756679001	NA
hsa-miR-4728-5p|hsa-mir-4728	1.01534089241253	-0.0534141474226754	0.179768552012456	-0.297127316344931	0.76636931016442	NA
hsa-miR-3938|hsa-mir-3938	1.07794900731365	0.0811461623505921	0.151569782877626	0.535371634173993	0.592392900817799	NA
hsa-miR-6882-3p|hsa-mir-6882	2.75168922596357	0.124118297889758	0.184959491232086	0.671056657125072	0.502184436960947	NA
hsa-miR-6819-3p|hsa-mir-6819	3.50071141513203	-0.578795138170895	0.381536862727259	-1.51700974326207	0.129264224102379	NA
hsa-miR-1245a|hsa-mir-1245a	3.84059724302692	-0.131998674215005	0.190725686333932	-0.692086507864993	0.488883004124998	NA
hsa-miR-525-3p|hsa-mir-525	1.01534089241253	-0.0534141474226754	0.179768552012456	-0.297127316344931	0.76636931016442	NA
hsa-miR-1302|hsa-mir-1302-10	0.74585364058412	-0.0652311770995726	0.13738211168423	-0.474815653216228	0.634918374924573	NA
hsa-miR-653-3p|hsa-mir-653	1.11878046087618	-0.0818872152910007	0.152991043429467	-0.53524189034473	0.592482602896637	NA
hsa-miR-519e-5p|hsa-mir-519e	0.269487251828413	0.0331266508010722	0.0982396989254359	0.337202283429384	0.735964416070578	NA
hsa-miR-300|hsa-mir-300	1.07794900731365	0.0811461623505921	0.151569782877626	0.535371634173993	0.592392900817799	NA
hsa-miR-6770-3p|hsa-mir-6770-1	4.28865843335869	-0.144864535096093	0.19895707972421	-0.728119528578227	0.4665404204538	NA
hsa-miR-3619-3p|hsa-mir-3619	3.86206420589541	-0.661633551337974	0.368988286647387	-1.79310177390602	0.0729566520591552	NA
hsa-miR-1302|hsa-mir-1302-9	0.74585364058412	-0.0652311770995726	0.13738211168423	-0.474815653216228	0.634918374924573	NA
hsa-miR-488-3p|hsa-mir-488	0.455950661974443	0.0138379158837337	0.153920076102389	0.0899032552097269	0.928364094346682	NA
hsa-miR-4773|hsa-mir-4773-1	1.90093413081942	0.0168668922372231	0.186521617015206	0.0904286189833326	0.927946615192645	NA
hsa-miR-3192-5p|hsa-mir-3192	1.49170728116824	-0.0948030617775664	0.163846965682974	-0.578607369275304	0.562854131176069	NA
hsa-miR-124-5p|hsa-mir-124-2	1.53958134005604	0.271443975698541	0.300154062240776	0.904348832303309	0.365810460869352	NA
hsa-miR-5683|hsa-mir-5683	0.538974503656826	0.0537474856808346	0.124383568150849	0.432110820423251	0.665660870763809	NA
hsa-miR-548av-3p|hsa-mir-548ah	1.09731349800769	-0.0774507577116759	0.148998459442895	-0.519809117498692	0.603196623941202	NA
hsa-miR-548ad-5p*hsa-miR-548ae-5p|hsa-mir-548ad	0.55939023043809	-0.0545487911965378	0.126125253696948	-0.432496978976208	0.665380247420322	NA
hsa-miR-3130-5p|hsa-mir-3130-2	2.05109751160633	-0.109624606666846	0.175252483737732	-0.62552384039761	0.531627306443892	NA
hsa-miR-3133|hsa-mir-3133	2.74664593739697	-0.0252129401281651	0.192361606847275	-0.131070542305164	0.895719503930727	NA
hsa-miR-6786-3p|hsa-mir-6786	3.54280479277457	-0.135744942890529	0.193212364777658	-0.702568611728029	0.482324629237939	NA
hsa-miR-3059-5p|hsa-mir-3059	0.275168922596357	0.033611703320978	0.0989422418519691	0.339710347085783	0.734074668838665	NA
hsa-miR-3170|hsa-mir-3170	1.64597024701154	-0.0944635376047148	0.163532107897021	-0.577645202642408	0.563503682121625	NA
hsa-miR-6787-3p|hsa-mir-6787	3.50197333921204	-0.0552618434187157	0.201382704177634	-0.27441206356019	0.783767973331546	NA
hsa-miR-6755-3p|hsa-mir-6755	0.55939023043809	-0.0545487911965378	0.126125253696948	-0.432496978976208	0.665380247420322	NA
hsa-miR-449b-3p|hsa-mir-449b	0.18646341014603	-0.0244026950901885	0.0853079033348091	-0.286054329508193	0.774836510311623	NA
hsa-miR-6777-3p|hsa-mir-6777	0.550337845192714	0.0543687622561347	0.125077687060973	0.434679945989335	0.663794756679001	NA
hsa-miR-6787-5p|hsa-mir-6787	0.74585364058412	-0.0652311770995726	0.13738211168423	-0.474815653216228	0.634918374924573	NA
hsa-miR-3620-3p|hsa-mir-3620	1.62260518173842	0.330259994391296	0.283157489068286	1.16634737607682	0.243474025733703	NA
hsa-miR-548a-3p|hsa-mir-548a-2	3.852364916349	0.140154161543011	0.195548036162703	0.716724976089239	0.473543811695904	NA
hsa-miR-4659a-5p|hsa-mir-4659a	0.538974503656826	0.0537474856808346	0.124383568150849	0.432110820423251	0.665660870763809	NA
hsa-miR-6513-5p|hsa-mir-6513	2.75168922596357	0.124118297889758	0.184959491232086	0.671056657125072	0.502184436960947	NA
hsa-miR-766-5p|hsa-mir-766	0.538974503656826	0.0537474856808346	0.124383568150849	0.432110820423251	0.665660870763809	NA
hsa-miR-346|hsa-mir-346	2.47231756289504	-0.0133925928300852	0.190506261191553	-0.0703000140064638	0.94395487136085	NA
hsa-miR-1273c|hsa-mir-1273c	2.54924056170063	0.0356518502481385	0.195888867549749	0.182000389782662	0.855582420007772	NA
hsa-let-7g-3p|hsa-let-7g	4.19794314098826	0.102034945942609	0.306616093354405	0.332777529145121	0.739302221561545	NA
hsa-miR-6874-3p|hsa-mir-6874	1.64597024701154	-0.0944635376047148	0.163532107897021	-0.577645202642408	0.563503682121625	NA
hsa-miR-5010-3p|hsa-mir-5010	1.30524387102221	-0.0887476145186868	0.158875435014955	-0.558598719243999	0.576435614301297	NA
hsa-miR-6516-3p|hsa-mir-6516	0.538974503656826	0.0537474856808346	0.124383568150849	0.432110820423251	0.665660870763809	NA
hsa-miR-6814-5p|hsa-mir-6814	0.550337845192714	0.0543687622561347	0.125077687060973	0.434679945989335	0.663794756679001	NA
hsa-miR-3167|hsa-mir-3167	2.69919325449475	-0.124450058438017	0.207704205905793	-0.59916966002346	0.549059752725241	NA
hsa-miR-6881-3p|hsa-mir-6881	1.07794900731365	0.0811461623505921	0.151569782877626	0.535371634173993	0.592392900817799	NA
hsa-miR-515-3p|hsa-mir-515-2	0.461632332742387	0.0145991406379936	0.154241660753243	0.0946510856191407	0.924591971486735	NA
hsa-miR-6509-5p|hsa-mir-6509	1.10067569038543	0.0818318619649835	0.152177739151997	0.537738715405995	0.590757446882965	NA
hsa-miR-490-3p|hsa-mir-490	0.460791784647953	-0.162058869791923	0.213043380959682	-0.760684838279921	0.446845332890998	NA
hsa-miR-7114-3p|hsa-mir-7114	0.548656749003846	-0.0519351705428252	0.123171444292979	-0.421649440265477	0.673280913603115	NA
hsa-miR-6770-3p|hsa-mir-6770-2	4.28865843335869	-0.144864535096093	0.19895707972421	-0.728119528578227	0.4665404204538	NA
hsa-miR-676-3p|hsa-mir-676	0.74585364058412	-0.0652311770995726	0.13738211168423	-0.474815653216228	0.634918374924573	NA
hsa-miR-513a-5p|hsa-mir-513a-2	2.19462699601538	-0.106991634516307	0.173251216994241	-0.617551993991843	0.536870697654194	NA
hsa-miR-6715a-3p|hsa-mir-6715a	4.19120171203339	0.595308643901925	0.387002667761958	1.53825462585207	0.123986369294643	NA
hsa-miR-215-3p|hsa-mir-215	1.84316713859181	-0.446190440508189	0.323546497613529	-1.37906125950761	0.167875867066342	NA
hsa-miR-4676-3p|hsa-mir-4676	2.99276812395226	0.655563790829356	0.365103133227078	1.79555783330302	0.0725648671623241	NA
hsa-miR-579-5p|hsa-mir-579	3.69222663594436	-0.608689087784438	0.385359413237741	-1.57953605614641	0.114213153019191	NA
hsa-miR-1914-5p|hsa-mir-1914	2.70623585982002	0.475001239234257	0.325835831875012	1.45779313619647	0.144897570770449	NA
hsa-miR-4765|hsa-mir-4765	0.37292682029206	-0.0413194563707075	0.110307382988284	-0.374584685551792	0.707969364285605	NA
hsa-miR-3188|hsa-mir-3188	1.37164187250962	-0.0867406997601911	0.157146751267525	-0.55197259288246	0.580967130913208	NA
hsa-miR-521|hsa-mir-521-2	1.83516598943366	0.0576160506565668	0.29718273307813	0.193874152982568	0.846274422624154	NA
hsa-miR-4640-3p|hsa-mir-4640	0.808461755485239	0.0691937759747252	0.140473713353299	0.492574548810419	0.622313235063038	NA
hsa-miR-6883-3p|hsa-mir-6883	3.24953109968746	-0.0710763739874706	0.201563583791722	-0.352625075672968	0.724369536046666	NA
hsa-miR-1302|hsa-mir-1302-2	0.74585364058412	-0.0652311770995726	0.13738211168423	-0.474815653216228	0.634918374924573	NA
hsa-miR-526a-3p|hsa-mir-526a-1	0.274328374501923	-0.0322827906280496	0.0978335082042391	-0.329976827169025	0.741417471608078	NA
hsa-miR-3651|hsa-mir-3651	0.74585364058412	-0.0652311770995726	0.13738211168423	-0.474815653216228	0.634918374924573	NA
hsa-miR-519b-3p|hsa-mir-519b	1.19107082112432	-0.181119000375658	0.295815147949883	-0.612270878049638	0.540358553985125	NA
hsa-miR-4684-3p|hsa-mir-4684	2.79695115219045	-0.124394221236441	0.185703316591	-0.669854602060831	0.502950482151231	NA
hsa-miR-147b-5p|hsa-mir-147b	2.29910927846656	0.0966738272462728	0.200259742879503	0.482742191996331	0.62927880126754	NA
hsa-miR-10399-5p|hsa-mir-10399	0.461632332742387	0.0145991406379936	0.154241660753243	0.0946510856191407	0.924591971486735	NA
hsa-miR-520c-3p|hsa-mir-520c	0.37292682029206	-0.0413194563707075	0.110307382988284	-0.374584685551792	0.707969364285605	NA
hsa-miR-4639-3p|hsa-mir-4639	0.18646341014603	-0.0244026950901885	0.0853079033348091	-0.286054329508193	0.774836510311623	NA
hsa-miR-6732-3p|hsa-mir-6732	1.85390062002606	-0.41334116119052	0.31369858396579	-1.31763795668136	0.187624873004708	NA
hsa-miR-548i|hsa-mir-548i-1	1.61692351097048	0.0994381428810292	0.166838534532684	0.596014243109702	0.551165711717045	NA
hsa-miR-1299|hsa-mir-1299	3.60435314948877	0.00916824252659423	0.199721001442682	0.0459052501257632	0.963385769595325	NA
hsa-miR-6735-3p|hsa-mir-6735	3.566268868525	-0.12869472471956	0.188544244594173	-0.682570422643053	0.49487832910301	NA
hsa-miR-1293|hsa-mir-1293	2.05109751160633	-0.109624606666846	0.175252483737732	-0.62552384039761	0.531627306443892	NA
hsa-miR-320a-5p|hsa-mir-320a	2.31721404895731	-0.0385584443255558	0.194396152221181	-0.198349832982726	0.842771365037107	NA
hsa-miR-302b-5p|hsa-mir-302b	0.834559153034447	-0.0361283702354752	0.173005853864545	-0.208827443860726	0.834582946526467	NA
hsa-miR-2116-5p|hsa-mir-2116	3.57719599375264	0.136633227307387	0.193292338134235	0.706873477894916	0.479645107204892	NA
hsa-miR-4773|hsa-mir-4773-2	1.90093413081942	0.0168668922372231	0.186521617015206	0.0904286189833326	0.927946615192645	NA
hsa-miR-6873-3p|hsa-mir-6873	3.35634138262854	-0.1331510135544	0.191532908574344	-0.69518608862308	0.486938689289104	NA
hsa-miR-19b-1-5p|hsa-mir-19b-1	3.03928124828273	0.079820214626334	0.288322201548186	0.276843802515825	0.781900045580347	NA
hsa-miR-5585-3p|hsa-mir-5585	4.10219502321266	-0.142739810190165	0.197647359545096	-0.722194369399591	0.470174984624165	NA
hsa-miR-3685|hsa-mir-3685	0.808461755485239	0.0691937759747252	0.140473713353299	0.492574548810419	0.622313235063038	NA
hsa-miR-548ba|hsa-mir-548ba	3.50659525179307	0.0354863755496045	0.20004855461308	0.177388812522239	0.859202994281579	NA
hsa-miR-4662b|hsa-mir-4662b	3.89531588628537	-0.114935179924243	0.209704948354991	-0.548080437900201	0.583636672073451	NA
hsa-miR-6882-5p|hsa-mir-6882	1.07794900731365	0.0811461623505921	0.151569782877626	0.535371634173993	0.592392900817799	NA
hsa-miR-6502-5p|hsa-mir-6502	0.18646341014603	-0.0244026950901885	0.0853079033348091	-0.286054329508193	0.774836510311623	NA
hsa-miR-5699-5p|hsa-mir-5699	1.09731349800769	-0.0774507577116759	0.148998459442895	-0.519809117498692	0.603196623941202	NA
hsa-miR-513c-3p|hsa-mir-513c	0.825506767789071	0.0698569289148908	0.141117714776846	0.495025936505263	0.620581812453115	NA
hsa-miR-1302|hsa-mir-1302-11	0.74585364058412	-0.0652311770995726	0.13738211168423	-0.474815653216228	0.634918374924573	NA
hsa-miR-4755-5p|hsa-mir-4755	0.808461755485239	0.0691937759747252	0.140473713353299	0.492574548810419	0.622313235063038	NA
hsa-miR-6862-5p|hsa-mir-6862-1	0.37292682029206	-0.0413194563707075	0.110307382988284	-0.374584685551792	0.707969364285605	NA
hsa-miR-6886-5p|hsa-mir-6886	1.11878046087618	-0.0818872152910007	0.152991043429467	-0.53524189034473	0.592482602896637	NA
hsa-miR-5696|hsa-mir-5696	1.11878046087618	-0.0818872152910007	0.152991043429467	-0.53524189034473	0.592482602896637	NA
hsa-miR-509-3p|hsa-mir-509-2	1.90093413081942	0.0168668922372231	0.186521617015206	0.0904286189833326	0.927946615192645	NA
hsa-miR-514b-3p|hsa-mir-514b	0.735120159149876	-0.21396460374701	0.240323810393651	-0.890317956412788	0.373295182008202	NA
hsa-miR-383-5p|hsa-mir-383	0.73596070724431	-0.0586673541618417	0.25508787817286	-0.22998879673179	0.818100475307101	NA
hsa-miR-5001-3p|hsa-mir-5001	1.74077880621539	-0.00943185314608253	0.188677109425357	-0.0499893875563844	0.960130845252643	NA
hsa-miR-3164|hsa-mir-3164	0.538974503656826	0.0537474856808346	0.124383568150849	0.432110820423251	0.665660870763809	NA
hsa-miR-570-3p|hsa-mir-570	2.1216982535659	0.0381045976782884	0.192894589619594	0.197541039141814	0.843404169504354	NA
hsa-miR-548e-5p|hsa-mir-548e	0.808461755485239	0.0691937759747252	0.140473713353299	0.492574548810419	0.622313235063038	NA
hsa-miR-6770-5p|hsa-mir-6770-1	4.15469099468148	0.0270833612334097	0.20180773883634	0.134203779248394	0.893241437540695	NA
hsa-miR-1302|hsa-mir-1302-8	0.74585364058412	-0.0652311770995726	0.13738211168423	-0.474815653216228	0.634918374924573	NA
hsa-miR-507|hsa-mir-507	0.274328374501923	-0.0322827906280496	0.0978335082042391	-0.329976827169025	0.741417471608078	NA
hsa-miR-6788-3p|hsa-mir-6788	1.11878046087618	-0.0818872152910007	0.152991043429467	-0.53524189034473	0.592482602896637	NA
hsa-miR-1237-3p|hsa-mir-1237	0.269487251828413	0.0331266508010722	0.0982396989254359	0.337202283429384	0.735964416070578	NA
hsa-miR-2115-3p|hsa-mir-2115	0.18646341014603	-0.0244026950901885	0.0853079033348091	-0.286054329508193	0.774836510311623	NA
hsa-miR-3661|hsa-mir-3661	0.538974503656826	0.0537474856808346	0.124383568150849	0.432110820423251	0.665660870763809	NA
hsa-miR-197-5p|hsa-mir-197	3.29194049402308	-0.125117696866876	0.186141888706128	-0.672163035072701	0.501479910722175	NA
hsa-miR-135b-3p|hsa-mir-135b	0.275168922596357	0.033611703320978	0.0989422418519691	0.339710347085783	0.734074668838665	NA
hsa-miR-518f-5p|hsa-mir-518f	1.8646341014603	-0.105130006196609	0.171899271211261	-0.611579126867887	0.540816251655402	NA
hsa-miR-3622a-5p|hsa-mir-3622a	0.538974503656826	0.0537474856808346	0.124383568150849	0.432110820423251	0.665660870763809	NA
hsa-miR-3130-5p|hsa-mir-3130-1	1.11878046087618	-0.0818872152910007	0.152991043429467	-0.53524189034473	0.592482602896637	NA
hsa-miR-548au-5p|hsa-mir-548au	3.83069799146414	0.169112782065197	0.323510935822226	0.522742087946378	0.601153745174055	NA
hsa-miR-4802-3p|hsa-mir-4802	0.275168922596357	0.033611703320978	0.0989422418519691	0.339710347085783	0.734074668838665	NA
hsa-miR-4783-5p|hsa-mir-4783	0.274328374501923	-0.0322827906280496	0.0978335082042391	-0.329976827169025	0.741417471608078	NA
hsa-miR-6770-5p|hsa-mir-6770-2	4.15469099468148	0.0270833612334097	0.20180773883634	0.134203779248394	0.893241437540695	NA
hsa-miR-6868-3p|hsa-mir-6868	0.275168922596357	0.033611703320978	0.0989422418519691	0.339710347085783	0.734074668838665	NA
hsa-miR-4748|hsa-mir-4748	1.37332296869848	-0.0217384404609459	0.18034301563673	-0.120539408660739	0.904055863615377	NA
hsa-miR-7156-5p|hsa-mir-7156	1.09731349800769	-0.0774507577116759	0.148998459442895	-0.519809117498692	0.603196623941202	NA
hsa-miR-488-5p|hsa-mir-488	0.275168922596357	0.033611703320978	0.0989422418519691	0.339710347085783	0.734074668838665	NA
hsa-miR-1302|hsa-mir-1302-6	0.74585364058412	-0.0652311770995726	0.13738211168423	-0.474815653216228	0.634918374924573	NA
hsa-miR-877-3p|hsa-mir-877	3.27361871731656	0.684929144304023	0.370173037577806	1.85029452384159	0.0642711115072247	NA
hsa-miR-6796-3p|hsa-mir-6796	0.37292682029206	-0.0413194563707075	0.110307382988284	-0.374584685551792	0.707969364285605	NA
hsa-miR-2681-3p|hsa-mir-2681	0.274328374501923	-0.0322827906280496	0.0978335082042391	-0.329976827169025	0.741417471608078	NA
hsa-miR-7110-3p|hsa-mir-7110	0.55939023043809	-0.0545487911965378	0.126125253696948	-0.432496978976208	0.665380247420322	NA
hsa-miR-15a-3p|hsa-mir-15a	1.37584461298178	0.0917380754172753	0.160633784392127	0.571100754205798	0.567931347381157	NA
hsa-miR-4753-5p|hsa-mir-4753	2.59238297155367	-0.0206564067753827	0.195393613992395	-0.105716898077266	0.915806972756993	NA
hsa-miR-6784-3p|hsa-mir-6784	2.31469240467401	-0.505531233091141	0.337961983507559	-1.49582277818485	0.134699843883801	NA
hsa-miR-548a-3p|hsa-mir-548a-3	3.852364916349	0.140154161543011	0.195548036162703	0.716724976089239	0.473543811695904	NA
hsa-miR-3130-3p|hsa-mir-3130-2	3.566268868525	-0.12869472471956	0.188544244594173	-0.682570422643053	0.49487832910301	NA
hsa-miR-636|hsa-mir-636	1.09815404610213	-0.0542082428159661	0.177731728895292	-0.305000368549288	0.760365871624143	NA
hsa-miR-3682-3p|hsa-mir-3682	2.42538526645572	0.118444432214506	0.181005343018097	0.654369811628509	0.512873578742605	NA
hsa-miR-4798-5p|hsa-mir-4798	3.56458145411316	0.00777091979761788	0.199790327494471	0.0388953754422017	0.968973803643262	NA
hsa-miR-548a-5p|hsa-mir-548a-3	2.18010362799485	-0.0317170952450519	0.189284911258548	-0.167562723484752	0.866927298839639	NA
hsa-miR-619-5p|hsa-mir-619	0.808461755485239	0.0691937759747252	0.140473713353299	0.492574548810419	0.622313235063038	NA
hsa-miR-3140-5p|hsa-mir-3140	0.825506767789071	0.0698569289148908	0.141117714776846	0.495025936505263	0.620581812453115	NA
hsa-miR-6805-5p|hsa-mir-6805	0.808461755485239	0.0691937759747252	0.140473713353299	0.492574548810419	0.622313235063038	NA
hsa-miR-513a-3p|hsa-mir-513a-1	1.09836473409492	-0.00284782129559579	0.17890351610659	-0.0159181963416475	0.987299653260076	NA
hsa-miR-6764-5p|hsa-mir-6764	0.55939023043809	-0.0545487911965378	0.126125253696948	-0.432496978976208	0.665380247420322	NA
hsa-miR-4713-3p|hsa-mir-4713	0.808461755485239	0.0691937759747252	0.140473713353299	0.492574548810419	0.622313235063038	NA
hsa-miR-548i|hsa-mir-548i-2	1.61692351097048	0.0994381428810292	0.166838534532684	0.596014243109702	0.551165711717045	NA
hsa-miR-204-3p|hsa-mir-204	0.274328374501923	-0.0322827906280496	0.0978335082042391	-0.329976827169025	0.741417471608078	NA
hsa-miR-506-5p|hsa-mir-506	0.460791784647953	-0.162058869791923	0.213043380959682	-0.760684838279921	0.446845332890998	NA
hsa-miR-6734-3p|hsa-mir-6734	1.61692351097048	0.0994381428810292	0.166838534532684	0.596014243109702	0.551165711717045	NA
hsa-miR-4508|hsa-mir-4508	2.42402433189839	-0.117516407282611	0.180939026625934	-0.649480708910629	0.516027711550949	NA
hsa-miR-6741-5p|hsa-mir-6741	2.05109751160633	-0.109624606666846	0.175252483737732	-0.62552384039761	0.531627306443892	NA
hsa-miR-371a-3p|hsa-mir-371a	0.824666219694637	0.0343278617206198	0.169891056337745	0.202058086285459	0.839871314270703	NA
hsa-miR-6862-3p|hsa-mir-6862-2	0.275168922596357	0.033611703320978	0.0989422418519691	0.339710347085783	0.734074668838665	NA
hsa-miR-6770-5p|hsa-mir-6770-3	4.15469099468148	0.0270833612334097	0.20180773883634	0.134203779248394	0.893241437540695	NA
hsa-miR-2277-3p|hsa-mir-2277	2.05109751160633	-0.109624606666846	0.175252483737732	-0.62552384039761	0.531627306443892	NA
hsa-miR-10526-3p|hsa-mir-10526	0.808461755485239	0.0691937759747252	0.140473713353299	0.492574548810419	0.622313235063038	NA
hsa-miR-6803-3p|hsa-mir-6803	0.808461755485239	0.0691937759747252	0.140473713353299	0.492574548810419	0.622313235063038	NA
hsa-miR-6782-3p|hsa-mir-6782	2.42402433189839	-0.117516407282611	0.180939026625934	-0.649480708910629	0.516027711550949	NA
hsa-miR-5579-3p|hsa-mir-5579	1.56399764141638	-0.263538497776321	0.318004045710772	-0.828726871028592	0.407258976978018	NA
hsa-miR-6876-5p|hsa-mir-6876	0.822985123505769	-0.0662075957320163	0.13833260859079	-0.478611633269123	0.632214940806168	NA
hsa-miR-4479|hsa-mir-4479	0.813302878158749	0.0334115634492658	0.169656149647782	0.196936942861373	0.843876883531978	NA
hsa-miR-5004-5p|hsa-mir-5004	0.18646341014603	-0.0244026950901885	0.0853079033348091	-0.286054329508193	0.774836510311623	NA
hsa-miR-6757-5p|hsa-mir-6757	2.96194759946799	-0.605347417038071	0.359378365568319	-1.68442921176064	0.0920987492875204	NA
hsa-miR-3140-3p|hsa-mir-3140	1.88641076279889	0.106580137169279	0.172341573936469	0.61842383549641	0.53629598985118	NA
hsa-miR-6720-3p|hsa-mir-6720	1.37584461298178	0.0917380754172753	0.160633784392127	0.571100754205798	0.567931347381157	NA
hsa-miR-1250-5p|hsa-mir-1250	0.55939023043809	-0.0545487911965378	0.126125253696948	-0.432496978976208	0.665380247420322	NA
hsa-miR-2113|hsa-mir-2113	0.275168922596357	0.033611703320978	0.0989422418519691	0.339710347085783	0.734074668838665	NA
hsa-miR-892b|hsa-mir-892b	1.11878046087618	-0.0818872152910007	0.152991043429467	-0.53524189034473	0.592482602896637	NA
hsa-miR-526a-5p*hsa-miR-520c-5p*hsa-miR-518d-5p|hsa-mir-518d	1.61692351097048	0.0994381428810292	0.166838534532684	0.596014243109702	0.551165711717045	NA
hsa-miR-6827-5p|hsa-mir-6827	3.67601364963526	0.0683073296394267	0.314172567631247	0.2174197771449	0.827881219882143	NA
hsa-miR-548i|hsa-mir-548i-3	1.61692351097048	0.0994381428810292	0.166838534532684	0.596014243109702	0.551165711717045	NA
hsa-miR-4796-3p|hsa-mir-4796	0.274328374501923	-0.0322827906280496	0.0978335082042391	-0.329976827169025	0.741417471608078	NA
hsa-miR-3154|hsa-mir-3154	2.44474975714976	0.0134850715076228	0.190555388818706	0.0707672010286334	0.94358303614178	NA
hsa-miR-378i|hsa-mir-378i	0.455950661974443	0.0138379158837337	0.153920076102389	0.0899032552097269	0.928364094346682	NA
hsa-miR-2682-5p|hsa-mir-2682	4.07639880203386	0.794279136116316	0.387213263709492	2.05127047691276	0.0402406138876731	NA
hsa-miR-4780|hsa-mir-4780	1.38826771270459	-0.0777331083230985	0.189414038450229	-0.41038726041166	0.681521890068037	NA
hsa-miR-6736-5p|hsa-mir-6736	0.269487251828413	0.0331266508010722	0.0982396989254359	0.337202283429384	0.735964416070578	NA
hsa-miR-105-5p|hsa-mir-105-2	1.63628800166452	-0.0399265951518161	0.184755696905487	-0.216104812033162	0.82890604887947	NA
hsa-miR-202-3p|hsa-mir-202	0.825506767789071	0.0698569289148908	0.141117714776846	0.495025936505263	0.620581812453115	NA
hsa-miR-767-5p|hsa-mir-767	0.274328374501923	-0.0322827906280496	0.0978335082042391	-0.329976827169025	0.741417471608078	NA
hsa-miR-1305|hsa-mir-1305	1.36785198592333	0.020773482748203	0.184121316994869	0.112824973703517	0.910169318605431	NA
hsa-miR-6738-3p|hsa-mir-6738	3.01761211952115	-0.121224419299364	0.183477146434427	-0.660705824431862	0.508800987841239	NA
hsa-miR-4803|hsa-mir-4803	2.85261567224361	-0.570567710293539	0.352217013171394	-1.6199322831004	0.105246824119213	NA
hsa-miR-4725-3p|hsa-mir-4725	1.61692351097048	0.0994381428810292	0.166838534532684	0.596014243109702	0.551165711717045	NA
hsa-miR-548a-3p|hsa-mir-548a-1	3.852364916349	0.140154161543011	0.195548036162703	0.716724976089239	0.473543811695904	NA
hsa-miR-590-5p|hsa-mir-590	3.15914449104827	-0.478253337266099	0.329340782785483	-1.45215339934869	0.146458956833719	NA
hsa-miR-655-5p|hsa-mir-655	3.26793704654862	0.701763222042491	0.373143749391664	1.88067795102176	0.0600157407854994	NA
hsa-miR-509-3p|hsa-mir-509-1	1.90093413081942	0.0168668922372231	0.186521617015206	0.0904286189833326	0.927946615192645	NA
hsa-miR-4661-5p|hsa-mir-4661	2.1558980146273	0.112880979548015	0.177012651821206	0.637700064863342	0.523668943320449	NA
hsa-miR-4728-3p|hsa-mir-4728	3.29194049402308	-0.125117696866876	0.186141888706128	-0.672163035072701	0.501479910722175	NA
hsa-miR-509-3p|hsa-mir-509-3	1.90093413081942	0.0168668922372231	0.186521617015206	0.0904286189833326	0.927946615192645	NA
hsa-miR-6855-3p|hsa-mir-6855	1.35227738181558	0.0721480908109201	0.184642852479028	0.39074402199844	0.695986455731419	NA
hsa-miR-6806-3p|hsa-mir-6806	1.65101353557814	0.100107422376227	0.167365245483899	0.598137457312533	0.549748218721836	NA
hsa-miR-1269a|hsa-mir-1269a	0.275168922596357	0.033611703320978	0.0989422418519691	0.339710347085783	0.734074668838665	NA
hsa-miR-5588-5p|hsa-mir-5588	1.10067569038543	0.0818318619649835	0.152177739151997	0.537738715405995	0.590757446882965	NA
hsa-miR-627-3p|hsa-mir-627	3.16987797248251	-0.13040584472428	0.189732464032874	-0.687314347541945	0.491884659445914	NA
hsa-miR-548ah-3p|hsa-mir-548p	2.05109751160633	-0.109624606666846	0.175252483737732	-0.62552384039761	0.531627306443892	NA
hsa-miR-3157-3p|hsa-mir-3157	0.93231705073015	-0.0741536960997951	0.145998551340674	-0.507907067699354	0.61151851792424	NA
hsa-miR-521|hsa-mir-521-1	1.83516598943366	0.0576160506565668	0.29718273307813	0.193874152982568	0.846274422624154	NA
hsa-miR-3942-3p|hsa-mir-3942	0.37292682029206	-0.0413194563707075	0.110307382988284	-0.374584685551792	0.707969364285605	NA
hsa-miR-4492|hsa-mir-4492	3.7292682029206	-0.138201643690241	0.194783977634315	-0.709512380683073	0.478006571286548	NA
hsa-miR-6875-5p|hsa-mir-6875	1.92029862151346	-0.101162230513008	0.168820640445672	-0.599229041223564	0.549020159168515	NA
hsa-miR-548i|hsa-mir-548i-4	1.61692351097048	0.0994381428810292	0.166838534532684	0.596014243109702	0.551165711717045	NA
hsa-miR-1252-5p|hsa-mir-1252	2.79831208674778	0.111696389762958	0.205573224774846	0.543341137374741	0.586894945445724	NA
hsa-miR-549a-5p|hsa-mir-549a	2.79831208674778	0.111696389762958	0.205573224774846	0.543341137374741	0.586894945445724	NA
hsa-miR-874-5p|hsa-mir-874	1.9261824581745	0.107241246491009	0.172840555534241	0.620463444817868	0.534952713578745	NA
hsa-miR-124-5p|hsa-mir-124-1	1.53958134005604	0.271443975698541	0.300154062240776	0.904348832303309	0.365810460869352	NA
hsa-miR-3134|hsa-mir-3134	1.61692351097048	0.0994381428810292	0.166838534532684	0.596014243109702	0.551165711717045	NA
hsa-miR-3680-5p|hsa-mir-3680-1	1.34743625914207	0.0910554735493664	0.160067838886542	0.568855518902254	0.569454193903282	NA
hsa-miR-514b-5p|hsa-mir-514b	2.54502929912876	0.332981630219372	0.389451086849362	0.855002441803861	0.392549795955687	NA
hsa-miR-526a-5p*hsa-miR-520c-5p*hsa-miR-518d-5p|hsa-mir-520c	1.61692351097048	0.0994381428810292	0.166838534532684	0.596014243109702	0.551165711717045	NA
hsa-miR-4522|hsa-mir-4522	0.808461755485239	0.0691937759747252	0.140473713353299	0.492574548810419	0.622313235063038	NA
hsa-miR-4648|hsa-mir-4648	0.825506767789071	0.0698569289148908	0.141117714776846	0.495025936505263	0.620581812453115	NA
hsa-miR-3173-3p|hsa-mir-3173	1.10067569038543	0.0818318619649835	0.152177739151997	0.537738715405995	0.590757446882965	NA
