# Supplementary material for: MEF2C shapes the microtranscriptome during differentiation of skeletal muscles
Source: Sci Rep. 2021 Feb 10;11:3476. doi: 10.1038/s41598-021-82706-2 (PMC7875991; doi:10.1038/s41598-021-82706-2)
Supplement: Supplementary file 3 — Supplementary Information 3. [file 41598_2021_82706_MOESM3_ESM.xlsx]

## Sheet: expression3_v2_deseq
miRNA name	baseMean	log2FoldChange	lfcSE	stat	pvalue	padj
hsa-miR-133a-5p|hsa-mir-133a-2	1303.82167017527	3.31699803646252	0.129098364085725	25.6935714093165	1.37918305757752e-145	8.04063722567693e-143
hsa-miR-133a-5p|hsa-mir-133a-1	1300.18075592285	3.31225111444069	0.129818748193471	25.5144280817159	1.36353746699589e-143	3.97471171629302e-141
hsa-miR-133b|hsa-mir-133b	2137.83904900996	3.11653671389588	0.126129394175214	24.7090437108302	8.55037448481539e-135	1.66162277488246e-132
hsa-miR-133a-3p|hsa-mir-133a-1	15600.388554231	4.0677833331081	0.167795093425352	24.2425642494592	7.92090712911411e-130	9.23577771254705e-128
hsa-miR-133a-3p|hsa-mir-133a-2	15600.388554231	4.0677833331081	0.167795093425352	24.2425642494592	7.92090712911411e-130	9.23577771254705e-128
hsa-miR-128-3p|hsa-mir-128-2	38138.5990977527	2.99348410727776	0.140560592444987	21.2967522063437	1.21670124302638e-100	1.18222804114063e-98
hsa-miR-128-3p|hsa-mir-128-1	50162.0513728882	3.13719377778067	0.154472940007629	20.3090183796964	1.07021901757123e-91	8.91339553205753e-90
hsa-miR-12136|hsa-mir-12136	2360.33824715191	3.77722830734976	0.23862053922577	15.8294349665179	1.94964083202294e-56	1.42080075633672e-54
hsa-miR-139-5p|hsa-mir-139	923.661911012262	4.65146687629247	0.300789326163342	15.4642019237295	6.05186516196067e-54	3.92026376602564e-52
hsa-miR-184|hsa-mir-184	394.690403598957	3.06504125104346	0.229422037340007	13.3598379936842	1.03789788447822e-40	6.05094466650803e-39
hsa-miR-501-5p|hsa-mir-501	721.491450485286	1.85847035794325	0.140862438575449	13.1935125980928	9.56236609354002e-40	5.06805402957621e-38
hsa-miR-532-3p|hsa-mir-532	531.308956787666	2.53908975714553	0.194384111488209	13.0622288915807	5.41197054617509e-39	2.62931569035006e-37
hsa-miR-30c-5p|hsa-mir-30c-2	22330.0570821677	1.23455430764979	0.102780882397383	12.0115169168972	3.09122209785852e-33	1.38629421773194e-31
hsa-miR-30c-5p|hsa-mir-30c-1	22324.0160237359	1.23290892093033	0.103108693432866	11.9573711961842	5.94131240741067e-33	2.47413223822887e-31
hsa-miR-222-3p|hsa-mir-222	102512.457389971	-1.37810886970921	0.116068129034538	-11.8732754734	1.62959969988054e-32	6.33371083353568e-31
hsa-miR-143-3p|hsa-mir-143	13974.8852708662	2.13422097081719	0.187781388540225	11.3654552637415	6.21396467675419e-30	2.26421337909231e-28
hsa-miR-378a-3p|hsa-mir-378a	4254.86570094253	2.14607847742315	0.190908176617049	11.2414172899889	2.55251086680382e-29	8.75361079615661e-28
hsa-miR-15b-5p|hsa-mir-15b	18170.7935877973	-1.82009403464762	0.164057151532383	-11.0942681720787	1.33750197198975e-28	4.33202027594457e-27
hsa-miR-665|hsa-mir-665	87.8264980726304	-6.14342554864462	0.558429445387867	-11.0012564691634	3.76844080366915e-28	1.15631630975743e-26
hsa-miR-128-2-5p|hsa-mir-128-2	130.266451302951	5.09321125481076	0.466379228337424	10.9207506367025	9.17344927461778e-28	2.67406046355108e-26
hsa-miR-224-3p|hsa-mir-224	77.8197623767055	-5.99666126592909	0.562452564500168	-10.6616302323346	1.53876220609072e-26	4.27189698167091e-25
hsa-miR-502-3p|hsa-mir-502	3257.39511725474	1.92016391503358	0.181540635057971	10.5770474716055	3.80768336761869e-26	1.00903609241895e-24
hsa-miR-17-5p|hsa-mir-17	12908.2950247531	-0.856559285443829	0.0816284382326874	-10.4933930378791	9.26405916255486e-26	2.34823760511717e-24
hsa-miR-532-5p|hsa-mir-532	4611.08130976984	2.07828115435392	0.199761699116873	10.4038019477297	2.38233864047562e-25	5.78709761415536e-24
hsa-miR-335-3p|hsa-mir-335	2495.14898872255	-2.3674627726209	0.227824794917611	-10.3915940030893	2.70789199499786e-25	6.31480413233501e-24
hsa-miR-424-3p|hsa-mir-424	52087.3432240255	-1.09086243799743	0.105480546633908	-10.3418352749298	4.55725029752828e-25	1.02187573979192e-23
hsa-miR-486-3p|hsa-mir-486-1	365.031213181833	1.98766578804457	0.19574871938684	10.1541700720735	3.17499947201619e-24	6.85564700809421e-23
hsa-miR-381-3p|hsa-mir-381	7332.36420826311	1.02152760871093	0.104002785775864	9.82211775473419	9.04236497346319e-23	1.88274956411751e-21
hsa-miR-1-3p|hsa-mir-1-2	415105.469733867	3.71358151561919	0.383414935014053	9.68554215417582	3.47360623629503e-22	6.9831463302069e-21
hsa-miR-1-3p|hsa-mir-1-1	403147.656511625	3.69851746302914	0.383584054974323	9.64200001294818	5.3142325966617e-22	1.03273253461792e-20
hsa-miR-425-5p|hsa-mir-425	16919.564449731	-0.745191818075891	0.079273889067856	-9.40021773673839	5.44502745187154e-21	1.02401645304552e-19
hsa-miR-500a-5p|hsa-mir-500b	693.429541734151	1.85989682411007	0.200053300347907	9.29700645215841	1.44455461111961e-20	2.63179793213354e-19
hsa-miR-362-5p|hsa-mir-362	3950.69119718684	1.74081948838304	0.187685457435978	9.27519644923397	1.77292027390418e-20	3.13215915056405e-19
hsa-miR-145-5p|hsa-mir-145	606.500572308835	2.34206915100424	0.252735603897425	9.26687461080789	1.91680161256791e-20	3.28675100037381e-19
hsa-miR-500a-5p|hsa-mir-500a	693.87542165825	1.86344879171434	0.202357317667716	9.20870474659211	3.30083774432259e-20	5.49825258554305e-19
hsa-miR-500a-3p|hsa-mir-500a	5311.0200135112	1.99990152624364	0.217831209132404	9.1809687611294	4.27230358197358e-20	6.73176483321783e-19
hsa-miR-29b-1-5p|hsa-mir-29b-1	1155.53643742246	-1.42045492838263	0.154697171903544	-9.18216481209048	4.22510535120418e-20	6.73176483321783e-19
hsa-miR-501-3p|hsa-mir-501	2955.68199667143	1.69365517580407	0.189905038025337	8.91843204063973	4.72936211516622e-19	7.25583713984712e-18
hsa-miR-361-3p|hsa-mir-361	2067.3374105628	0.622987812560337	0.0724067806832891	8.60399822615118	7.69861713956997e-18	1.15084456214597e-16
hsa-miR-92a-1-5p|hsa-mir-92a-1	664.41643894042	-1.62380492207887	0.189141119430945	-8.58515021463495	9.07178141342367e-18	1.3222121410065e-16
hsa-miR-145-3p|hsa-mir-145	201.980499343103	2.65015301881553	0.31014310639308	8.54493607688539	1.28607440129094e-17	1.82873506329907e-16
hsa-miR-499a-5p|hsa-mir-499a	780.960847068786	2.60309593472583	0.305388332726853	8.52388796743621	1.54284866659203e-17	2.14162088719799e-16
hsa-miR-543|hsa-mir-543	3971.83269115393	-1.02980026364433	0.130656326914663	-7.88174815534907	3.2283220040533e-15	4.37700401944901e-14
hsa-miR-148a-3p|hsa-mir-148a	1691.33255185904	1.05988771018347	0.134616203739315	7.87340365232663	3.45120882596799e-15	4.57285169440758e-14
hsa-miR-199a-5p|hsa-mir-199a-2	33980.720304978	0.613438706134146	0.0783258255264611	7.83188306042055	4.80616463864623e-15	6.22665329851279e-14
hsa-miR-199a-5p|hsa-mir-199a-1	34007.7430114771	0.611930747558509	0.0782979218371867	7.81541493311869	5.47822645668359e-15	6.94305657444898e-14
hsa-miR-486-3p|hsa-mir-486-2	321.673418199555	1.81515108503207	0.247679676345286	7.32862345355135	2.32528703655579e-13	2.88434540917452e-12
hsa-miR-155-5p|hsa-mir-155	17217.6510921634	-2.28954496032079	0.315865905121292	-7.248471339259	4.21501597218084e-13	5.11948814954464e-12
hsa-miR-431-5p|hsa-mir-431	4453.57643964015	-1.17671050797487	0.162976165723523	-7.2201386181282	5.19346073583047e-13	6.17915838569217e-12
hsa-miR-206|hsa-mir-206	271662.114784833	2.2071426240544	0.307662122958127	7.17391729223295	7.28816509764473e-13	8.49800050385375e-12
hsa-miR-7974|hsa-mir-7974	164.465681036439	-2.79744310335116	0.39242739007627	-7.12856231265475	1.01422682243872e-12	1.15940046565054e-11
hsa-miR-660-5p|hsa-mir-660	3161.90126721295	1.71921320731244	0.246108171810346	6.98559984687257	2.83641451838013e-12	3.18005704656849e-11
hsa-miR-18a-5p|hsa-mir-18a	3512.0676454299	-1.18680321055254	0.170080551713965	-6.97788899784651	2.9964825230669e-12	3.29613077537359e-11
hsa-miR-92a-3p|hsa-mir-92a-2	199336.942437853	-0.557317436404764	0.0799958756307147	-6.96682712715729	3.24168594429913e-12	3.49982019541925e-11
hsa-miR-92a-3p|hsa-mir-92a-1	204954.192170408	-0.54031344330184	0.0782681831919632	-6.90335997676922	5.07867150624235e-12	5.38339179661689e-11
hsa-miR-31-5p|hsa-mir-31	78569.6407985003	-0.847210955747201	0.123545928394566	-6.8574575201012	7.00968588285827e-12	7.29758369590423e-11
hsa-miR-942-3p|hsa-mir-942	23.4881577097414	-4.28084674391448	0.625455289390364	-6.84436892057794	7.68137340232312e-12	7.85656262027084e-11
hsa-miR-486-5p|hsa-mir-486-1	1887.53727381048	2.00723424552787	0.293742809580363	6.83330512292497	8.29801969581512e-12	8.3409404873452e-11
hsa-miR-486-5p|hsa-mir-486-2	1865.74790953618	1.99546307616083	0.294126552512244	6.78436903814648	1.16594944515207e-11	1.09445307162497e-10
hsa-miR-548h-5p|hsa-mir-548h-2	217.216198044766	-1.324471180327	0.195348689195951	-6.78003617929809	1.20145791739276e-11	1.09445307162497e-10
hsa-miR-548h-5p|hsa-mir-548h-5	217.216198044766	-1.324471180327	0.195348689195951	-6.78003617929809	1.20145791739276e-11	1.09445307162497e-10
hsa-miR-548h-5p|hsa-mir-548h-3	217.216198044766	-1.324471180327	0.195348689195951	-6.78003617929809	1.20145791739276e-11	1.09445307162497e-10
hsa-miR-548h-5p|hsa-mir-548h-4	217.216198044766	-1.324471180327	0.195348689195951	-6.78003617929809	1.20145791739276e-11	1.09445307162497e-10
hsa-miR-548h-5p|hsa-mir-548h-1	217.216198044766	-1.324471180327	0.195348689195951	-6.78003617929809	1.20145791739276e-11	1.09445307162497e-10
hsa-miR-23a-5p|hsa-mir-23a	1224.85331166173	-1.27987279255398	0.190701204351727	-6.71140382623592	1.92760824266026e-11	1.72891631610913e-10
hsa-miR-1973|hsa-mir-1973	24.0928184688121	4.18293820887751	0.6333323004797	6.60465004818049	3.9845745580422e-11	3.51970752627061e-10
hsa-miR-149-5p|hsa-mir-149	3941.97105398916	1.17550382975631	0.178155423308579	6.59819279102298	4.16199830149773e-11	3.62155971607936e-10
hsa-let-7a-2-3p|hsa-let-7a-2	214.794717112534	-1.42853861475302	0.219982818729263	-6.49386448907698	8.36620075056137e-11	7.17278681996659e-10
hsa-miR-15b-3p|hsa-mir-15b	1164.77412548531	-1.39629907866076	0.217887570889369	-6.40834662097235	1.47106165873158e-10	1.24294050295726e-09
hsa-miR-874-3p|hsa-mir-874	386.468921662051	1.60545682640901	0.25220796269587	6.3656072125882	1.94518642858635e-10	1.62006241123692e-09
hsa-miR-99a-5p|hsa-mir-99a	23870.6251524563	0.837520553137112	0.132758928227352	6.30858176033812	2.81603958809505e-10	2.31232546459072e-09
hsa-miR-138-5p|hsa-mir-138-2	1094.09192110181	-1.23176002579108	0.196498149793613	-6.26855788252879	3.64407165155327e-10	2.95068579563272e-09
hsa-miR-550a-5p|hsa-mir-550a-2	331.559327412407	-1.41697973259513	0.22899825387222	-6.1877316033414	6.10361335415734e-10	4.80865754793747e-09
hsa-miR-550a-5p|hsa-mir-550a-1	331.559327412407	-1.41697973259513	0.22899825387222	-6.1877316033414	6.10361335415734e-10	4.80865754793747e-09
hsa-miR-138-5p|hsa-mir-138-1	1431.49228579942	-1.1424236569617	0.18483590390194	-6.18074536843115	6.37996503628012e-10	4.95935948820175e-09
hsa-miR-100-5p|hsa-mir-100	397751.06947239	-0.751214173261182	0.121649035520974	-6.17525794630457	6.60555353953789e-10	5.06715488625078e-09
hsa-miR-16-5p|hsa-mir-16-2	63269.2687095653	-1.59799328612877	0.25886547612748	-6.17306451997416	6.69788624410802e-10	5.07125672768179e-09
hsa-miR-362-3p|hsa-mir-362	462.180494061729	1.88372029042173	0.305749599844829	6.16099020694628	7.22914626045246e-10	5.40332342287665e-09
hsa-miR-411-5p|hsa-mir-411	13480.4063470549	0.392417288221864	0.0637921337673357	6.15149964497344	7.67536982321675e-10	5.66422861637388e-09
hsa-miR-188-5p|hsa-mir-188	148.718777857303	1.53990149123519	0.251220161048135	6.12968913327041	8.80509460802878e-10	6.41671269560098e-09
hsa-miR-16-5p|hsa-mir-16-1	63206.4752748221	-1.59722443104384	0.260797747797865	-6.12437969472722	9.10375682801325e-10	6.55245707497744e-09
hsa-miR-483-5p|hsa-mir-483	4074.33445983047	-1.1047616521011	0.18959474655092	-5.82696341643827	5.64449795409953e-09	4.01310037468296e-08
hsa-miR-27a-5p|hsa-mir-27a	3637.72264395528	-0.432606590963715	0.0748398923744102	-5.78042775368334	7.45109307238902e-09	5.2337195918106e-08
hsa-miR-455-3p|hsa-mir-455	11499.8796302084	-0.409092482395006	0.0708173877300022	-5.77672370456121	7.61692103010013e-09	5.28650590541473e-08
hsa-miR-497-5p|hsa-mir-497	504.080311047233	-0.988197534646886	0.171956762330374	-5.74677913944611	9.09594137323975e-09	6.23874567129267e-08
hsa-miR-23b-5p|hsa-mir-23b	1029.21619385453	-0.896402592858326	0.159373181030883	-5.62455105093638	1.85991045930891e-08	1.260846276485e-07
hsa-miR-1275|hsa-mir-1275	192.111837847685	-1.75190504783576	0.311928541588383	-5.61636661690148	1.95014660509732e-08	1.3068223801974e-07
hsa-miR-204-5p|hsa-mir-204	322.650509362005	-0.968695817210688	0.173313185902618	-5.58927938555687	2.28013845653294e-08	1.51059172745308e-07
hsa-miR-154-3p|hsa-mir-154	906.533946480035	-1.62874805543159	0.295866752411195	-5.50500535176037	3.69157054832713e-08	2.41818610075811e-07
hsa-miR-22-3p|hsa-mir-22	170903.456444175	0.662802568236846	0.123834717646763	5.35231622304401	8.68354766380332e-08	5.62500920888593e-07
hsa-miR-424-5p|hsa-mir-424	97188.7829932791	-1.17937172188271	0.221921561696413	-5.31436293466645	1.07031108743997e-07	6.85704795579676e-07
hsa-miR-127-5p|hsa-mir-127	2533.95488870625	0.470170263551789	0.089494721493229	5.2536088800205	1.49147436840037e-07	9.4514082258415e-07
hsa-miR-7-5p|hsa-mir-7-3	14903.9919885401	-1.45191721165481	0.279153351582517	-5.20114554750607	1.98063913509916e-07	1.22841767634342e-06
hsa-miR-7-5p|hsa-mir-7-1	15152.2191041708	-1.45577216157959	0.279833190237722	-5.20228554855446	1.96852452015843e-07	1.22841767634342e-06
hsa-miR-7-5p|hsa-mir-7-2	14997.879044131	-1.44577341831531	0.282475226738786	-5.11823084454858	3.08414974488961e-07	1.89269400133752e-06
hsa-miR-93-5p|hsa-mir-93	58850.164032758	-0.737979077603526	0.146382451182615	-5.04144500683952	4.62029637821401e-07	2.80586748801955e-06
hsa-miR-193b-3p|hsa-mir-193b	2457.7665396332	1.1067759235734	0.221749992463064	4.9910979084148	6.00370539268098e-07	3.60841262261135e-06
hsa-miR-30a-5p|hsa-mir-30a	235288.490052857	0.899426326975216	0.181373261759757	4.95897972087294	7.08643632359626e-07	4.21570650679247e-06
hsa-miR-495-3p|hsa-mir-495	8354.23505959711	-0.816207041615228	0.165242894891867	-4.93943804451831	7.83480313785877e-07	4.61382851451683e-06
hsa-miR-1185-2-3p|hsa-mir-1185-2	242.316038508862	-1.02673116868391	0.212567258445707	-4.83014729639634	1.36432085376503e-06	7.95399057745015e-06
hsa-miR-301a-5p|hsa-mir-301a	236.673259531394	-1.15276201883415	0.239223860972924	-4.81875852243946	1.44454261195325e-06	8.3383004234529e-06
hsa-miR-378a-5p|hsa-mir-378a	52.0856309662693	2.2956813421962	0.478127506086758	4.80139986294711	1.57560293320523e-06	9.00565205939855e-06
hsa-miR-181a-2-3p|hsa-mir-181a-2	5663.44771523217	0.682957761050823	0.14323660245434	4.76803937923988	1.86027427666614e-06	1.05295136242365e-05
hsa-miR-191-3p|hsa-mir-191	311.794005167702	-0.823036863315063	0.175374953286548	-4.69301258755171	2.69210918988938e-06	1.48638349161144e-05
hsa-miR-25-5p|hsa-mir-25	342.97645542978	-1.29372576014125	0.275716989554707	-4.69222358125505	2.70251543929352e-06	1.48638349161144e-05
hsa-miR-452-5p|hsa-mir-452	1096.59441405288	-1.12560347038848	0.239838794066173	-4.69316681970107	2.69007951141246e-06	1.48638349161144e-05
hsa-miR-139-3p|hsa-mir-139	23.8752055116294	3.06377248984327	0.656843748429885	4.66438555161238	3.09540547317158e-06	1.6865620475318e-05
hsa-miR-25-3p|hsa-mir-25	12399.5681203953	-0.365520975060576	0.0786722737930104	-4.64612191103406	3.38233167910601e-06	1.82583274899889e-05
hsa-miR-16-2-3p|hsa-mir-16-2	2881.3170395647	-1.30554691651528	0.283601071313578	-4.60346256968731	4.15523905219932e-06	2.22248107103872e-05
hsa-miR-15a-5p|hsa-mir-15a	3500.51647275875	-1.47434622164864	0.321576227568446	-4.58474879438913	4.54532572615811e-06	2.4090226348638e-05
hsa-miR-27b-5p|hsa-mir-27b	2413.95676070266	-1.0160371183618	0.226444019883666	-4.48692404808827	7.22588195176163e-06	3.79521547556489e-05
hsa-miR-1185-1-3p|hsa-mir-1185-1	789.871766006052	-0.696934688933222	0.155597331142579	-4.47909153592487	7.49613855393778e-06	3.90200783655869e-05
hsa-miR-221-5p|hsa-mir-221	8650.3995076134	-0.963077374008634	0.217553727407284	-4.42684841802617	9.56198769215302e-06	4.9333086942701e-05
hsa-miR-92b-3p|hsa-mir-92b	3929.05968820717	-0.859804616425372	0.194372676991349	-4.42348497604753	9.71213887377324e-06	4.96682189772789e-05
hsa-miR-629-5p|hsa-mir-629	1982.68952754938	-0.816564718128489	0.185837273666389	-4.39397706401122	1.11295563316718e-05	5.54896573829297e-05
hsa-miR-450a-2-3p|hsa-mir-450a-2	1562.83063135789	0.401379646899769	0.0912911451015793	4.39669856756814	1.09909812746078e-05	5.54896573829297e-05
hsa-miR-221-3p|hsa-mir-221	70072.2456144303	-0.831054039338386	0.189140231187592	-4.39385124000476	1.11360032826806e-05	5.54896573829297e-05
hsa-miR-503-3p|hsa-mir-503	206.928302132972	-1.75987802493627	0.407735764070824	-4.31622187704528	1.58722443076719e-05	7.84196477234976e-05
hsa-miR-22-5p|hsa-mir-22	9052.36603958705	0.821446025574266	0.190774914627751	4.30583877957493	1.66354184132922e-05	8.14995708819271e-05
hsa-miR-181a-5p|hsa-mir-181a-1	43438.4715644654	0.792045908908484	0.187175777678501	4.23156200408007	2.32073998365235e-05	0.000112078796642971
hsa-miR-181a-5p|hsa-mir-181a-2	43437.6390694864	0.792105178269224	0.187213010152188	4.23103702902545	2.32616370391071e-05	0.000112078796642971
hsa-miR-487b-3p|hsa-mir-487b	15862.7583156734	0.441430202743349	0.10512866494356	4.19895185561749	2.68153320713928e-05	0.00012814211965264
hsa-miR-192-5p|hsa-mir-192	783.390882662655	0.652469108733286	0.15768847158775	4.13770963827374	3.50789896877673e-05	0.000166268707219255
hsa-miR-708-5p|hsa-mir-708	597.861073788582	-0.819715721787313	0.200630219964722	-4.08570414731862	4.39433433343347e-05	0.00020660459003159
hsa-miR-181a-3p|hsa-mir-181a-1	889.368898755309	0.793229666869266	0.194347139967466	4.08150933943281	4.47441793680748e-05	0.000208686852572701
hsa-miR-376a-3p|hsa-mir-376a-1	3179.15868047433	-0.88076569333567	0.21652928023646	-4.06765169298967	4.74892937422946e-05	0.000218002033478408
hsa-miR-376a-3p|hsa-mir-376a-2	3179.15868047433	-0.88076569333567	0.21652928023646	-4.06765169298967	4.74892937422946e-05	0.000218002033478408
hsa-miR-299-3p|hsa-mir-299	584.927195828711	-0.805065698785867	0.198382280463164	-4.05815326301461	4.94623040784848e-05	0.000225285338107474
hsa-miR-152-3p|hsa-mir-152	3811.92007214178	0.584665420963719	0.145496555867416	4.01841416436344	5.85911453069378e-05	0.00026479564119337
hsa-miR-320b|hsa-mir-320b-1	592.690666943609	-0.946146040443916	0.238519388701001	-3.96674687788157	7.28603002117754e-05	0.000326750423257423
hsa-miR-30a-3p|hsa-mir-30a	3552.21152414853	0.634551125059682	0.160400348728952	3.95604579471307	7.62005598156375e-05	0.000339121575362723
hsa-miR-503-5p|hsa-mir-503	114981.103003092	-0.655378988907273	0.167949659020641	-3.90223470966813	9.53086720254258e-05	0.000420946634778964
hsa-miR-411-3p|hsa-mir-411	1812.57200069646	-0.805011798301458	0.207074338716971	-3.88754977217021	0.00010126122839614	0.000443874407180073
hsa-miR-320b|hsa-mir-320b-2	595.273053472119	-0.937044384486232	0.241201251803025	-3.88490680492597	0.000102369149209604	0.000445382193949247
hsa-miR-33a-5p|hsa-mir-33a	132.652786731711	1.33344973142657	0.349139416837704	3.81924717496568	0.000133859579308486	0.000578075072124794
hsa-miR-186-5p|hsa-mir-186	22654.1402543355	0.28603668852762	0.075826475096151	3.77225353235678	0.000161779743851724	0.000693511696070258
hsa-miR-3615|hsa-mir-3615	1495.84432200313	1.14394568306015	0.308079449750439	3.713151539276	0.000204694236112024	0.000871071092359928
hsa-miR-181b-5p|hsa-mir-181b-1	13714.2267269485	0.551756083766	0.148977045539673	3.70363153442365	0.000212534900267604	0.00089788294823198
hsa-miR-30c-2-3p|hsa-mir-30c-2	1074.76687011256	0.694106071897238	0.191993056014724	3.61526654299418	0.000300038756384539	0.0012584359350517
hsa-miR-125b-1-3p|hsa-mir-125b-1	5152.26759327229	-0.712337869108383	0.198283795783267	-3.59251680801492	0.000327499522928788	0.00136380158476774
hsa-miR-6881-3p|hsa-mir-6881	31.2885879549112	-1.60376337137412	0.450373234652992	-3.56096510177788	0.000369494195378058	0.00152776677947098
hsa-miR-151b|hsa-mir-151b	848.959308196082	0.74451308505922	0.209225641181227	3.55842181128429	0.000373089817514572	0.00153177016627462
hsa-miR-942-5p|hsa-mir-942	282.583736369703	-1.07996983474251	0.304596122783268	-3.54557971675482	0.000391750475315922	0.00159713655321107
hsa-miR-181b-5p|hsa-mir-181b-2	15560.536368098	0.53694685402215	0.152227106048848	3.52727492467635	0.000419860558641487	0.00169293574567102
hsa-miR-425-3p|hsa-mir-425	422.280953022977	-0.559926474843915	0.158775831451349	-3.52652207660133	0.00042105606024408	0.00169293574567102
hsa-miR-409-3p|hsa-mir-409	18713.9632692748	-0.256168665904947	0.0735308665467226	-3.48382492870765	0.000494302708249606	0.00197382519801041
hsa-miR-668-3p|hsa-mir-668	78.3068438079401	1.68537769708141	0.485342391979259	3.47255406684821	0.000515531160597329	0.00204458956889961
hsa-miR-106a-5p|hsa-mir-106a	329.026881411733	-0.937504273888569	0.270816848171878	-3.46176495375786	0.000536645606034045	0.00211394856971519
hsa-miR-652-3p|hsa-mir-652	1696.4090912159	-0.671471634967776	0.195575573350315	-3.43331032329398	0.000596259230075449	0.00233301430291266
hsa-miR-542-5p|hsa-mir-542	243.413680474126	0.793877184163324	0.231990753362265	3.42202080323281	0.000621575575928024	0.00241585707177359
hsa-miR-877-5p|hsa-mir-877	250.627043887154	-0.79345299157203	0.233986452508991	-3.39102107435703	0.000696327465015508	0.00268846961658305
hsa-miR-331-3p|hsa-mir-331	1518.61352070552	0.594239896704519	0.17840994740972	3.33075540535777	0.000866106689085988	0.0033219749982706
hsa-miR-196b-5p|hsa-mir-196b	10062.4928175644	-0.785275481529316	0.238930362379153	-3.28662909857886	0.0010139428552797	0.00386358617403965
hsa-miR-20a-5p|hsa-mir-20a	9237.76230299166	-0.866699374722721	0.264622957850698	-3.27522366827945	0.0010557834681561	0.00399689455801951
hsa-miR-106b-5p|hsa-mir-106b	12769.4258958572	-0.745050070274429	0.23114671619201	-3.22327776292322	0.00126732596715799	0.00476678089582651
hsa-miR-320a-3p|hsa-mir-320a	32841.9990536789	-0.374640284619826	0.116390972987144	-3.2188087701716	0.00128724299255365	0.00481065810678703
hsa-miR-9-5p|hsa-mir-9-1	2027.29627182749	0.638464405343012	0.201799282319339	3.16385865204748	0.00155692389655384	0.00574485209930941
hsa-miR-9-5p|hsa-mir-9-2	2027.29627182749	0.638464405343012	0.201799282319339	3.16385865204748	0.00155692389655384	0.00574485209930941
hsa-miR-9-5p|hsa-mir-9-3	2023.67755019397	0.637180547233987	0.202067563047576	3.15330445730157	0.00161433342310401	0.00591922255138136
hsa-miR-125a-5p|hsa-mir-125a	120148.061217265	0.631791719235889	0.203113814012218	3.11053052845478	0.00186751590314639	0.00680476107208967
hsa-miR-337-5p|hsa-mir-337	197.9441572742	-0.52868081993118	0.171492630991211	-3.08281945921207	0.00205049513558463	0.00742508486984992
hsa-miR-1285-3p|hsa-mir-1285-1	50.987905587179	-1.00224008338257	0.328210163396014	-3.05365340613563	0.0022607310260463	0.00813584066780861
hsa-miR-127-3p|hsa-mir-127	6202.67872290839	0.758126358929542	0.251325313676382	3.01651412601335	0.00255699303576527	0.00908979841372653
hsa-miR-379-3p|hsa-mir-379	432.580693846009	-0.809594128781736	0.268288093011308	-3.01762974157639	0.0025475996185591	0.00908979841372653
hsa-miR-454-3p|hsa-mir-454	5219.53158934373	-0.873341280560612	0.291853838160176	-2.99239265128767	0.00276799995772683	0.00978026651730146
hsa-miR-195-5p|hsa-mir-195	1148.80386106457	-1.0489667676557	0.350955043113257	-2.98889213373461	0.00279990958795225	0.00983341740829012
hsa-miR-30b-5p|hsa-mir-30b	2792.69483937908	0.466124742637639	0.156084760999733	2.98635651329495	0.00282323293450427	0.0098559568911137
hsa-miR-23b-3p|hsa-mir-23b	84863.7752628868	0.274200436752814	0.091987721584718	2.98083735556254	0.00287461421358006	0.00995123217686541
hsa-miR-484|hsa-mir-484	4902.04851579892	0.497175789338713	0.166850472047584	2.97976855107083	0.00288466250066939	0.00995123217686541
hsa-miR-19a-3p|hsa-mir-19a	2053.57736727761	-0.738905219410633	0.248851258014368	-2.9692645530768	0.00298513475274905	0.01023725624031
hsa-miR-9-3p|hsa-mir-9-1	316.597970990121	0.728132819905732	0.246510025462823	2.95376554579743	0.00313922400308677	0.0105790034323675
hsa-miR-9-3p|hsa-mir-9-2	316.597970990121	0.728132819905732	0.246510025462823	2.95376554579743	0.00313922400308677	0.0105790034323675
hsa-miR-9-3p|hsa-mir-9-3	285.006823710069	0.731152419200676	0.247374813635801	2.95564616484005	0.00312014816103598	0.0105790034323675
hsa-miR-21-3p|hsa-mir-21	10373.0524786937	-0.433810469975283	0.147316097536601	-2.9447594474019	0.00323205840236771	0.0108292531527608
hsa-miR-19b-3p|hsa-mir-19b-2	5170.21655451831	-0.566877960573922	0.195983152404453	-2.89248312224333	0.00382209716946143	0.0127330437131201
hsa-miR-19b-3p|hsa-mir-19b-1	4931.24414600608	-0.548862758448208	0.190367732571847	-2.88317117104423	0.00393693446209611	0.0130410954056934
hsa-miR-215-5p|hsa-mir-215	56.393783116057	0.938563789575786	0.326683309348389	2.87300808678555	0.00406583708784812	0.0133919944757935
hsa-miR-193a-5p|hsa-mir-193a	4563.76105648593	0.338946611457157	0.118271200796556	2.86584231135182	0.00415901355549593	0.0136219376564839
hsa-let-7b-5p|hsa-let-7b	306773.075389886	-0.40725552416468	0.142422386061676	-2.85949095101046	0.00424321523906119	0.013667372841838
hsa-miR-493-3p|hsa-mir-493	6137.68183806149	-0.317749503328794	0.111113339099259	-2.85968818779663	0.00424057732790963	0.013667372841838
hsa-miR-194-5p|hsa-mir-194-2	1242.83373351525	0.441998212882391	0.154450498952191	2.861746746569	0.00421313410924859	0.013667372841838
hsa-miR-146b-5p|hsa-mir-146b	2744.7055514369	0.601175521534896	0.212267298707178	2.83216267977394	0.00462343196361919	0.014810224366978
hsa-miR-517a-3p*hsa-miR-517b-3p|hsa-mir-517a	462.113159600279	0.73452808808625	0.261413909152471	2.80982787208095	0.00495680020631437	0.0157055136971808
hsa-miR-517a-3p*hsa-miR-517b-3p|hsa-mir-517b	462.113159600279	0.73452808808625	0.261413909152471	2.80982787208095	0.00495680020631437	0.0157055136971808
hsa-miR-24-3p|hsa-mir-24-2	503414.851640067	-0.239418467323514	0.0855182779602903	-2.79961749738092	0.00511631926645788	0.0159512692440438
hsa-miR-2277-5p|hsa-mir-2277	36.0841852781951	-1.16691798219546	0.416326422433337	-2.80289196005164	0.00506466324641603	0.0159512692440438
hsa-miR-3619-5p|hsa-mir-3619	33.7565754504359	-1.2789750516775	0.457121716918965	-2.7978873117162	0.00514380551952011	0.0159512692440438
hsa-miR-24-3p|hsa-mir-24-1	503546.732623093	-0.239369564960444	0.0855492286528736	-2.79803300076164	0.00514148592438417	0.0159512692440438
hsa-miR-365b-3p*hsa-miR-365a-3p|hsa-mir-365b	7059.83623471138	0.308122100067602	0.11059830120245	2.7859568973269	0.00533699677802863	0.0164627995851359
hsa-miR-365b-3p*hsa-miR-365a-3p|hsa-mir-365a	7058.80739710338	0.307739628707945	0.110715201708058	2.77956074649455	0.00544324716695685	0.0166147282635384
hsa-miR-301b-5p|hsa-mir-301b	74.5574433533481	-1.4098621893638	0.507038360752942	-2.78058288779212	0.00542614056782541	0.0166147282635384
hsa-miR-196a-5p|hsa-mir-196a-1	33999.1506336443	-1.08298426203603	0.39061519746203	-2.77250928553874	0.00556259323870722	0.0168905825946162
hsa-miR-100-3p|hsa-mir-100	655.739132805965	-1.28553764371827	0.464084851699992	-2.77004870770767	0.0056047910428841	0.0169305346010437
hsa-miR-130b-3p|hsa-mir-130b	2061.21107589744	-0.683053674461379	0.247848469648998	-2.75593258828153	0.00585250575060783	0.017587684807239
hsa-miR-3158-3p|hsa-mir-3158-2	117.880682786739	-1.05491442991966	0.384893853301	-2.74079313263201	0.00612910828948908	0.0181384270699093
hsa-miR-548ay-5p|hsa-mir-548d-1	63.1442352007744	-1.63920786562817	0.597588697893127	-2.74303692725014	0.0060873839459437	0.0181384270699093
hsa-miR-3158-3p|hsa-mir-3158-1	117.880682786739	-1.05491442991966	0.384893853301	-2.74079313263201	0.00612910828948908	0.0181384270699093
hsa-miR-299-5p|hsa-mir-299	449.993336887138	0.598531665976008	0.219604111599956	2.72550300454451	0.00642035921009685	0.0189043910075074
hsa-miR-27a-3p|hsa-mir-27a	90761.3409669376	0.396087374535537	0.145451917027423	2.72314990843922	0.00646627091254267	0.0189438992060923
hsa-miR-342-3p|hsa-mir-342	3136.02301537468	0.431756519468395	0.159490044072764	2.70710640265054	0.00678724999430397	0.0197735719398816
hsa-miR-28-3p|hsa-mir-28	4183.45174788146	-0.412937065592923	0.152620881576651	-2.70563936813282	0.00681730353330394	0.0197735719398816
hsa-miR-505-5p|hsa-mir-505	117.413426344849	-1.18800024411852	0.443372820175174	-2.67946114434608	0.00737407610244245	0.0212826057808116
hsa-miR-548ay-5p|hsa-mir-548d-2	60.9907648112364	-1.59423716593142	0.598006249446828	-2.6659205775962	0.00767778290223107	0.0218576694017836
hsa-miR-675-5p|hsa-mir-675	4485.4932947873	-0.399534196846732	0.14989317545255	-2.66545955571679	0.00768831789581594	0.0218576694017836
hsa-miR-708-3p|hsa-mir-708	254.604615609737	-0.85449502699634	0.32051496616192	-2.66600663684659	0.00767581776183969	0.0218576694017836
hsa-miR-516a-5p|hsa-mir-516a-2	162.039058473068	0.80840227363932	0.303647667651255	2.66230358326936	0.00776078484763157	0.0218576694017836
hsa-miR-516a-5p|hsa-mir-516a-1	162.039058473068	0.80840227363932	0.303647667651255	2.66230358326936	0.00776078484763157	0.0218576694017836
hsa-miR-451a|hsa-mir-451a	231.085692141062	0.685735206113733	0.258353369494713	2.65425300027978	0.00794842069084783	0.0222785060709821
hsa-miR-3909|hsa-mir-3909	58.9842676637213	1.14877640300057	0.438040965951957	2.62253189151848	0.00872790988713444	0.0243462749483224
hsa-miR-508-3p|hsa-mir-508	61.1868727143695	0.71477422131503	0.277309120233019	2.57753593071305	0.00995075356594109	0.0276251872806841
hsa-miR-1301-3p|hsa-mir-1301	866.155538482812	0.31982678434933	0.124347377380766	2.57204286158752	0.0101100374310072	0.0279343688259583
hsa-miR-196a-5p|hsa-mir-196a-2	43850.2305468644	-0.942952023821053	0.367622083776974	-2.56500375095289	0.0103174689646009	0.0283730396526523
hsa-miR-1323|hsa-mir-1323	272.921284786184	0.679633807264191	0.266527215280269	2.54996026034157	0.0107735198739067	0.0293502901237738
hsa-miR-200b-3p|hsa-mir-200b	125.325282819246	0.631364650465761	0.247577870505966	2.55016593032109	0.0107671659624232	0.0293502901237738
hsa-miR-202-5p|hsa-mir-202	194.085395789593	0.723957181631232	0.286892415983627	2.52344482216131	0.011621129659653	0.0315121794957102
hsa-miR-194-5p|hsa-mir-194-1	435.583152068148	0.4147818282977	0.165906199867667	2.50009842084591	0.012415880775676	0.0333569515770465
hsa-miR-27b-3p|hsa-mir-27b	328296.90439019	0.302198664772317	0.120826904580968	2.50108753361143	0.0123812572083263	0.0333569515770465
hsa-miR-450a-5p|hsa-mir-450a-1	31570.0768697808	0.437784719193348	0.177668525883491	2.46405330947831	0.0137375677557719	0.036738541291812
hsa-miR-450a-5p|hsa-mir-450a-2	31626.4686040233	0.437411669541003	0.178019544940475	2.45709913306014	0.0140064030339692	0.0372864519123473
hsa-miR-454-5p|hsa-mir-454	130.990836587328	-0.930443571576224	0.379415474994935	-2.45230791281943	0.0141943141693608	0.0376149325488061
hsa-miR-329-5p|hsa-mir-329-2	56.556110591325	-0.931269354526971	0.381568298358577	-2.44063607624923	0.0146614212018118	0.0383300832316424
hsa-miR-302b-3p|hsa-mir-302b	170.147950121648	0.694088906587284	0.284069018959313	2.44338122168366	0.0145503583338371	0.0383300832316424
hsa-miR-329-5p|hsa-mir-329-1	56.556110591325	-0.931269354526971	0.381568298358577	-2.44063607624923	0.0146614212018118	0.0383300832316424
hsa-miR-200a-3p|hsa-mir-200a	33.9313799011339	0.940239137075691	0.386213749285036	2.43450456856151	0.0149121916072429	0.0388116415492081
hsa-miR-370-5p|hsa-mir-370	237.792974643902	-0.648744094430441	0.269231645212263	-2.40961308214333	0.0159694462913977	0.0413786097239328
hsa-miR-514a-3p|hsa-mir-514a-1	78.6220655283591	0.821567199503503	0.346440508516124	2.37145246963886	0.0177183254406896	0.045306068999658
hsa-miR-514a-3p|hsa-mir-514a-2	78.6220655283591	0.821567199503503	0.346440508516124	2.37145246963886	0.0177183254406896	0.045306068999658
hsa-miR-514a-3p|hsa-mir-514a-3	78.6220655283591	0.821567199503503	0.346440508516124	2.37145246963886	0.0177183254406896	0.045306068999658
hsa-miR-182-5p|hsa-mir-182	384.156209586545	-0.560608115709009	0.237156332564778	-2.36387580144368	0.0180848742776025	0.0460414048202719
hsa-miR-199a-3p*hsa-miR-199b-3p|hsa-mir-199b	81782.0555495714	0.587976280831345	0.249400664103649	2.35755699747049	0.0183956310488777	0.0462269521616195
hsa-miR-199a-3p*hsa-miR-199b-3p|hsa-mir-199a-2	81811.6801729738	0.588167972880706	0.24938073147801	2.35851410570014	0.0183482624533347	0.0462269521616195
hsa-miR-199a-3p*hsa-miR-199b-3p|hsa-mir-199a-1	81782.0555495714	0.587976280831345	0.249400664103649	2.35755699747049	0.0183956310488777	0.0462269521616195
hsa-miR-195-3p|hsa-mir-195	122.536124184152	-1.56636107762312	0.666338219616859	-2.35069973702509	0.018738147829258	0.0468855801908043
hsa-miR-302a-5p|hsa-mir-302a	91.6483446303998	0.644099904920669	0.278217316287508	2.31509639125072	0.0206076574844031	0.0513430098863546
hsa-miR-140-3p|hsa-mir-140	4004.94826996893	0.513099617950636	0.222090702555819	2.31031561450294	0.0208706870841966	0.0517770662556878
hsa-miR-3126-5p|hsa-mir-3126	81.3049195409834	-0.764595997105114	0.333177689207221	-2.29485953553622	0.0217411754218917	0.0534814568395057
hsa-miR-148b-3p|hsa-mir-148b	3249.12309970523	0.59141898891114	0.257558043319006	2.29625517141633	0.0216612956517694	0.0534814568395057
hsa-miR-136-5p|hsa-mir-136	265.269928239272	0.494390359741598	0.21707862081758	2.2774714427408	0.0227580880672086	0.055747753542784
hsa-miR-409-5p|hsa-mir-409	2504.15048667117	0.270790527285774	0.12047776439087	2.24763904488831	0.0245992157332268	0.0597555948852968
hsa-miR-208b-3p|hsa-mir-208b	30.2160434687511	1.4839109633521	0.659801946466946	2.24902483434314	0.0245109160980302	0.0597555948852968
hsa-miR-26a-5p|hsa-mir-26a-2	324795.038081518	0.496755755945765	0.222252139334382	2.23509999693811	0.0254107845885026	0.0614709021373319
hsa-miR-26a-5p|hsa-mir-26a-1	324260.133897107	0.496360122494635	0.222459831877245	2.23123481801663	0.0256655787595886	0.0618307124662816
hsa-let-7d-5p|hsa-let-7d	50216.4766137668	-0.342971262913304	0.155858592785367	-2.20052841992234	0.0277694258491738	0.066623766543491
hsa-miR-26b-3p|hsa-mir-26b	189.487853476854	-0.654453732136798	0.297698258816052	-2.19837944212225	0.0279220774421622	0.0667154555277891
hsa-miR-615-3p|hsa-mir-615	22055.2451922907	-0.470616590117125	0.216484872349661	-2.17390058256355	0.0297126022972725	0.0707038658747341
hsa-miR-576-3p|hsa-mir-576	343.440771212139	-0.68861138465852	0.318542718021853	-2.16175522370999	0.0306370485056332	0.0726073141413991
hsa-miR-549a-3p|hsa-mir-549a	44.0208038313933	1.36207762826463	0.633199608001737	2.15110308195405	0.0314680643105672	0.0742748238585452
hsa-miR-485-3p|hsa-mir-485	2189.84068301666	-0.362498492470567	0.169673569470695	-2.13644643418181	0.0326430426703458	0.0767374753097243
hsa-miR-548k|hsa-mir-548k	229.234039836893	-0.513760390988862	0.241785694319217	-2.12485851338488	0.0335984205937816	0.0786661815509022
hsa-miR-539-5p|hsa-mir-539	306.955831585507	-0.50799397276852	0.239542326716006	-2.12068564137637	0.0339482656478248	0.0791673554907275
hsa-miR-433-5p|hsa-mir-433	155.202082484603	0.520477821239611	0.245722404335574	2.11815370538543	0.0341620524372003	0.0793085395711181
hsa-miR-516b-5p|hsa-mir-516b-1	143.261118382703	0.703809930245012	0.332495181596619	2.11675226950768	0.0342808781679619	0.0793085395711181
hsa-miR-29a-3p|hsa-mir-29a	111808.165951341	-0.417700364820846	0.198022939962438	-2.10935341582181	0.0349140873017805	0.080454201173668
hsa-miR-516b-5p|hsa-mir-516b-2	104.405077474479	0.708526254976519	0.337510375980604	2.09927251249081	0.0357928850616219	0.0821545353973448
hsa-miR-504-5p|hsa-mir-504	60.926427020528	1.35988694309219	0.654472294367169	2.07783729700447	0.0377243473295521	0.0860365250422748
hsa-miR-574-3p|hsa-mir-574	12321.7120081603	0.593528388742958	0.285729205494564	2.0772408886786	0.0377793317509817	0.0860365250422748
hsa-miR-1908-5p|hsa-mir-1908	168.381226698885	0.834606257458621	0.407097160068325	2.05014021055452	0.0403507504656681	0.091534970900718
hsa-miR-200c-3p|hsa-mir-200c	181.176683319803	0.459906313159022	0.224598218906478	2.04768459606763	0.0405909141578746	0.0917228796668251
hsa-miR-154-5p|hsa-mir-154	42.6028630624434	0.85067311516608	0.416935334866688	2.04029988352529	0.0413204664151833	0.0930109340542543
hsa-miR-455-5p|hsa-mir-455	647.084885223784	-0.380942072980828	0.18703184077231	-2.03677657990107	0.0416724362856049	0.093442424440414
hsa-miR-99b-5p|hsa-mir-99b	87138.4425607807	0.474668602012677	0.236440049851523	2.00756429509617	0.0446896119219435	0.0998239224156823
hsa-let-7c-5p|hsa-let-7c	26943.8698816655	0.466440095131725	0.233137886351796	2.00070482936387	0.0454242086840344	0.101077533064092
hsa-miR-369-5p|hsa-mir-369	1433.6877724525	0.28860391242726	0.14520938234213	1.98750182510436	0.0468668138544315	0.103891074057542
hsa-miR-548d-5p|hsa-mir-548d-1	62.6531392207437	-1.31295994310832	0.664821067439247	-1.97490724559251	0.0482786750050013	0.106615407302711
hsa-miR-365a-5p|hsa-mir-365a	205.884530970501	-0.751227799332063	0.385104274179425	-1.95071270224868	0.0510912314891418	0.112400709276112
hsa-miR-20a-3p|hsa-mir-20a	174.388939371976	-0.818737558573179	0.424624497602393	-1.92814489789476	0.0538371057425351	0.117996363337962
hsa-miR-128-1-5p|hsa-mir-128-1	88.0252176250781	-0.841711534902044	0.438034431093725	-1.92156477928089	0.0546605439441801	0.119352423668378
hsa-miR-548d-5p|hsa-mir-548d-2	60.4996688312056	-1.27666911237488	0.665102839401993	-1.91950633306987	0.0549202855781419	0.119472113776331
hsa-miR-205-5p|hsa-mir-205	38.6721863971936	0.676884084037194	0.359998664500154	1.8802405419393	0.0600753025630102	0.130200376930242
hsa-miR-4443|hsa-mir-4443	75.5029954706276	0.720946349966466	0.386616211972049	1.86475974788814	0.0622150877395469	0.134338504267244
hsa-miR-579-3p|hsa-mir-579	44.8885896684418	-0.882884951196922	0.475426232116306	-1.85703878237189	0.0633056366429765	0.136188878829724
hsa-miR-136-3p|hsa-mir-136	4540.48930397874	0.39952471275902	0.215424507636433	1.85459266980565	0.0636544156792545	0.136435751253696
hsa-miR-576-5p|hsa-mir-576	344.044358403015	-0.517935877745248	0.279744993543465	-1.85145718314624	0.0641038090599761	0.136895680153722
hsa-miR-101-3p|hsa-mir-101-1	17643.4535536477	0.443035461359202	0.241502573860116	1.83449581624674	0.0665804282682405	0.141665655767826
hsa-miR-101-3p|hsa-mir-101-2	17866.2680411408	0.444705990642831	0.242775726635368	1.83175639840942	0.0669877219212267	0.142013970473001
hsa-miR-1294|hsa-mir-1294	64.7566175212359	-0.760627286154593	0.417952924367272	-1.81988746054616	0.0687761448918782	0.145277146637554
hsa-let-7a-5p|hsa-let-7a-2	1993859.90570563	-0.56425903592602	0.311009262145789	-1.81428370342719	0.0696340591985281	0.145507729436351
hsa-let-7a-5p|hsa-let-7a-3	2000083.45822978	-0.564093590560659	0.310853981544108	-1.81465776233147	0.0695765197989294	0.145507729436351
hsa-miR-4775|hsa-mir-4775	66.2011987482386	0.691149131202465	0.380744197334135	1.81525847548485	0.0694841971280025	0.145507729436351
hsa-let-7a-5p|hsa-let-7a-1	1995538.09187373	-0.563938779000761	0.31111102019341	-1.81266089079768	0.0698841400136565	0.145508762957006
hsa-miR-370-3p|hsa-mir-370	10604.5863205458	-0.432838031363208	0.242959388280582	-1.78152420627329	0.0748268540513846	0.155180778274754
hsa-miR-130a-5p|hsa-mir-130a	86.519098927382	-0.538246799467484	0.302371053825177	-1.78008705746908	0.0750617143627457	0.155180778274754
hsa-miR-625-3p|hsa-mir-625	421.905416878193	-0.582776529434456	0.32907143958486	-1.77097268049046	0.0765652448407182	0.157729815343246
hsa-miR-122-5p|hsa-mir-122	240.159199780571	-0.475863084901578	0.269568468935671	-1.76527724767074	0.0775171814539273	0.159128580238168
hsa-miR-590-3p|hsa-mir-590	1599.09597048742	-0.667038415117705	0.384309832827075	-1.73567876265567	0.0826206506617808	0.169009962581818
hsa-miR-616-5p|hsa-mir-616	53.4366615798929	0.977934169705764	0.56501332728992	1.73081611082771	0.0834845674853034	0.170180079873888
hsa-miR-1228-3p|hsa-mir-1228	312.049656844413	-0.483151768075666	0.281300413598483	-1.7175650824506	0.0858759738664992	0.174444922523237
hsa-miR-10b-5p|hsa-mir-10b	3283.39863877902	0.425407227973101	0.250472510227348	1.69841883082087	0.0894287404801718	0.181031096180348
hsa-miR-99b-3p|hsa-mir-99b	1251.7763711403	-0.206941158100095	0.12287071761965	-1.68421868211666	0.0921394140341678	0.185872935577577
hsa-miR-7706|hsa-mir-7706	172.696060975575	-0.548656516333802	0.330540403123384	-1.65987731348231	0.0969391362293737	0.193546289115496
hsa-miR-30e-3p|hsa-mir-30e	1841.80003159865	0.249834019084499	0.150395917888336	1.66117553316834	0.0966781979499464	0.193546289115496
hsa-miR-664a-3p|hsa-mir-664a	209.185034044216	0.55693190198843	0.335023268005885	1.66236782687776	0.0964390456920978	0.193546289115496
hsa-miR-548ay-5p|hsa-mir-548ay	68.220625445005	-0.745673940978284	0.450703472195469	-1.65446682126932	0.0980326992785379	0.195061650782893
hsa-miR-146a-5p|hsa-mir-146a	24.5244206432884	0.859321788869125	0.523887129240424	1.64028039802207	0.100946879380842	0.200176975098745
hsa-miR-1285-3p|hsa-mir-1285-2	40.0673648225289	-0.967573352024342	0.593610514913121	-1.6299801430673	0.103105693804106	0.203764811823029
hsa-miR-522-3p|hsa-mir-522	48.7103967409433	0.700667056122301	0.433492740413476	1.61632938870899	0.106023116028056	0.208798211340164
hsa-miR-320d|hsa-mir-320d-2	93.5427589421156	-1.08234330947731	0.670293145065346	-1.61473128204495	0.106368900116688	0.208798211340164
hsa-miR-210-3p|hsa-mir-210	1161.41948369744	-0.348771304772257	0.216779941907068	-1.60887258158678	0.107644205942359	0.210592523706025
hsa-miR-509-3-5p|hsa-mir-509-3	37.6105291212061	0.717107400283089	0.446405082781091	1.60640509694811	0.108184931723549	0.210942525735215
hsa-miR-30e-5p|hsa-mir-30e	75694.4970608882	0.295629456203029	0.184746448891114	1.60019019568418	0.109556396490627	0.212904597180118
hsa-miR-769-5p|hsa-mir-769	3342.48443817499	0.260872922472122	0.163513674628102	1.5954196067421	0.11061843441663	0.214254309850151
hsa-miR-324-5p|hsa-mir-324	881.971489211816	0.326636760972759	0.206244019150216	1.58373931190148	0.113253054834727	0.218630897247172
hsa-miR-320d|hsa-mir-320d-1	94.0825374594087	-1.05259363469829	0.669969000511976	-1.57110796752376	0.11615757222414	0.223497902992322
hsa-miR-671-5p|hsa-mir-671	602.520329474094	-0.343871757154928	0.219205337770407	-1.56871981609816	0.116713239152541	0.223828350085301
hsa-miR-1268a|hsa-mir-1268a	529.674694547148	-0.665411739670674	0.427080706683272	-1.55804682641436	0.119222148206005	0.22789020460361
hsa-miR-6511b-3p|hsa-mir-6511b-1	75.6845115791461	0.656508667991976	0.426677382658241	1.5386535463911	0.12388889873153	0.236036692681313
hsa-miR-1268a|hsa-mir-1268b	589.802304509491	-0.588441420889765	0.386718750306389	-1.52162629927707	0.128102743979095	0.243270031725773
hsa-miR-760|hsa-mir-760	37.4746355488316	-0.653650965752151	0.43047651470137	-1.51843583431166	0.128904563802476	0.243997924340401
hsa-miR-412-5p|hsa-mir-412	920.741801903802	0.275068754888278	0.181869574390412	1.51245064387625	0.130419259614171	0.246066111181429
hsa-miR-30d-3p|hsa-mir-30d	53.3563356131628	-0.996037986077131	0.668872363065285	-1.48913012568276	0.136453106214748	0.255894997824568
hsa-miR-3126-3p|hsa-mir-3126	34.2713847477567	-0.858478113306841	0.57657502084057	-1.4889269952335	0.136506594036776	0.255894997824568
hsa-miR-6511b-3p|hsa-mir-6511b-2	71.7557437389003	0.560923745755902	0.380579913106723	1.47386587268101	0.140517707997255	0.262569947956409
hsa-miR-26b-5p|hsa-mir-26b	72136.034904479	-0.547750378330671	0.376217531552783	-1.45594059923234	0.145409041103268	0.270427806101701
hsa-miR-515-5p|hsa-mir-515-2	26.7822836846435	0.674816323516848	0.464303912602086	1.45339357520162	0.146114509300233	0.270427806101701
hsa-miR-515-5p|hsa-mir-515-1	26.7822836846435	0.674816323516848	0.464303912602086	1.45339357520162	0.146114509300233	0.270427806101701
hsa-miR-376a-5p|hsa-mir-376a-1	195.679313881315	0.464699830892191	0.320490833193069	1.44996294047589	0.147068853957844	0.271332727396909
hsa-miR-331-5p|hsa-mir-331	452.502955599672	0.222536237798083	0.15404628467285	1.44460632900486	0.14856849404286	0.273234801346964
hsa-miR-301a-3p|hsa-mir-301a	401.661128027539	-0.458614382914299	0.318658975185326	-1.43920121078522	0.150093522458718	0.274308851390071
hsa-miR-1271-5p|hsa-mir-1271	767.07027525719	0.241515490754035	0.167627161609479	1.44078971710261	0.149644099375573	0.274308851390071
hsa-miR-142-3p|hsa-mir-142	25.1236029270058	-0.901211153788579	0.630485687948169	-1.42939192913554	0.152891616833907	0.275962268155318
hsa-miR-135a-5p|hsa-mir-135a-1	30.5250735620595	0.674107768843903	0.471285810929851	1.43035871908361	0.152614089835933	0.275962268155318
hsa-miR-183-5p|hsa-mir-183	323.093769732118	-0.440789840058668	0.308201379992821	-1.43020073456172	0.152659414695827	0.275962268155318
hsa-miR-135a-5p|hsa-mir-135a-2	30.5250735620595	0.674107768843903	0.471285810929851	1.43035871908361	0.152614089835933	0.275962268155318
hsa-miR-487a-3p|hsa-mir-487a	625.90209823067	-0.569461790010683	0.400972200438624	-1.4202026708778	0.155548686323007	0.279891617673805
hsa-miR-34c-5p|hsa-mir-34c	639.132263477219	-0.3336158823308	0.236069299507038	-1.41321164178256	0.157593504519549	0.281831328634653
hsa-miR-152-5p|hsa-mir-152	93.5374026136987	0.950274308478686	0.671870075488217	1.41437212810552	0.157252669210276	0.281831328634653
hsa-miR-758-3p|hsa-mir-758	306.135762948405	-0.293831273950215	0.209034159450733	-1.40566151830064	0.159824659036835	0.284947327885244
hsa-miR-1303|hsa-mir-1303	191.415745933502	0.387783568638593	0.276458934886246	1.402680542042	0.160712122183468	0.285655997661469
hsa-miR-23a-3p|hsa-mir-23a	348711.950982409	-0.122195237474154	0.0876261746671443	-1.39450612717403	0.163164820543309	0.285851109736399
hsa-miR-496|hsa-mir-496	151.077922227888	0.609147846728873	0.436424791754203	1.39576820161937	0.1627843088578	0.285851109736399
hsa-miR-28-5p|hsa-mir-28	8981.91151694079	-0.177069222484887	0.126774374385238	-1.39672724352647	0.162495608419449	0.285851109736399
hsa-let-7i-3p|hsa-let-7i	1327.11862920672	0.396222593216894	0.283029129582578	1.39993573736123	0.161532563097289	0.285851109736399
hsa-miR-212-5p|hsa-mir-212	132.801309798441	0.40454158945373	0.290171559160136	1.39414624446525	0.163273446899178	0.285851109736399
hsa-miR-3940-3p|hsa-mir-3940	71.5201630888482	-0.611528744895529	0.440147808510037	-1.38937132724945	0.164719864552027	0.286661734429349
hsa-miR-548o-5p*hsa-miR-548c-5p*hsa-miR-548am-5p|hsa-mir-548am	41.2642183167703	0.880498431713162	0.633029616632057	1.39092770476953	0.164247350635007	0.286661734429349
hsa-miR-483-3p|hsa-mir-483	14680.9044818273	-0.35399463587822	0.259604757587423	-1.36359071061712	0.172696417379967	0.296123562742709
hsa-miR-6511a-3p|hsa-mir-6511a-1	85.8005207493306	0.490901687646383	0.359705807576959	1.36473105884273	0.172337594035713	0.296123562742709
hsa-miR-6511a-3p|hsa-mir-6511a-4	85.8005207493306	0.490901687646383	0.359705807576959	1.36473105884273	0.172337594035713	0.296123562742709
hsa-miR-6511a-3p|hsa-mir-6511a-3	85.8005207493306	0.490901687646383	0.359705807576959	1.36473105884273	0.172337594035713	0.296123562742709
hsa-miR-6511a-3p|hsa-mir-6511a-2	85.8005207493306	0.490901687646383	0.359705807576959	1.36473105884273	0.172337594035713	0.296123562742709
hsa-miR-365b-5p|hsa-mir-365b	228.516595164942	-0.423832780830968	0.314080642823241	-1.34943935742482	0.177195886381664	0.302947805749296
hsa-miR-654-3p|hsa-mir-654	5672.19551316864	-0.158410783245797	0.118112650892485	-1.34118387868539	0.179860759222157	0.30660474452198
hsa-let-7e-5p|hsa-let-7e	77178.1071049581	-0.355290865349836	0.266695186376484	-1.33219826790681	0.182795045586263	0.310698284480441
hsa-miR-514a-5p|hsa-mir-514a-2	23.2665675378373	0.773674569184304	0.58309024284644	1.32685219599542	0.184557580314305	0.310974188795491
hsa-miR-514a-5p|hsa-mir-514a-1	23.2665675378373	0.773674569184304	0.58309024284644	1.32685219599542	0.184557580314305	0.310974188795491
hsa-miR-514a-5p|hsa-mir-514a-3	23.2665675378373	0.773674569184304	0.58309024284644	1.32685219599542	0.184557580314305	0.310974188795491
hsa-miR-615-5p|hsa-mir-615	51.9379597251592	-0.651464604883017	0.492405714621184	-1.32302405422772	0.185827378651523	0.312211417158035
hsa-miR-582-5p|hsa-mir-582	75.9856935116301	-0.614101502733925	0.465361062052454	-1.31962373479521	0.186960674386678	0.313212853929405
hsa-miR-103a-3p|hsa-mir-103a-1	140038.866802344	-0.199703539559761	0.153646397873152	-1.29976063431459	0.193683021457087	0.323544989998516
hsa-miR-3200-3p|hsa-mir-3200	58.8056239733903	-0.866157572163028	0.670719925824465	-1.29138488184666	0.196570250303719	0.326497025433243
hsa-miR-96-5p|hsa-mir-96	33.7829061728536	-0.800297513219606	0.619200180895103	-1.29246976650219	0.196194509510191	0.326497025433243
hsa-miR-380-3p|hsa-mir-380	873.128292391156	-0.440483569855573	0.341580597024608	-1.28954505522994	0.197208663323166	0.326626848628994
hsa-miR-103a-3p|hsa-mir-103a-2	140652.565480774	-0.197599349392863	0.153794687651603	-1.2848255840962	0.198853239945666	0.328417673904598
hsa-miR-744-3p|hsa-mir-744	58.4021694447325	-0.856434080341025	0.67056601030066	-1.27718086986996	0.201538399183301	0.331912109389447
hsa-miR-146b-3p|hsa-mir-146b	36.2448146160741	0.591727496435691	0.465983336531236	1.2698469023388	0.20413917001388	0.33524827075519
hsa-miR-302d-3p|hsa-mir-302d	35.9961749330408	0.521350408471414	0.417047804192973	1.25009747858588	0.211263940753998	0.345974374886463
hsa-miR-3129-3p|hsa-mir-3129	67.6339769590351	-0.519707115521258	0.420396472243046	-1.2362309149464	0.216372742353135	0.353348203898817
hsa-miR-330-3p|hsa-mir-330	667.140428871629	-0.256826418642753	0.20944894492066	-1.2262005843001	0.220123201478976	0.357470268697055
hsa-miR-210-5p|hsa-mir-210	156.816435190557	-0.562158180786713	0.457931597683382	-1.22760295124993	0.219596053406595	0.357470268697055
hsa-miR-548n|hsa-mir-548n	34.0757345865706	-0.812637419173545	0.66982302242974	-1.21321213508869	0.225048725719093	0.364453908595087
hsa-miR-675-3p|hsa-mir-675	717.280252214549	0.428235044959895	0.355841173424929	1.20344433680393	0.228804419384681	0.369509630197421
hsa-miR-539-3p|hsa-mir-539	1011.62547538624	-0.332931167330304	0.27768156437639	-1.19896748665325	0.230540588284108	0.371284980579102
hsa-miR-3605-3p|hsa-mir-3605	119.537684914434	0.502271658445987	0.420098359111569	1.19560490430907	0.231850776716308	0.372366398968616
hsa-miR-10a-5p|hsa-mir-10a	57179.6641230013	0.314662360417182	0.265552229655668	1.18493586299461	0.236042806464315	0.378057571892022
hsa-miR-628-5p|hsa-mir-628	162.340630176654	0.460005445239455	0.390761306710736	1.1772031604449	0.239114427525985	0.381927976020957
hsa-miR-548au-5p|hsa-mir-548am	38.7763200975358	0.771841468368213	0.666700817685351	1.1577028974524	0.246985301145431	0.39342194144204
hsa-miR-1180-3p|hsa-mir-1180	918.947830194576	-0.29634410654976	0.256866285464041	-1.15369016223519	0.248627218612063	0.393884968616394
hsa-miR-518b|hsa-mir-518b	40.9785162560717	0.424169221002735	0.367532300533251	1.15410052500776	0.2484589581754	0.393884968616394
hsa-miR-491-5p|hsa-mir-491	26.8484377205223	0.767496294635328	0.668174974302472	1.14864567538846	0.250702114829858	0.39609575324067
hsa-miR-548ay-3p|hsa-mir-548ay	23.0950764553008	-0.543076168186103	0.476207558007092	-1.14041904428996	0.254111762443558	0.400397722985391
hsa-miR-126-3p|hsa-mir-126	805.898720293006	0.20922488359835	0.18486777996093	1.1317541847615	0.257737794200954	0.405016533744356
hsa-miR-125a-3p|hsa-mir-125a	938.402683338166	-0.260033200824759	0.232026574913639	-1.1207043888035	0.262413713439628	0.410554619698452
hsa-miR-485-5p|hsa-mir-485	861.74791754936	-0.209408179377319	0.186954622407132	-1.12010164114204	0.262670451367963	0.410554619698452
hsa-miR-214-5p|hsa-mir-214	1001.77200274704	0.196467090772485	0.176666740314504	1.11207740870032	0.266104869134876	0.414810531298483
hsa-miR-598-3p|hsa-mir-598	660.104746030108	0.324778558930218	0.29331632774963	1.10726382476547	0.268179879895216	0.416930319943763
hsa-miR-26a-2-3p|hsa-mir-26a-2	353.826597496984	-0.36282831536659	0.329097143805995	-1.10249609331304	0.270246055986007	0.41902513468043
hsa-miR-526b-5p|hsa-mir-526b	66.2030378556576	0.364166692073416	0.340451925668669	1.06965672571295	0.284773851666847	0.438055819318659
hsa-miR-328-3p|hsa-mir-328	407.26564167935	0.25282902445383	0.236223624469898	1.0702952552743	0.284486429438878	0.438055819318659
hsa-miR-29a-5p|hsa-mir-29a	248.273961902021	-0.71980049270496	0.671731936584169	-1.07155913468284	0.283918096564118	0.438055819318659
hsa-let-7a-3p|hsa-let-7a-1	3500.56444537083	-0.273405940138552	0.256092693059927	-1.06760539268714	0.285698550056593	0.438321722849983
hsa-miR-375-3p|hsa-mir-375	99.8852204355423	0.298982937777758	0.281395077788387	1.06250237256317	0.28800768149307	0.439550990341518
hsa-miR-140-5p|hsa-mir-140	1824.50653946897	0.106845489679873	0.100453939045171	1.06362668000334	0.287497851115688	0.439550990341518
hsa-miR-132-3p|hsa-mir-132	3048.22277150345	0.195892110116078	0.184974055118158	1.05902479129274	0.289588489379657	0.440809632658852
hsa-miR-18a-3p|hsa-mir-18a	228.96687852914	-0.502329559954595	0.477359664087589	-1.05230834891493	0.292658102441315	0.444322066987726
hsa-let-7a-3p|hsa-let-7a-3	3487.80229407972	-0.267834968910592	0.255457018305379	-1.04845414186435	0.294429419946782	0.445850264490841
hsa-miR-29b-3p|hsa-mir-29b-1	849.739263894202	-0.259898390577146	0.248628218322999	-1.04532941727276	0.295870746109273	0.446872137258306
hsa-miR-29b-3p|hsa-mir-29b-2	854.375334817051	-0.261981204998292	0.251496402941957	-1.04168967004572	0.297555579782528	0.448255563341637
hsa-miR-522-5p*hsa-miR-518e-5p*hsa-miR-519a-5p*hsa-miR-523-5p*hsa-miR-519b-5p*hsa-miR-519c-5p|hsa-mir-519a-1	25.1421727607109	0.549970042595868	0.530688995636974	1.03633210245061	0.300047234405019	0.450844169221974
hsa-miR-624-5p|hsa-mir-624	70.3011691558214	-0.297868785896793	0.29223454478292	-1.01927986001128	0.308070122585709	0.461709206857245
hsa-miR-3064-5p|hsa-mir-3064	48.1631620926262	-0.486001881102415	0.482212840646875	-1.00785761003472	0.313522824288292	0.468676427077114
hsa-miR-542-3p|hsa-mir-542	26564.6815261322	0.325468097014899	0.324017995105378	1.00447537461322	0.315149534997741	0.469903270853409
hsa-miR-199b-5p|hsa-mir-199b	31.2029306130286	0.422852289368645	0.423807703306727	0.997745642821904	0.318402714467069	0.473542812587503
hsa-miR-450a-1-3p|hsa-mir-450a-1	807.999911680618	-0.201941931485789	0.203208242935753	-0.993768405101736	0.320335631261605	0.475205274874086
hsa-miR-337-3p|hsa-mir-337	2706.34910706611	0.202601252776378	0.209451382072743	0.967294895700492	0.333396634649453	0.493325477158962
hsa-miR-151a-5p|hsa-mir-151a	72822.8096061515	-0.0570063186761098	0.0595231378145155	-0.957716961322695	0.338205501553243	0.496659464497584
hsa-miR-151b|hsa-mir-151a	72822.8096061515	-0.0570063186761098	0.0595231378145155	-0.957716961322695	0.338205501553243	0.496659464497584
hsa-miR-1307-3p|hsa-mir-1307	1426.6830864706	0.303761471606778	0.316866521106397	0.958641735157565	0.337739259923961	0.496659464497584
hsa-miR-374b-3p|hsa-mir-374b	799.950564251191	-0.392364213143026	0.413419240033833	-0.949071003833581	0.342584500687814	0.498910567113559
hsa-miR-1228-5p|hsa-mir-1228	71.6503819638257	-0.325545271361713	0.342175926384729	-0.951397355159587	0.341402702444814	0.498910567113559
hsa-miR-548o-5p*hsa-miR-548c-5p*hsa-miR-548am-5p|hsa-mir-548o-2	56.3208155873419	0.582430483782349	0.615509465293295	0.946257558370473	0.344017234956519	0.498910567113559
hsa-miR-548o-5p*hsa-miR-548c-5p*hsa-miR-548am-5p|hsa-mir-548c	56.3208155873419	0.582430483782349	0.615509465293295	0.946257558370473	0.344017234956519	0.498910567113559
hsa-miR-4473|hsa-mir-4473	83.9662174704689	-0.258806817778332	0.272853297092238	-0.948520030860549	0.342864780360703	0.498910567113559
hsa-miR-3173-5p|hsa-mir-3173	83.963488036234	-0.375091004255598	0.412874582027841	-0.908486549143645	0.36362121714481	0.526032678896835
hsa-miR-641|hsa-mir-641	150.374677602212	0.270485804358781	0.301082471538717	0.89837778657931	0.368984174949435	0.532469737612675
hsa-miR-376b-3p|hsa-mir-376b	354.838280210484	-0.279513921821777	0.315936344995604	-0.884715944364255	0.376309853989617	0.541700357718387
hsa-miR-98-5p|hsa-mir-98	46838.719515307	-0.322336806052336	0.366322063358783	-0.87992735981243	0.378898662030582	0.544083546708939
hsa-miR-32-3p|hsa-mir-32	702.658267272962	-0.540073985568579	0.623966538457239	-0.865549596463803	0.386737206557738	0.551265993699661
hsa-miR-197-3p|hsa-mir-197	3413.9169665407	0.29147437595148	0.336213181337536	0.866933220143022	0.38597860041261	0.551265993699661
hsa-miR-4677-3p|hsa-mir-4677	67.6955500952742	-0.366422140964624	0.422028179859963	-0.868240933783638	0.385262449769287	0.551265993699661
hsa-miR-124-3p|hsa-mir-124-3	247.353850413181	0.56837289304301	0.668996375369515	0.849590392368081	0.395552855349335	0.55837122195802
hsa-miR-124-3p|hsa-mir-124-1	247.353850413181	0.56837289304301	0.668996375369515	0.849590392368081	0.395552855349335	0.55837122195802
hsa-miR-124-3p|hsa-mir-124-2	247.353850413181	0.56837289304301	0.668996375369515	0.849590392368081	0.395552855349335	0.55837122195802
hsa-miR-1305|hsa-mir-1305	27.0643756089564	0.497025340388942	0.582688355581507	0.852986567567365	0.393666753220073	0.55837122195802
hsa-miR-132-5p|hsa-mir-132	624.375078083693	0.166818921451481	0.197346916590803	0.845307970011907	0.397938912307499	0.559032255121137
hsa-miR-889-3p|hsa-mir-889	2607.856412484	-0.267449591286845	0.316323361708539	-0.845494274726612	0.397834927926783	0.559032255121137
hsa-miR-134-5p|hsa-mir-134	1329.44981462669	-0.0976328487815392	0.117749196177185	-0.829159365424662	0.407014234960139	0.569693825705964
hsa-miR-655-3p|hsa-mir-655	2964.17891042154	0.226879135643778	0.273898818649967	0.828331924767157	0.407482547717645	0.569693825705964
hsa-miR-941|hsa-mir-941-5	284.946312577598	-0.342997781055959	0.422607641822207	-0.811622287701696	0.417008398433642	0.571179517792328
hsa-miR-941|hsa-mir-941-4	284.946312577598	-0.342997781055959	0.422607641822207	-0.811622287701696	0.417008398433642	0.571179517792328
hsa-miR-941|hsa-mir-941-3	284.946312577598	-0.342997781055959	0.422607641822207	-0.811622287701696	0.417008398433642	0.571179517792328
hsa-miR-656-3p|hsa-mir-656	1201.37318872953	0.26150449599512	0.320250524355885	0.816562272680366	0.414178622665798	0.571179517792328
hsa-miR-494-3p|hsa-mir-494	11072.6098295629	-0.19080853817518	0.234100895896304	-0.815069662354901	0.415032435949323	0.571179517792328
hsa-miR-941|hsa-mir-941-1	284.946312577598	-0.342997781055959	0.422607641822207	-0.811622287701696	0.417008398433642	0.571179517792328
hsa-miR-941|hsa-mir-941-2	284.946312577598	-0.342997781055959	0.422607641822207	-0.811622287701696	0.417008398433642	0.571179517792328
hsa-miR-491-3p|hsa-mir-491	27.1649321626256	-0.40053848584659	0.49387911366172	-0.811005111912745	0.417362735127842	0.571179517792328
hsa-miR-30d-5p|hsa-mir-30d	132140.389517985	0.0812994387203996	0.0996519318157772	0.81583404595402	0.414595058070714	0.571179517792328
hsa-miR-541-3p|hsa-mir-541	27.9876428185993	-0.396662995208773	0.490249001143568	-0.809105157345567	0.418454662000825	0.571332711818457
hsa-miR-1260b|hsa-mir-1260b	1845.95744683125	-0.223178407689837	0.281043108449034	-0.794107384171313	0.427132919207082	0.580462685076291
hsa-miR-1278|hsa-mir-1278	45.0487868755932	-0.5296335349489	0.665792104101455	-0.795493866157645	0.42632627759245	0.580462685076291
hsa-miR-744-5p|hsa-mir-744	1568.95543395899	-0.22535673382119	0.286980179836485	-0.78526933096771	0.432295673412603	0.58466863128992
hsa-miR-1226-3p|hsa-mir-1226	97.0775103963846	0.404184632482981	0.515761717365682	0.783665438659165	0.433236447199392	0.58466863128992
hsa-miR-2355-3p|hsa-mir-2355	575.683813447609	-0.52587628403601	0.670078288250081	-0.784798273958918	0.432571852281845	0.58466863128992
hsa-miR-450b-5p|hsa-mir-450b	27534.9336101674	0.257830525499232	0.33034852485184	0.780480329418355	0.435108201410933	0.585838525225344
hsa-miR-339-5p|hsa-mir-339	951.439932986172	-0.128848081169306	0.166499990138945	-0.773862395197631	0.439012169644014	0.589732937563272
hsa-miR-34a-3p|hsa-mir-34a	41.4452270804765	0.262963952395802	0.355896675070222	0.738877238299338	0.45998154501463	0.616481013203515
hsa-miR-517c-3p|hsa-mir-517c	24.1296606252921	0.358201307555995	0.488348151348594	0.733495778711985	0.463256101524731	0.61944565869018
hsa-miR-1292-5p|hsa-mir-1292	135.447960162138	-0.481585822580621	0.666876637678271	-0.722151287616344	0.470201468659082	0.623807344454955
hsa-miR-122b-5p|hsa-mir-122b	54.8021470400168	0.482642050410958	0.66797503617466	0.722545041765241	0.469959443439055	0.623807344454955
hsa-miR-93-3p|hsa-mir-93	370.329286139834	-0.219951315557787	0.305245313792293	-0.720572292577291	0.471172706180701	0.623807344454955
hsa-miR-549a-5p|hsa-mir-549a	26.769642844405	0.483035538847655	0.669399569020814	0.721595234299645	0.470543370035264	0.623807344454955
hsa-miR-203a-3p|hsa-mir-203a	64.194738772052	0.3323888268495	0.462008543174128	0.719443031433782	0.471867991260095	0.623807344454955
hsa-miR-7-1-3p|hsa-mir-7-1	238.253197062573	-0.150293535873104	0.209615694366789	-0.716995625385369	0.473376795936933	0.624386135817267
hsa-miR-34a-5p|hsa-mir-34a	4622.03149799375	-0.157841950159324	0.220764154991447	-0.714979975646134	0.47462141672331	0.624614640969954
hsa-miR-24-2-5p|hsa-mir-24-2	4050.33171587456	-0.14223333958872	0.205187505268441	-0.693187138284274	0.488192118603125	0.641027038616265
hsa-miR-330-5p|hsa-mir-330	128.405772640606	0.456656727793525	0.670090287834689	0.681485370082221	0.495564420810634	0.649245072657527
hsa-miR-651-5p|hsa-mir-651	37.5144553851031	-0.447704941195291	0.671642631111786	-0.666582078707831	0.505039119527086	0.660174454449083
hsa-miR-1304-5p|hsa-mir-1304	52.522425722521	-0.443917204295629	0.671857105352263	-0.660731576341486	0.508784469971137	0.663582429514928
hsa-let-7i-5p|hsa-let-7i	259299.518014946	-0.159541647559196	0.242808464542017	-0.657067898601152	0.511137258867338	0.665162995356379
hsa-miR-181b-3p|hsa-mir-181b-1	213.121795159362	0.23336712798334	0.364658668098013	0.639960457269633	0.522198307409939	0.672099350343327
hsa-miR-369-3p|hsa-mir-369	13713.9299502607	-0.23466577246594	0.366717243083859	-0.639909294944929	0.522231570678435	0.672099350343327
hsa-let-7b-3p|hsa-let-7b	864.563810446752	0.201198705548995	0.314268109805228	0.640213560560408	0.52203376791608	0.672099350343327
hsa-miR-345-5p|hsa-mir-345	2849.69704496194	-0.1794862345239	0.277456183309582	-0.646899385636078	0.517697063475929	0.672099350343327
hsa-miR-2110|hsa-mir-2110	203.309904887531	0.43103693189967	0.670563031480047	0.642798531479282	0.520354836149551	0.672099350343327
hsa-let-7e-3p|hsa-let-7e	542.588080940498	0.112377778549077	0.181919490197621	0.617733583284559	0.536750970571355	0.684739203157768
hsa-miR-1296-5p|hsa-mir-1296	117.017527611174	0.316721687105854	0.509182943549324	0.622019435486399	0.53392908826964	0.684739203157768
hsa-miR-107|hsa-mir-107	3178.26381822181	-0.12851460638767	0.207000207090516	-0.620842888004813	0.534703001555275	0.684739203157768
hsa-miR-361-5p|hsa-mir-361	8556.51131476157	-0.153145883159293	0.247894856015034	-0.617785643563353	0.536716648197788	0.684739203157768
hsa-miR-429|hsa-mir-429	43.8422184304524	0.258100165040259	0.419707998746091	0.614951742190648	0.53858659053803	0.685580747344261
hsa-miR-548j-5p|hsa-mir-548j	105.785699752686	-0.252876175166301	0.413547691487376	-0.611480079254704	0.540881802434464	0.686212538119477
hsa-miR-181b-2-3p|hsa-mir-181b-2	142.522487548135	-0.223743045230866	0.366406596789236	-0.610641421828895	0.541436994056534	0.686212538119477
hsa-miR-4662a-5p|hsa-mir-4662a	35.0327352189064	0.306666367254347	0.507773387605991	0.603943362806375	0.545881297845755	0.690344461266974
hsa-miR-21-5p|hsa-mir-21	3007950.34512514	0.169235530609922	0.28346749588043	0.597019175282473	0.550494578362985	0.694671729839004
hsa-miR-181c-5p|hsa-mir-181c	1175.14879671419	0.116109771740965	0.196009130065179	0.592369200875262	0.5536033858008	0.695978455010548
hsa-miR-548aq-3p|hsa-mir-548h-3	33.97928833257	-0.302886098039179	0.511718514618279	-0.591899822630259	0.553917672598446	0.695978455010548
hsa-miR-3180-3p|hsa-mir-3180-2	23.5534504588766	0.376097478703451	0.650869284744407	0.577838726636398	0.563373006607079	0.69648936005872
hsa-miR-3180-3p|hsa-mir-3180-4	23.5534504588766	0.376097478703451	0.650869284744407	0.577838726636398	0.563373006607079	0.69648936005872
hsa-miR-3180-3p|hsa-mir-3180-1	23.5534504588766	0.376097478703451	0.650869284744407	0.577838726636398	0.563373006607079	0.69648936005872
hsa-miR-548au-5p|hsa-mir-548o-2	55.8234078465708	0.385090103471417	0.667301490630137	0.577085633523422	0.563881608829702	0.69648936005872
hsa-miR-3180-3p|hsa-mir-3180-3	23.5534504588766	0.376097478703451	0.650869284744407	0.577838726636398	0.563373006607079	0.69648936005872
hsa-miR-548au-5p|hsa-mir-548c	55.8234078465708	0.385090103471417	0.667301490630137	0.577085633523422	0.563881608829702	0.69648936005872
hsa-miR-129-5p|hsa-mir-129-1	95.5314638659136	0.243111482513344	0.41482930704474	0.586051849241991	0.557840672416779	0.69648936005872
hsa-miR-3180-3p|hsa-mir-3180-5	23.5534504588766	0.376097478703451	0.650869284744407	0.577838726636398	0.563373006607079	0.69648936005872
hsa-miR-190a-5p|hsa-mir-190a	190.272565206673	-0.385959972257998	0.67105037212055	-0.575157973667978	0.565184462688967	0.696622709825936
hsa-miR-410-5p|hsa-mir-410	53.067971471587	-0.314483258417302	0.548841492180561	-0.572994685893466	0.566648292094826	0.696953490065998
hsa-miR-548o-3p|hsa-mir-548o-2	76.3632414500668	-0.292503701944841	0.513915062387198	-0.569167404018332	0.569242539128762	0.697202521664009
hsa-miR-548o-3p|hsa-mir-548o	76.3632414500668	-0.292503701944841	0.513915062387198	-0.569167404018332	0.569242539128762	0.697202521664009
hsa-miR-374a-5p|hsa-mir-374a	7658.40319006645	0.164117279999582	0.290669027287565	0.564619084224676	0.572332881782458	0.699517966623005
hsa-let-7f-5p|hsa-let-7f-1	697807.865143676	-0.210251235133185	0.376720060332619	-0.558110006001663	0.57676926837352	0.703465446572724
hsa-miR-125b-5p|hsa-mir-125b-1	262569.384729983	0.140554528921307	0.257594476021848	0.545642636022154	0.585311610605148	0.712393880966183
hsa-miR-125b-5p|hsa-mir-125b-2	261419.695925927	0.140094234787323	0.258266924280087	0.542439707205374	0.587515631991516	0.713586694689695
hsa-miR-671-3p|hsa-mir-671	629.071374712058	0.196077490357912	0.365659840553478	0.536229218010709	0.591800142640585	0.716131963532533
hsa-miR-222-5p|hsa-mir-222	390.645134418408	-0.201170472590734	0.375428899048245	-0.53584173488169	0.592067935544907	0.716131963532533
hsa-miR-95-3p|hsa-mir-95	1383.33666801476	-0.144250955131789	0.27036243032576	-0.533546598756272	0.593655262943005	0.71656525527075
hsa-miR-3177-3p|hsa-mir-3177	70.3656252551122	0.196332367901895	0.373767421193506	0.525279510116132	0.599388899118598	0.721321050863218
hsa-miR-3187-3p|hsa-mir-3187	37.4171848483729	-0.304144840330296	0.580096858252512	-0.524300099204992	0.600069827905079	0.721321050863218
hsa-miR-34c-3p|hsa-mir-34c	38.997284476855	0.266300448782171	0.516276899480932	0.515809343880989	0.605987575850428	0.726935713417282
hsa-miR-129-5p|hsa-mir-129-2	94.3556494567745	0.212801235266104	0.420968541789564	0.505503889581564	0.613204967244058	0.732578885047717
hsa-miR-628-3p|hsa-mir-628	130.844724832254	-0.228741989394094	0.450942903620174	-0.507252664489786	0.611977547050408	0.732578885047717
hsa-miR-214-3p|hsa-mir-214	19256.8294333229	0.104939088568829	0.212921032735861	0.492854497371385	0.62211540058339	0.741704046094308
hsa-miR-379-5p|hsa-mir-379	15700.7341770011	-0.111626296945111	0.232096802848733	-0.480947154700197	0.630554057594513	0.75023064403592
hsa-miR-550a-3-5p|hsa-mir-550a-2	223.592022136019	-0.2386174855962	0.505072197747824	-0.472442329354542	0.636611096613764	0.754358270987449
hsa-miR-550a-3-5p|hsa-mir-550a-1	223.592022136019	-0.2386174855962	0.505072197747824	-0.472442329354542	0.636611096613764	0.754358270987449
hsa-miR-377-5p|hsa-mir-377	208.275372033125	0.192767302989316	0.422091206436359	0.45669585163078	0.647889672981467	0.756423557777161
hsa-miR-937-3p|hsa-mir-937	72.3737795367663	0.25541566296255	0.553647600171694	0.461332556816542	0.644560030467085	0.756423557777161
hsa-miR-3928-3p|hsa-mir-3928	36.8941486843159	0.301076682021678	0.659929656772957	0.45622541574194	0.648227890817426	0.756423557777161
hsa-miR-548w|hsa-mir-548w	75.8898276554129	-0.229741420625481	0.503579535687376	-0.456216752954206	0.648234119571898	0.756423557777161
hsa-miR-9903|hsa-mir-9903	31.8920815304659	0.221206938853819	0.47617180302809	0.464552788399294	0.642251748233935	0.756423557777161
hsa-miR-548aq-3p|hsa-mir-548aq	32.4595269480863	-0.253617591674943	0.550452041168085	-0.460744211497072	0.644982131412972	0.756423557777161
hsa-miR-1343-3p|hsa-mir-1343	88.4766761716	0.21472863023968	0.473263665720648	0.453718816365732	0.650031222034918	0.756423557777161
hsa-miR-217-5p|hsa-mir-217	50.9252602000445	-0.198732149998983	0.432308172477285	-0.459700192249836	0.645731431518596	0.756423557777161
hsa-miR-6500-3p|hsa-mir-6500	38.890118191058	-0.242894745416562	0.534412931372437	-0.454507612292949	0.649463514228481	0.756423557777161
hsa-miR-544b|hsa-mir-544b	51.0364656240668	0.215843405094841	0.482209887675125	0.447612980595411	0.654432533386385	0.760028221044347
hsa-miR-1268b|hsa-mir-1268b	320.570595435419	-0.166872507340453	0.376183267172298	-0.443593646774358	0.657336399884102	0.760371272088157
hsa-miR-1277-3p|hsa-mir-1277	43.9139091087996	-0.239336355544954	0.537977167493423	-0.444881995011211	0.656405034921884	0.760371272088157
hsa-miR-339-3p|hsa-mir-339	1906.7442594361	-0.10639914200885	0.2420609061271	-0.439555249590709	0.660259258104755	0.761357878757829
hsa-miR-218-5p|hsa-mir-218-2	842.606993768464	-0.123361477653513	0.281129052620699	-0.438807289760812	0.660801177789814	0.761357878757829
hsa-miR-940|hsa-mir-940	238.139223035791	-0.194002402719512	0.448198376046314	-0.432849410189441	0.665124174804468	0.764827206925059
hsa-miR-17-3p|hsa-mir-17	211.555184501735	-0.158646168288042	0.374964864916087	-0.423096090145793	0.672225154903282	0.771470994701995
hsa-miR-382-5p|hsa-mir-382	4813.65417633258	-0.0900683174334652	0.214461228923379	-0.419974826618401	0.674503843586997	0.772565306112415
hsa-miR-432-5p|hsa-mir-432	1305.39623256979	0.0670900702480699	0.162585092179698	0.412645891136922	0.679866073501854	0.777180236963884
hsa-miR-31-3p|hsa-mir-31	79.7174055469414	-0.268799604478992	0.668276455398006	-0.402228153195825	0.687516124674469	0.784387281184374
hsa-miR-1185-5p|hsa-mir-1185-1	37.0786804003415	0.235794384203102	0.593053628790368	0.397593696010332	0.6909297081149	0.785208615654945
hsa-miR-1185-5p|hsa-mir-1185-2	37.0786804003415	0.235794384203102	0.593053628790368	0.397593696010332	0.6909297081149	0.785208615654945
hsa-miR-329-3p|hsa-mir-329-1	4521.1527516152	-0.0388702877245906	0.102106159089163	-0.380685044578432	0.70343696746745	0.796317965113638
hsa-miR-329-3p|hsa-mir-329-2	4521.1527516152	-0.0388702877245906	0.102106159089163	-0.380685044578432	0.70343696746745	0.796317965113638
hsa-miR-589-5p|hsa-mir-589	365.270599228761	0.119721492173335	0.323548999561025	0.370025845654808	0.711363232980465	0.803730164394595
hsa-miR-1197|hsa-mir-1197	42.9173935523211	-0.243268511764416	0.67180507874546	-0.362111748572516	0.717268524491858	0.808834719107839
hsa-miR-1276|hsa-mir-1276	37.5655369553039	0.233941658082108	0.663288149460888	0.352699891098993	0.724313441010453	0.8152021932608
hsa-miR-218-5p|hsa-mir-218-1	892.890183682944	-0.10190398040373	0.290647436939713	-0.350610283980821	0.725880740243282	0.815392045398523
hsa-miR-3065-5p|hsa-mir-3065	226.391979321317	-0.232100032771674	0.670584284009262	-0.346116123366333	0.729255446751354	0.817607548953922
hsa-miR-323a-3p|hsa-mir-323a	4245.80278994832	0.0254560488424493	0.0756147324809039	0.336654617522824	0.736377278190592	0.824007587687361
hsa-miR-3913-5p|hsa-mir-3913-1	66.7738438878758	0.167783330389433	0.517068050228308	0.324489842904332	0.74556721081174	0.832692881040699
hsa-miR-548l|hsa-mir-548l	49.5897314388753	-0.215651876097227	0.671734984274479	-0.321037136885385	0.748182248066816	0.834015775569701
hsa-miR-423-3p|hsa-mir-423	82638.189209044	0.0819364285972566	0.26132013798927	0.313548084076938	0.753864295174527	0.838745961997613
hsa-miR-125b-2-3p|hsa-mir-125b-2	835.529697504576	0.148712146938709	0.482050333249489	0.308499209898361	0.757702501355089	0.839810947319423
hsa-miR-30c-1-3p|hsa-mir-30c-1	49.4505298155094	-0.106329483184329	0.344231790502252	-0.308889202328435	0.757405810734592	0.839810947319423
hsa-miR-1287-5p|hsa-mir-1287	73.3724458959414	0.127625656462111	0.433008227473746	0.294741874090254	0.768191072461294	0.849820484335739
hsa-miR-3913-5p|hsa-mir-3913-2	62.2856434509399	0.160888653646122	0.55401796264679	0.290403316306722	0.771507706926288	0.850364819335569
hsa-miR-301b-3p|hsa-mir-301b	35.5413992164905	0.123214764798927	0.424465392603548	0.290282239603006	0.771600324920268	0.850364819335569
hsa-miR-3620-5p|hsa-mir-3620	28.0175888285456	-0.171801269768392	0.663319568878314	-0.259002263507636	0.795633494045509	0.868925868006654
hsa-miR-6724-5p|hsa-mir-6724-4	37.2607623372819	-0.128468873892181	0.515901153078052	-0.249018388746932	0.803346557213699	0.868925868006654
hsa-miR-10a-3p|hsa-mir-10a	767.572361238352	0.107816333778877	0.431445474781681	0.249895618521516	0.802668071666679	0.868925868006654
hsa-miR-6724-5p|hsa-mir-6724-2	37.2607623372819	-0.128468873892181	0.515901153078052	-0.249018388746932	0.803346557213699	0.868925868006654
hsa-miR-654-5p|hsa-mir-654	861.27829871133	0.0341242558615857	0.13082487771732	0.260839195549028	0.794216516754261	0.868925868006654
hsa-miR-505-3p|hsa-mir-505	3729.3639069484	0.0582715852506156	0.222958119656229	0.261356641060942	0.793817490663912	0.868925868006654
hsa-miR-30b-3p|hsa-mir-30b	76.6207729025795	-0.118731432701426	0.465993295299105	-0.254792148082767	0.798883640097907	0.868925868006654
hsa-miR-296-3p|hsa-mir-296	190.140544748675	-0.133530502489116	0.505637450050698	-0.264083490009941	0.791715585500924	0.868925868006654
hsa-miR-6724-5p|hsa-mir-6724-1	37.2607623372819	-0.128468873892181	0.515901153078052	-0.249018388746932	0.803346557213699	0.868925868006654
hsa-miR-6724-5p|hsa-mir-6724-3	37.2607623372819	-0.128468873892181	0.515901153078052	-0.249018388746932	0.803346557213699	0.868925868006654
hsa-miR-181c-3p|hsa-mir-181c	105.286595486015	-0.0959017629861455	0.390972840843001	-0.245290089151373	0.806231825103848	0.870431766732488
hsa-miR-185-5p|hsa-mir-185	4051.06846333833	-0.041757621018703	0.173745726663729	-0.240337542801968	0.81006859281153	0.871346844297273
hsa-miR-24-1-5p|hsa-mir-24-1	452.028706590885	-0.0805830857621332	0.333967423901831	-0.241290257656449	0.809330161124747	0.871346844297273
hsa-miR-29c-3p|hsa-mir-29c	352.071917693896	0.0584279534479958	0.245273541946103	0.238215475604926	0.811713974773633	0.871508742712759
hsa-miR-130a-3p|hsa-mir-130a	808.894898708692	-0.052052536915193	0.221863318360849	-0.234615335692998	0.814507305589585	0.872900292571191
hsa-let-7c-3p|hsa-let-7c	129.155371043507	0.105920284131574	0.477370444908348	0.221882785709347	0.82440513154899	0.881886590262498
hsa-miR-151a-3p|hsa-mir-151a	16796.4135695795	0.0297857020184066	0.137562179394536	0.21652537165015	0.828578250482298	0.884727326064432
hsa-miR-212-3p|hsa-mir-212	87.2413370008557	-0.0956401294147606	0.461094958675618	-0.20741959463071	0.835682181038896	0.889839380876306
hsa-miR-423-5p|hsa-mir-423	31049.3044121883	-0.0560365534220601	0.27398653099818	-0.204523022419786	0.837944802917825	0.889839380876306
hsa-miR-137-3p|hsa-mir-137	225.741383426411	-0.0878155463760051	0.426015446339167	-0.206132306071578	0.836687564023967	0.889839380876306
hsa-miR-106b-3p|hsa-mir-106b	1789.45183493256	0.0517371128541167	0.256863809980657	0.201418459291765	0.840371382551025	0.890793665504086
hsa-miR-320c|hsa-mir-320c-2	154.244103566349	-0.132229253847543	0.667534485712592	-0.198086026531481	0.842977757427727	0.891934723376343
hsa-miR-320c|hsa-mir-320c-1	152.86370811893	-0.128724254948122	0.667590733852953	-0.192819115695628	0.847100632254065	0.894673312688623
hsa-miR-135b-5p|hsa-mir-135b	179.126245566032	-0.039123305690613	0.228127494143515	-0.171497547182983	0.863832558936796	0.898166413120515
hsa-miR-181d-5p|hsa-mir-181d	586.809177037183	-0.0657026380889493	0.370436704590248	-0.177365356280299	0.859221417541134	0.898166413120515
hsa-miR-126-5p|hsa-mir-126	57.7219530050151	-0.052024729649902	0.295971565872948	-0.175776107061023	0.860469841158494	0.898166413120515
hsa-miR-584-5p|hsa-mir-584	130.596896967104	0.101998539737677	0.596702694623801	0.170936951779619	0.864273340927288	0.898166413120515
hsa-miR-3605-5p|hsa-mir-3605	40.7314323185238	-0.116964018820855	0.671446846944407	-0.174196988716426	0.861710652014709	0.898166413120515
hsa-miR-550a-3p|hsa-mir-550a-1	24.0300479535343	-0.115177489523643	0.664902163964846	-0.173224717508563	0.862474795565245	0.898166413120515
hsa-miR-340-3p|hsa-mir-340	758.758580653676	0.0400638151518917	0.226320237558763	0.177022680711394	0.859490574289837	0.898166413120515
hsa-miR-550a-3p|hsa-mir-550a-3	24.0300479535343	-0.115177489523643	0.664902163964846	-0.173224717508563	0.862474795565245	0.898166413120515
hsa-miR-550a-3p|hsa-mir-550a-2	24.0300479535343	-0.115177489523643	0.664902163964846	-0.173224717508563	0.862474795565245	0.898166413120515
hsa-miR-374a-3p|hsa-mir-374a	2427.3244439115	0.0686795015292156	0.41767141380716	0.164434287956621	0.869389273036561	0.900329987848116
hsa-miR-887-3p|hsa-mir-887	164.373324458193	-0.0625587282628552	0.380608771518115	-0.164364914695293	0.869443881918506	0.900329987848116
hsa-miR-10527-5p|hsa-mir-10527	54.6179201674368	0.0653990859698007	0.423824815393205	0.154306882453606	0.877367770899342	0.906924486585667
hsa-miR-1307-5p|hsa-mir-1307	142.701205878846	0.0706285517707975	0.473309747224306	0.149222685957756	0.881377919598395	0.907850401282446
hsa-miR-26a-1-3p|hsa-mir-26a-1	67.9539496766527	-0.100308467731705	0.670949187186544	-0.149502331394607	0.881157269855953	0.907850401282446
hsa-miR-374b-5p|hsa-mir-374b	3931.14411498907	-0.0401249794845554	0.309993180986131	-0.129438264922191	0.897010871309525	0.92232334739586
hsa-miR-377-3p|hsa-mir-377	214.453293334008	-0.0468337904287664	0.443317033432539	-0.105644012967738	0.915864802823781	0.940051373320888
hsa-miR-130b-5p|hsa-mir-130b	5649.87714798656	-0.00975162396059171	0.0997227055666616	-0.0977873986187935	0.922101113868697	0.944789014737171
hsa-miR-487a-5p|hsa-mir-487a	81.9164872663337	0.0380906123173353	0.427358619670207	0.0891303241917288	0.928978338074434	0.950165563328763
hsa-miR-193b-5p|hsa-mir-193b	421.894565215133	-0.0256339743944519	0.327627394786954	-0.0782412423451981	0.937636155903867	0.957341294031444
hsa-miR-92b-5p|hsa-mir-92b	117.683900985213	-0.0258022757923262	0.380136165332777	-0.0678764036295743	0.945884022598907	0.964074099956578
hsa-miR-487b-5p|hsa-mir-487b	29.9516289098989	-0.0385469098004652	0.67067721506195	-0.0574746076574328	0.954167132818179	0.970819264280975
hsa-miR-769-3p|hsa-mir-769	23.9198515184821	-0.0269509624145143	0.600459994952349	-0.044883860109037	0.964199881646241	0.979317998257419
hsa-miR-1306-5p|hsa-mir-1306	225.267088880297	0.0156438397778384	0.459852751698851	0.0340192370710945	0.972861810614451	0.986397279283869
hsa-miR-421|hsa-mir-421	949.571771835816	0.0106193025750856	0.339995550811378	0.0312336515867437	0.975083202913449	0.9869331723933
hsa-miR-548e-3p|hsa-mir-548e	239.706479102355	0.00740564197136603	0.293118193987936	0.025265036846095	0.979843561578501	0.989069661730329
hsa-miR-1538|hsa-mir-1538	23.9892593649645	-0.0162652067386826	0.668445198330661	-0.0243328948720141	0.980587074579983	0.989069661730329
hsa-miR-431-3p|hsa-mir-431	97.9328547091647	-0.00655508188304768	0.364092448383056	-0.0180038940993118	0.985635746873341	0.990733862805445
hsa-miR-191-5p|hsa-mir-191	56814.9599122011	-0.00207669795704978	0.113229712476697	-0.0183405743212249	0.985367159275133	0.990733862805445
hsa-miR-3065-3p|hsa-mir-3065	52.2677315247827	0.00429275517674153	0.522718668467061	0.00821236247278212	0.993447556427963	0.995425051591469
hsa-miR-493-5p|hsa-mir-493	30028.2092165755	-0.00211030032195985	0.268013416197029	-0.00787386076377786	0.993717632978104	0.995425051591469
hsa-miR-340-5p|hsa-mir-340	5441.70012012656	-0.00172638922320425	0.399482877682069	-0.00432155999581591	0.996551904733461	0.996551904733461
hsa-miR-4799-3p|hsa-mir-4799	1.53302530770651	-0.162266923917901	0.302072974835978	-0.537177892216309	0.591144740695237	NA
hsa-miR-518a-5p*hsa-miR-527|hsa-mir-527	0.404833887969825	0.0702076623453461	0.20458837284988	0.343165456410673	0.731473990301545	NA
hsa-miR-124-5p|hsa-mir-124-3	0.612310612516007	-0.0718902050245861	0.286338257890301	-0.251067410810776	0.801761991464072	NA
hsa-miR-874-5p|hsa-mir-874	1.33516244640881	0.117739646278003	0.453648855497617	0.259539167466547	0.795219265768649	NA
hsa-miR-3193|hsa-mir-3193	0.696829685321141	-0.102057633864046	0.244418821002409	-0.417552271324638	0.676274499199126	NA
hsa-miR-3180|hsa-mir-3180-5	9.23140639752041	-0.0775593183999507	0.383758059872358	-0.202104728238797	NA	NA
hsa-miR-589-3p|hsa-mir-589	22.6697128889052	-0.243997744951899	0.661697116841709	-0.368745365124915	0.712317531395034	NA
hsa-miR-1255b-5p|hsa-mir-1255b-2	2.80786256661096	-0.0106149971874599	0.568402750338224	-0.0186751333999413	0.985100265467698	NA
hsa-miR-4677-5p|hsa-mir-4677	1.67239124477074	-0.169683688438834	0.308143345275162	-0.550664783259595	NA	NA
hsa-miR-4683|hsa-mir-4683	2.64558242056289	0.211933921592419	0.339394018968252	0.624448015426707	NA	NA
hsa-miR-3660|hsa-mir-3660	0.146976801142383	0.0307656994609451	0.137219954039033	0.224207183834164	0.82259609386914	NA
hsa-miR-7113-5p|hsa-mir-7113	1.61674481256621	0.167935430706839	0.306447735806203	0.548006759668282	0.583687261376362	NA
hsa-miR-122-3p|hsa-mir-122	0.392420116074194	-0.0674187561237646	0.200983198253464	-0.335444737219981	0.737289625382807	NA
hsa-miR-545-5p|hsa-mir-545	11.0151749104057	0.371129843126662	0.516913479863441	0.717972847650844	0.47277402880638	NA
hsa-miR-6716-3p|hsa-mir-6716	4.97059027324524	0.325348964667701	0.510820109209832	0.63691495068777	0.524180243757139	NA
hsa-miR-3174|hsa-mir-3174	5.59958295085709	-2.07624984495099	0.669313773843769	-3.10205754922299	0.00192180593617851	NA
hsa-miR-490-3p|hsa-mir-490	0.196210058037097	-0.0390005227530502	0.154341997125751	-0.252688986013796	0.800508559631216	NA
hsa-miR-381-5p|hsa-mir-381	5.97017404859654	0.053933516602981	0.372768449360038	0.144683694919925	NA	NA
hsa-miR-548a-5p|hsa-mir-548a-3	3.75434995308679	-0.231675810662754	0.639835417670488	-0.362086568302579	0.717287340565696	NA
hsa-miR-6511b-5p|hsa-mir-6511a-2	9.25953847197013	0.326627259575419	0.406270870550211	0.803964259443629	NA	NA
hsa-miR-5010-5p|hsa-mir-5010	5.27334626040062	0.00272388586242954	0.486098672063611	0.00560356573463975	0.995529024812965	NA
hsa-miR-1245b-5p|hsa-mir-1245b	0.440930403427149	0.0747088619772218	0.210783931111902	0.354433383907049	0.723014119528104	NA
hsa-miR-6859-3p|hsa-mir-6859-4	0.440930403427149	0.0747088619772218	0.210783931111902	0.354433383907049	0.723014119528104	NA
hsa-miR-373-3p|hsa-mir-373	0.146976801142383	0.0307656994609451	0.137219954039033	0.224207183834164	0.82259609386914	NA
hsa-miR-141-5p|hsa-mir-141	0.26988925864655	0.0513028920116211	0.175983565017958	0.291520927004666	0.770652941136154	NA
hsa-miR-4657|hsa-mir-4657	1.25429343357805	-0.145620001687248	0.287741641933272	-0.506078997495321	0.612801193838124	NA
hsa-miR-367-3p|hsa-mir-367	0.834255724815202	0.103308702686046	0.432982352202781	0.238597952458032	0.811417352982244	NA
hsa-miR-3138|hsa-mir-3138	4.59907592311953	-0.261364374299474	0.371169529038236	-0.704164415049677	NA	NA
hsa-miR-1910-5p|hsa-mir-1910	1.02883760799668	0.130873914623561	0.273815204756368	0.477964380173878	0.632675557544025	NA
hsa-miR-4517|hsa-mir-4517	14.4390753375904	0.366367784321226	0.424995418627139	0.862051138115094	NA	NA
hsa-miR-4455|hsa-mir-4455	0.425708675270839	-0.0353800305146423	0.26213466201217	-0.13496891347013	0.892636452850179	NA
hsa-miR-518e-3p|hsa-mir-518e	2.76096309838259	0.311918013150922	0.596474278124871	0.522936234788691	0.601018627907333	NA
hsa-miR-6892-3p|hsa-mir-6892	0.58863017411129	-0.0899554736851779	0.230399286456331	-0.39043295258741	0.696216424850399	NA
hsa-miR-2116-3p|hsa-mir-2116	12.258221392268	-0.169296854676359	0.497705262437102	-0.340154841536871	0.733739923812159	NA
hsa-miR-3127-3p|hsa-mir-3127	1.71520593721072	-0.48039094053731	0.51368421889808	-0.935187266542492	0.349691799566345	NA
hsa-miR-3115|hsa-mir-3115	2.88021992593443	-0.174205789932154	0.484220827126953	-0.359765173600186	0.719022749147974	NA
hsa-miR-6876-5p|hsa-mir-6876	2.36922093009188	-0.200455697025181	0.331548164643348	-0.604605057128922	NA	NA
hsa-miR-548ad-5p*hsa-miR-548ae-5p|hsa-mir-548ae-2	2.41488611456081	-0.0559655615530057	0.346691001309606	-0.161427788265628	0.87175648180883	NA
hsa-miR-6793-5p|hsa-mir-6793	1.70622397503662	-0.170405809471576	0.308721413058857	-0.551972756872192	0.580967018556854	NA
hsa-miR-6746-3p|hsa-mir-6746	17.0986488215411	0.582518845140911	0.555233635326129	1.04914185322861	0.294112835743696	NA
hsa-miR-105-5p|hsa-mir-105-1	9.06755689823309	-0.940644126298283	0.671711324112243	-1.4003696119631	0.161402664976721	NA
hsa-miR-1910-3p|hsa-mir-1910	2.20566921006052	-0.0535346519414527	0.34318366672571	-0.155994172019382	0.876037615040106	NA
hsa-miR-495-5p|hsa-mir-495	19.1852075947071	-0.411248212610095	0.621116079348429	-0.662111682958695	0.507899648983543	NA
hsa-miR-3942-5p|hsa-mir-3942	5.79011206041491	-0.123662369072246	0.375634726769411	-0.32920909665564	NA	NA
hsa-miR-208a-3p|hsa-mir-208a	1.9614178414405	0.589893985429366	0.50722324191857	1.16298689941355	0.244834817718733	NA
hsa-miR-6791-3p|hsa-mir-6791	1.9052564593981	-0.449356387893843	0.461218206669489	-0.974281546989871	0.329916764378099	NA
hsa-miR-1180-5p|hsa-mir-1180	18.7919777330165	-0.260227767155128	0.6063407219438	-0.429177453760475	0.667794089459748	NA
hsa-miR-6511b-5p|hsa-mir-6511b-2	9.25953847197013	0.326627259575419	0.406270870550211	0.803964259443629	NA	NA
hsa-miR-6734-5p|hsa-mir-6734	3.92876784024574	0.240663520979468	0.358338056881582	0.671610275151429	NA	NA
hsa-miR-523-3p|hsa-mir-523	0.809667775939649	0.11352686736593	0.256481365132123	0.44263203023521	0.658031913011406	NA
hsa-miR-1233-3p|hsa-mir-1233-2	0.245547990015359	0.0469393551320878	0.168575411097257	0.278447223272716	0.780669073270195	NA
hsa-miR-3117-3p|hsa-mir-3117	0.734884005711915	0.106331798908571	0.248806409405028	0.427367603442544	0.669111599999366	NA
hsa-miR-519b-3p|hsa-mir-519b	1.86125502633733	-0.186428306411328	0.6667247007346	-0.27961811855166	0.779770504798657	NA
hsa-miR-3929|hsa-mir-3929	1.6193355518793	0.168866742228091	0.307204074529249	0.549689135754002	NA	NA
hsa-miR-520c-3p|hsa-mir-520c	0.441454008664486	-0.097043866188155	0.406463032541354	-0.238752010438444	0.811297884235842	NA
hsa-miR-548j-3p|hsa-mir-548j	0.278731874128457	-0.0522453972247331	0.177835328589617	-0.293785254252251	0.768922003530691	NA
hsa-miR-129-2-3p|hsa-mir-129-2	3.40822607884439	0.633777865936599	0.548107024314332	1.15630312661918	0.247557189908161	NA
hsa-miR-376c-3p|hsa-mir-376c	7646.66635173551	-0.243019122753424	0.201866850343317	-1.20385849553861	NA	NA
hsa-miR-382-3p|hsa-mir-382	2761.75152276868	-0.125096759845507	0.256886236462804	-0.486973383891748	NA	NA
hsa-miR-570-3p|hsa-mir-570	4.42736244689908	0.0432874282265676	0.481525034837926	0.0898965268568798	0.928369441145436	NA
hsa-miR-5187-5p|hsa-mir-5187	0.75367380629401	-0.329587620177996	0.410681444737035	-0.802538377133244	0.422241598176242	NA
hsa-miR-1-5p|hsa-mir-1-1	7.21074004353431	0.794877134965475	0.56910821527209	1.3967064850495	NA	NA
hsa-miR-320a-5p|hsa-mir-320a	2.31502043697087	-0.300359059731171	0.49399121932442	-0.608025098385232	0.543170827852344	NA
hsa-miR-6858-3p|hsa-mir-6858	7.68036820724726	-0.213090474055086	0.490916379407929	-0.434066743326195	0.664239974667215	NA
hsa-miR-1284|hsa-mir-1284	22.9274852380949	-1.14747631549107	0.659056454856085	-1.74108956377893	0.081667880398968	NA
hsa-miR-548a-3p|hsa-mir-548a-3	3.92420116074193	-0.241490068350948	0.359057456420111	-0.672566643674976	NA	NA
hsa-miR-548b-5p|hsa-mir-548b	0.155111270457875	-0.0320437464647728	0.140236588195216	-0.228497761369995	0.819259296263627	NA
hsa-miR-548h-3p*hsa-miR-548z|hsa-mir-548z	2.49860561942051	0.206698176076401	0.335741228863588	0.615647285190533	NA	NA
hsa-miR-6508-3p|hsa-mir-6508	2.96878184511205	0.223727208477503	0.347391120747645	0.644021090683042	NA	NA
hsa-miR-520a-3p|hsa-mir-520a	6.07690333751474	0.669951071732961	0.639176084550665	1.04814790153472	0.294570469506547	NA
hsa-miR-208a-5p|hsa-mir-208a	21.8071842526179	4.31807845956552	0.621962888751515	6.94266255697881	3.8477778054163e-12	NA
hsa-miR-449a|hsa-mir-449a	9.97890616251063	0.13929977417424	0.630488774975774	0.220939340560968	0.825139664906205	NA
hsa-miR-598-5p|hsa-mir-598	0.784840232148387	-0.108552320765436	0.251520945370329	-0.431583622610864	0.666044063641781	NA
hsa-miR-433-3p|hsa-mir-433	1581.23812092822	0.184676081435371	0.248047443154822	0.744519189903937	NA	NA
hsa-miR-134-3p|hsa-mir-134	2.45723147691913	-0.5856333427955	0.506336322274865	-1.15660938595985	0.247431985787113	NA
hsa-miR-3614-3p|hsa-mir-3614	0.196210058037097	-0.0390005227530502	0.154341997125751	-0.252688986013796	0.800508559631216	NA
hsa-miR-3194-3p|hsa-mir-3194	1.11492749651383	-0.136240703635217	0.279189859055163	-0.487985860576325	0.625559856302057	NA
hsa-miR-659-5p|hsa-mir-659	14.8506267055048	0.274286408201108	0.598047766694869	0.458636288731519	0.646495372747825	NA
hsa-miR-196a-3p|hsa-mir-196a-2	2.78731874128457	-0.215234189377405	0.341897285395512	-0.629528804618669	NA	NA
hsa-miR-1537-5p|hsa-mir-1537	0.5397785172931	0.0866491813097676	0.226057592873312	0.38330577711817	0.701493056259648	NA
hsa-miR-372-3p|hsa-mir-372	4.05421854365529	0.88133278214922	0.669553200921053	1.3162998562875	0.188073419086403	NA
hsa-miR-3681-5p|hsa-mir-3681	7.67068200259741	-0.206313045038287	0.498618000960932	-0.413769748867234	0.679042740531206	NA
hsa-miR-519a-3p|hsa-mir-519a-2	5.74126998326981	0.54469811699326	0.626313269168349	0.869689568794444	0.38447007431165	NA
hsa-miR-7110-5p|hsa-mir-7110	0.784840232148387	-0.108552320765436	0.251520945370329	-0.431583622610864	0.666044063641781	NA
hsa-miR-548av-3p|hsa-mir-548ah	0.809667775939649	0.11352686736593	0.256481365132123	0.44263203023521	0.658031913011406	NA
hsa-miR-6733-5p|hsa-mir-6733	3.29988855283913	-0.668213843186102	0.528040906389318	-1.26545848077428	0.2057070228627	NA
hsa-miR-6859-3p|hsa-mir-6859-1	0.440930403427149	0.0747088619772218	0.210783931111902	0.354433383907049	0.723014119528104	NA
hsa-miR-149-3p|hsa-mir-149	11.8751273804482	0.350001455282702	0.417506537785326	0.838313711539211	NA	NA
hsa-miR-506-5p|hsa-mir-506	2.01554325986297	0.672107881465139	0.618222626997321	1.08716156949728	0.276965411562219	NA
hsa-miR-3148|hsa-mir-3148	6.41617206282607	2.38705744666932	0.671882712021057	3.55278890788681	0.000381170203097217	NA
hsa-miR-6854-5p|hsa-mir-6854	11.1426289545305	0.756708544102017	0.559801414842776	1.35174460806703	NA	NA
hsa-miR-655-5p|hsa-mir-655	11.9628424853707	0.023261043382659	0.665999622152391	0.0349265113807175	0.972138340481306	NA
hsa-miR-10b-3p|hsa-mir-10b	16.9417030511974	-0.256488579757516	0.60265800816999	-0.425595572083013	0.670402567344423	NA
hsa-miR-522-5p*hsa-miR-518e-5p*hsa-miR-519a-5p*hsa-miR-523-5p*hsa-miR-519b-5p*hsa-miR-519c-5p|hsa-mir-518e	20.9480344300054	0.398967098240478	0.521338491427932	0.765274586090349	0.44410805395125	NA
hsa-miR-5579-5p|hsa-mir-5579	3.23348962513242	0.230457486976263	0.351815560941205	0.655052000428078	NA	NA
hsa-miR-3180|hsa-mir-3180-2	9.23140639752041	-0.0775593183999507	0.383758059872358	-0.202104728238797	NA	NA
hsa-miR-6741-3p|hsa-mir-6741	1.32279121028145	0.150973953008865	0.292167983468393	0.516736814269033	0.605339893392417	NA
hsa-miR-506-3p|hsa-mir-506	4.39110390818992	0.0250046407079792	0.362596671610558	0.0689599289395437	0.945021515606435	NA
hsa-miR-6854-3p|hsa-mir-6854	0.418097811192685	-0.0714537999557297	0.206628668563597	-0.3458077741702	0.729487182267169	NA
hsa-miR-1289|hsa-mir-1289-2	0.134944629323275	0.0285501045995763	0.132279053452873	0.215832392614964	0.829118397695916	NA
hsa-let-7g-5p|hsa-let-7g	278951.249955118	-0.084795745089247	0.291529279881511	-0.290865278176214	NA	NA
hsa-let-7f-5p|hsa-let-7f-2	706830.449473651	-0.204632206247245	0.377228185204461	-0.54246266390814	NA	NA
hsa-miR-1246|hsa-mir-1246	4.68178403223112	0.804606426164255	0.557191602699724	1.44403903839496	0.148727994432726	NA
hsa-miR-4714-3p|hsa-mir-4714	2.01022465733345	0.0151035993720097	0.338733157429322	0.0445884881380741	0.964435318669765	NA
hsa-miR-3684|hsa-mir-3684	0.134944629323275	0.0285501045995763	0.132279053452873	0.215832392614964	0.829118397695916	NA
hsa-miR-1270|hsa-mir-1270	16.9622276425886	-0.867344787956423	0.667353655754252	-1.29967788514792	0.19371139302501	NA
hsa-miR-3152-3p|hsa-mir-3152	5.77932681668653	-0.809657371435309	0.558314439105575	-1.4501816802954	NA	NA
hsa-miR-4669|hsa-mir-4669	8.32645711893478	-0.0802896395596776	0.487299160959625	-0.164764575833797	0.869129287295952	NA
hsa-miR-6512-5p|hsa-mir-6512	0.293953602284766	0.0547843139011176	0.181647268993773	0.301597234049225	0.762959116777705	NA
hsa-miR-4667-5p|hsa-mir-4667	2.05006435191521	0.210301379711425	0.363597137753586	0.578391185944783	NA	NA
hsa-miR-3622a-5p|hsa-mir-3622a	0.310222540915749	-0.0566569630989966	0.184941506861482	-0.306350716291242	0.759337628176496	NA
hsa-miR-520h|hsa-mir-520g	10.5051037708343	-0.0878334919849509	0.562100615188692	-0.156259377078721	0.875828575338198	NA
hsa-miR-4667-3p|hsa-mir-4667	0.775556352289373	-0.108833916332367	0.251829608124203	-0.432172837590608	0.66561579942206	NA
hsa-miR-16-1-3p|hsa-mir-16-1	29.1304720208588	-1.11484136575662	0.603365147072174	-1.84770593920842	NA	NA
hsa-miR-192-3p|hsa-mir-192	0.245547990015359	0.0469393551320878	0.168575411097257	0.278447223272716	0.780669073270195	NA
hsa-miR-3154|hsa-mir-3154	0.930667622747247	-0.121838894204293	0.265290229870213	-0.459266420266964	0.646042858592377	NA
hsa-miR-4644|hsa-mir-4644	1.26335332072766	0.013152000618162	0.317948674977723	0.0413651688250738	0.967004780269011	NA
hsa-miR-6747-3p|hsa-mir-6747	1.34944629323275	0.153309308569054	0.29419562222392	0.52111349383835	0.602287711363689	NA
hsa-miR-3911|hsa-mir-3911	1.33703252133712	0.0755785013749445	0.323409452767622	0.233692926190533	0.815223379799071	NA
hsa-miR-7705|hsa-mir-7705	1.91069841485098	0.182537206485778	0.317983279710243	0.57404655569347	NA	NA
hsa-miR-548ah-3p|hsa-mir-548p	13.1344009754356	-0.713927485691375	0.616745500082107	-1.15757226537742	0.247038632853181	NA
hsa-miR-517-5p|hsa-mir-517b	6.1833825170038	0.629197167271323	0.662503524452328	0.949726520762983	0.342251230421874	NA
hsa-miR-1843|hsa-mir-1843	27.7649174119595	-0.408767234086367	0.443153975580131	-0.922404528925306	NA	NA
hsa-miR-548ax|hsa-mir-548ax	4.46070619979148	0.0280624948568721	0.362472683319867	0.0774196129756574	0.938289738709744	NA
hsa-miR-513a-5p|hsa-mir-513a-1	4.3182281383448	0.258779199091897	0.369451262586511	0.700442048242564	NA	NA
hsa-miR-6862-3p|hsa-mir-6862-1	3.88361800791288	0.19609808102865	0.482434816576249	0.406475806245332	0.684393030092345	NA
hsa-miR-6759-5p|hsa-mir-6759	0.196210058037097	-0.0390005227530502	0.154341997125751	-0.252688986013796	0.800508559631216	NA
hsa-miR-5583-3p|hsa-mir-5583-2	1.92100179279175	-0.449992134996913	0.461443404426263	-0.975183805165472	0.329469093884881	NA
hsa-miR-6789-3p|hsa-mir-6789	3.83592662168409	0.0127106505646954	0.36111176935085	0.0351986604799523	0.971921330352957	NA
hsa-miR-6869-5p|hsa-mir-6869	1.51962203779145	-0.469176285522689	0.469259089620686	-0.999823542900226	0.31739591030174	NA
hsa-miR-3657|hsa-mir-3657	0.146976801142383	0.0307656994609451	0.137219954039033	0.224207183834164	0.82259609386914	NA
hsa-miR-3179|hsa-mir-3179-1	10.2697413208546	-1.18102824949049	0.650150239210614	-1.81654666608205	0.0692865562556466	NA
hsa-miR-509-5p|hsa-mir-509-1	5.20305502388147	0.756500444477522	0.546985551372064	1.3830355163494	0.166653976025521	NA
hsa-miR-3135a|hsa-mir-3135a	3.31383021335562	0.662374695261994	0.525813838050339	1.25971331929568	0.20777279878584	NA
hsa-miR-6767-5p|hsa-mir-6767	0.155111270457875	-0.0320437464647728	0.140236588195216	-0.228497761369995	0.819259296263627	NA
hsa-miR-4685-3p|hsa-mir-4685	7.3863946644041	-0.304383492880821	0.395080531527503	-0.770434047215591	NA	NA
hsa-miR-1288-3p|hsa-mir-1288	0.440930403427149	0.0747088619772218	0.210783931111902	0.354433383907049	0.723014119528104	NA
hsa-miR-200a-5p|hsa-mir-200a	1.0795570345862	0.135187030199535	0.277907655221873	0.486445866673251	0.626651077441403	NA
hsa-miR-512-3p|hsa-mir-512-2	5.70594918880478	-0.0478957847127034	0.664771016408655	-0.0720485453343839	0.942563274614883	NA
hsa-miR-4664-3p|hsa-mir-4664	0.392420116074194	-0.0674187561237646	0.200983198253464	-0.335444737219981	0.737289625382807	NA
hsa-miR-1914-5p|hsa-mir-1914	1.39600143412087	-0.153535423653203	0.294681050542969	-0.521022384609746	0.60235117784096	NA
hsa-miR-323a-5p|hsa-mir-323a	21.8597055048877	-0.735972705298756	0.559630529577074	-1.31510463851025	NA	NA
hsa-miR-1283|hsa-mir-1283-1	15.7742147964826	0.530852436231765	0.514984571659911	1.03081231059157	0.302628844143103	NA
hsa-miR-6763-3p|hsa-mir-6763	0.26988925864655	0.0513028920116211	0.175983565017958	0.291520927004666	0.770652941136154	NA
hsa-miR-1289|hsa-mir-1289-1	0.134944629323275	0.0285501045995763	0.132279053452873	0.215832392614964	0.829118397695916	NA
hsa-miR-5698|hsa-mir-5698	1.01361587984037	0.0754220402114533	0.312542908458856	0.241317394092728	0.80930913065732	NA
hsa-miR-3198|hsa-mir-3198-2	5.67415725385451	0.137993982243553	0.37275577837972	0.370199444911035	NA	NA
hsa-miR-4440|hsa-mir-4440	7.25353634837157	-0.377526248424324	0.611172118653837	-0.617708558524988	0.536767469322737	NA
hsa-miR-4782-5p|hsa-mir-4782	2.64795280422034	-0.21054981640754	0.338673608984609	-0.621689469807813	NA	NA
hsa-miR-6721-5p|hsa-mir-6721	9.73063573897245	0.0602288782256572	0.664031375759762	0.0907018560030321	0.927729495835405	NA
hsa-miR-4706|hsa-mir-4706	0.418097811192685	-0.0714537999557297	0.206628668563597	-0.3458077741702	0.729487182267169	NA
hsa-miR-624-3p|hsa-mir-624	1.76589052233387	-0.17117085847147	0.309327677978479	-0.553364185158299	0.580014058095272	NA
hsa-miR-200b-5p|hsa-mir-200b	4.69859569440491	0.24922904598963	0.387251667379908	0.643584177896199	NA	NA
hsa-miR-6513-5p|hsa-mir-6513	6.53809566094086	-0.128185999405873	0.489329380911401	-0.261962605162028	0.793350272411179	NA
hsa-miR-1287-3p|hsa-mir-1287	2.96882856567494	-0.577223892832846	0.503357152394858	-1.14674816894236	0.251485716242465	NA
hsa-miR-378d|hsa-mir-378d-1	15.336123410907	-0.0352648542363316	0.609750912015955	-0.0578348527921658	0.953880176116961	NA
hsa-miR-3167|hsa-mir-3167	10.5859350660797	-2.72639654465232	0.663981188166284	-4.10613522377315	4.02334008741568e-05	NA
hsa-miR-5583-3p|hsa-mir-5583-1	1.92100179279175	-0.449992134996913	0.461443404426263	-0.975183805165472	0.329469093884881	NA
hsa-miR-513c-5p|hsa-mir-513c	15.299140066188	0.449759938859856	0.530725666138927	0.847443354552452	0.396748047876829	NA
hsa-miR-3939|hsa-mir-3939	3.84015388205785	-1.23481676348243	0.622888538748887	-1.98240405251739	NA	NA
hsa-miR-1255a|hsa-mir-1255a	22.768058631486	-0.958087102874188	0.671859815366664	-1.42602233525653	0.153861895016277	NA
hsa-miR-3680-5p|hsa-mir-3680-2	0.981050290185484	-0.1244062557251	0.267837742034397	-0.464483663803898	0.642301261006238	NA
hsa-miR-513a-5p|hsa-mir-513a-2	4.3182281383448	0.258779199091897	0.369451262586511	0.700442048242564	NA	NA
hsa-miR-939-5p|hsa-mir-939	2.22985499302765	-0.194972202961938	0.327571621563717	-0.595204804467512	NA	NA
hsa-miR-6513-3p|hsa-mir-6513	1.0795570345862	0.135187030199535	0.277907655221873	0.486445866673251	0.626651077441403	NA
hsa-miR-2116-5p|hsa-mir-2116	4.84601134463193	-0.36208270194742	0.502595050305524	-0.72042631881733	0.471262550276689	NA
hsa-miR-3059-5p|hsa-mir-3059	0.155111270457875	-0.0320437464647728	0.140236588195216	-0.228497761369995	0.819259296263627	NA
hsa-miR-767-5p|hsa-mir-767	4.25318693947703	-0.0402329000599303	0.461589820776167	-0.0871615842660446	0.930543074417563	NA
hsa-miR-224-5p|hsa-mir-224	1233.94600676668	-0.0727791674718463	0.208166460936564	-0.34962004515235	NA	NA
hsa-miR-5193|hsa-mir-5193	2.05767521599336	0.189112854837799	0.32297201010929	0.585539455180049	NA	NA
hsa-miR-155-3p|hsa-mir-155	14.3964876677464	-0.751376030892829	0.624891472183996	-1.20241044139516	0.229204545751169	NA
hsa-miR-6859-3p|hsa-mir-6859-2	0.440930403427149	0.0747088619772218	0.210783931111902	0.354433383907049	0.723014119528104	NA
hsa-miR-5002-5p|hsa-mir-5002	2.4592492994648	-0.589374247189068	0.507457916861478	-1.16142487407473	0.245469158280395	NA
hsa-miR-548aq-5p|hsa-mir-548aq	9.15239019883289	-0.177588392765377	0.594502199700272	-0.298717806014698	0.765155369807178	NA
hsa-miR-7108-3p|hsa-mir-7108	0.5397785172931	0.0866491813097676	0.226057592873312	0.38330577711817	0.701493056259648	NA
hsa-miR-3662|hsa-mir-3662	6.51894887119965	-2.4378267157669	0.671783602910325	-3.62888689930159	0.000284645905428332	NA
hsa-miR-513b-5p|hsa-mir-513b	14.0270871437898	0.343348787990517	0.535321167503156	0.641388401643006	0.521270366623615	NA
hsa-miR-1237-3p|hsa-mir-1237	0.155111270457875	-0.0320437464647728	0.140236588195216	-0.228497761369995	0.819259296263627	NA
hsa-miR-520d-5p|hsa-mir-520d	0.392420116074194	-0.0674187561237646	0.200983198253464	-0.335444737219981	0.737289625382807	NA
hsa-miR-4498|hsa-mir-4498	4.04161217486262	-0.249455669777585	0.364009870892139	-0.685299190283501	NA	NA
hsa-miR-216a-5p|hsa-mir-216a	3.71093491991756	0.0671032383997967	0.562791921933943	0.119232767537258	0.905090947070842	NA
hsa-miR-545-3p|hsa-mir-545	0.134944629323275	0.0285501045995763	0.132279053452873	0.215832392614964	0.829118397695916	NA
hsa-miR-29b-2-5p|hsa-mir-29b-2	26.4280826769012	-0.0658090473991044	0.398985546919528	-0.164940930585582	NA	NA
hsa-miR-137-5p|hsa-mir-137	6.59061913042804	0.0261591984247494	0.374538817929199	0.069843757636076	0.944318018637008	NA
hsa-miR-592|hsa-mir-592	0.281921430465658	0.193511020876039	0.327103919248684	0.591588817769316	0.554125963676799	NA
hsa-miR-3529-5p|hsa-mir-3529	1.2474086230296	0.244266122179476	0.475547767142328	0.513652127203384	0.607495227822741	NA
hsa-miR-1233-3p|hsa-mir-1233-1	0.245547990015359	0.0469393551320878	0.168575411097257	0.278447223272716	0.780669073270195	NA
hsa-miR-6511a-5p|hsa-mir-6511a-3	14.6792071206581	-0.321970787340207	0.511932623904579	-0.628931957655858	0.529393602988559	NA
hsa-miR-548ah-3p|hsa-mir-548ah	10.3874601629163	-0.609584668126619	0.613920108596102	-0.992938103168837	0.320740119521545	NA
hsa-miR-518c-5p|hsa-mir-518c	0.465333811373624	-0.0769546268107128	0.214037371923841	-0.359538271840186	0.719192452362275	NA
hsa-miR-4676-5p|hsa-mir-4676	4.42848486916053	0.0761006572488872	0.605628873406905	0.125655596340364	0.900004552165197	NA
hsa-miR-3617-3p|hsa-mir-3617	2.20993191013823	0.189836296606632	0.323506258550588	0.586808729627548	0.557332173228435	NA
hsa-miR-18b-5p|hsa-mir-18b	3.88894516795218	-0.312048684890135	0.498703413226845	-0.625719970254531	0.531498632165526	NA
hsa-miR-520f-5p|hsa-mir-520f	0.26988925864655	0.0513028920116211	0.175983565017958	0.291520927004666	0.770652941136154	NA
hsa-miR-517-5p|hsa-mir-517c	6.1833825170038	0.629197167271323	0.662503524452328	0.949726520762983	0.342251230421874	NA
hsa-miR-550a-3-5p|hsa-mir-550a-3	20.9536207897744	-0.141915383429109	0.59162733597649	-0.239872931487988	0.810428765839257	NA
hsa-miR-3940-5p|hsa-mir-3940	1.65543206733662	0.526058706128112	0.48779855875529	1.07843431819571	0.280839978756104	NA
hsa-miR-1273c|hsa-mir-1273c	8.78248108179319	-0.079948123174837	0.643033041399907	-0.124329728066208	0.901054210313928	NA
hsa-miR-4672|hsa-mir-4672	3.02183753800349	-0.0229114880551139	0.353890167320415	-0.0647418045790733	0.948379577381993	NA
hsa-miR-518d-3p|hsa-mir-518d	0.196210058037097	-0.0390005227530502	0.154341997125751	-0.252688986013796	0.800508559631216	NA
hsa-miR-1283|hsa-mir-1283-2	15.7742147964826	0.530852436231765	0.514984571659911	1.03081231059157	0.302628844143103	NA
hsa-miR-2115-5p|hsa-mir-2115	1.11599491950876	-0.140321821349986	0.325230176952078	-0.431453878803695	0.666138381092007	NA
hsa-miR-1299|hsa-mir-1299	1.59499428324811	0.448807586247023	0.460418014385184	0.974782854329311	0.32966798374745	NA
hsa-miR-153-3p|hsa-mir-153-1	3.64091425241534	0.74608925240483	0.545455641669935	1.36782754711391	0.171366062859262	NA
hsa-miR-5582-3p|hsa-mir-5582	3.78830259897646	-0.0326275977955931	0.359626059310681	-0.0907264558584341	0.927709948584005	NA
hsa-miR-490-5p|hsa-mir-490	0.440930403427149	0.0747088619772218	0.210783931111902	0.354433383907049	0.723014119528104	NA
hsa-miR-1285-5p|hsa-mir-1285-1	14.1549383810319	-0.00638416042161397	0.389709466192961	-0.0163818459017183	NA	NA
hsa-miR-498-3p|hsa-mir-498	0.26988925864655	0.0513028920116211	0.175983565017958	0.291520927004666	0.770652941136154	NA
hsa-miR-3145-5p|hsa-mir-3145	6.57507044815009	0.0263569059461552	0.610901910451271	0.0431442519580361	0.965586544159331	NA
hsa-miR-548v|hsa-mir-548v	0.134944629323275	0.0285501045995763	0.132279053452873	0.215832392614964	0.829118397695916	NA
hsa-miR-548h-3p*hsa-miR-548z|hsa-mir-548h-4	2.49860561942051	0.206698176076401	0.335741228863588	0.615647285190533	NA	NA
hsa-miR-548p|hsa-mir-548p	23.0485378746039	-1.31636675899291	0.656795041743346	-2.00422761337974	0.0450456838852093	NA
hsa-miR-664b-3p|hsa-mir-664b	8.7561012630415	-0.0400860410452112	0.62017201624966	-0.0646369716705726	0.948463047109678	NA
hsa-miR-194-3p|hsa-mir-194-2	13.8548395255324	0.711509667018766	0.631955357311963	1.12588596454849	0.260213790964565	NA
hsa-miR-3130-3p|hsa-mir-3130-1	19.2024164019062	-0.451844736600754	0.615627493859804	-0.733958020243411	0.46297432378266	NA
hsa-miR-20b-5p|hsa-mir-20b	2.19527502910198	0.0802515431412616	0.564457957986056	0.142174526917103	0.886942151951205	NA
hsa-miR-4424|hsa-mir-4424	0.944612405262924	0.124864611355857	0.267988286308724	0.465933093851767	0.641263392009266	NA
hsa-miR-5581-3p|hsa-mir-5581	11.755899782446	-0.335548827507612	0.671325028446553	-0.499830653244185	0.617194324741713	NA
hsa-miR-6505-3p|hsa-mir-6505	1.7000021164177	0.0520794762579733	0.333260174002918	0.156272727198172	0.875818052747508	NA
hsa-miR-7853-5p|hsa-mir-7853	0.293953602284766	0.0547843139011176	0.181647268993773	0.301597234049225	0.762959116777705	NA
hsa-miR-6881-5p|hsa-mir-6881	0.310222540915749	-0.0566569630989966	0.184941506861482	-0.306350716291242	0.759337628176496	NA
hsa-miR-6888-3p|hsa-mir-6888	0.293953602284766	0.0547843139011176	0.181647268993773	0.301597234049225	0.762959116777705	NA
hsa-miR-4642|hsa-mir-4642	0.696829685321141	-0.102057633864046	0.244418821002409	-0.417552271324638	0.676274499199126	NA
hsa-miR-561-3p|hsa-mir-561	3.66129272135261	0.0900681633575914	0.481375656742741	0.187105770921287	0.851577703524698	NA
hsa-miR-6787-3p|hsa-mir-6787	3.21867735370092	0.0462917186130586	0.352211180848897	0.13143171236497	0.895433803407676	NA
hsa-miR-525-3p|hsa-mir-525	1.09120760632878	0.116947894822861	0.456738867443298	0.256049798164768	0.797912385249735	NA
hsa-miR-519c-3p|hsa-mir-519c	7.01308201424588	0.381734422883697	0.627291338937154	0.608544067467096	0.5428266880826	NA
hsa-miR-4659a-3p|hsa-mir-4659a	9.42064227272541	-0.472713100241468	0.649010456095054	-0.728359760312143	0.466393389053445	NA
hsa-miR-4474-3p|hsa-mir-4474	2.29283632660224	-0.581679767792424	0.50536133608608	-1.15101755171342	0.249725014857853	NA
hsa-miR-605-3p|hsa-mir-605	4.09948269697928	0.32404456635978	0.480320282102536	0.674642688293985	NA	NA
hsa-miR-6766-5p|hsa-mir-6766	0.134944629323275	0.0285501045995763	0.132279053452873	0.215832392614964	0.829118397695916	NA
hsa-miR-4707-5p|hsa-mir-4707	0.620445081831498	-0.0940554868649527	0.235270409015382	-0.399776101289488	0.689321434581908	NA
hsa-miR-410-3p|hsa-mir-410	2532.64429978874	0.128310923931175	0.241805154129988	0.530637671445989	NA	NA
hsa-miR-33b-5p|hsa-mir-33b	1.32279121028145	0.150973953008865	0.292167983468393	0.516736814269033	0.605339893392417	NA
hsa-miR-4755-3p|hsa-mir-4755	1.66670103900268	0.0118391245649196	0.329178608526673	0.0359656559030634	0.971309743845977	NA
hsa-miR-522-5p*hsa-miR-518e-5p*hsa-miR-519a-5p*hsa-miR-523-5p*hsa-miR-519b-5p*hsa-miR-519c-5p|hsa-mir-519c	20.9480344300054	0.398967098240478	0.521338491427932	0.765274586090349	0.44410805395125	NA
hsa-miR-653-3p|hsa-mir-653	0.146976801142383	0.0307656994609451	0.137219954039033	0.224207183834164	0.82259609386914	NA
hsa-miR-6741-5p|hsa-mir-6741	0.155111270457875	-0.0320437464647728	0.140236588195216	-0.228497761369995	0.819259296263627	NA
hsa-miR-570-5p*hsa-miR-548ai|hsa-mir-548ai	0.409255195710778	0.0362968534607835	0.259819951097331	0.139700024218642	0.888897007270818	NA
hsa-miR-519e-5p|hsa-mir-519e	0.274310566387503	-0.00107094940388027	0.233174861612707	-0.00459290249589197	0.996335406893207	NA
hsa-miR-1322|hsa-mir-1322	2.83383721578877	0.219415696450798	0.344504250556052	0.636902726444295	NA	NA
hsa-miR-3175|hsa-mir-3175	1.43824963224362	-0.387587509090232	0.488388818742134	-0.793604386948253	0.427425777751612	NA
hsa-miR-12135|hsa-mir-12135	2.02416943984912	0.188583819233298	0.322576156463331	0.584617974561102	NA	NA
hsa-miR-6819-3p|hsa-mir-6819	9.04388974852327	-1.08751775276629	0.67099822669236	-1.62074609068214	0.105072104396781	NA
hsa-miR-1193|hsa-mir-1193	0.836195622385369	-0.114641290597169	0.257961254312516	-0.444412828208233	0.65674414044669	NA
hsa-miR-3619-3p|hsa-mir-3619	10.3450779436327	-0.126983946815139	0.480260143410762	-0.264406589964577	0.791466634111263	NA
hsa-miR-5188|hsa-mir-5188	2.49860561942051	0.206698176076401	0.335741228863588	0.615647285190533	NA	NA
hsa-miR-2355-5p|hsa-mir-2355	17.9562888290291	0.00611535117509537	0.394101400605252	0.0155172023385442	NA	NA
hsa-miR-302c-3p|hsa-mir-302c	5.94555237130712	0.719739681419748	0.618368080903025	1.16393407688296	0.244450728454635	NA
hsa-miR-3120-3p|hsa-mir-3120	2.64795280422034	-0.21054981640754	0.338673608984609	-0.621689469807813	NA	NA
hsa-miR-1908-3p|hsa-mir-1908	10.8341019494541	0.247296819563687	0.590539019518726	0.418764571670857	0.675388199361594	NA
hsa-miR-1265|hsa-mir-1265	0.5397785172931	0.0866491813097676	0.226057592873312	0.38330577711817	0.701493056259648	NA
hsa-miR-4803|hsa-mir-4803	1.0795570345862	0.135187030199535	0.277907655221873	0.486445866673251	0.626651077441403	NA
hsa-miR-548i|hsa-mir-548i-4	1.83850538393633	0.573366596672373	0.502480507610946	1.14107231621472	0.253839830516817	NA
hsa-miR-103a-2-5p|hsa-mir-103a-2	0.809667775939649	0.11352686736593	0.256481365132123	0.44263203023521	0.658031913011406	NA
hsa-miR-323b-3p|hsa-mir-323b	239.035627317237	-0.162497372351555	0.66667742095393	-0.243742126618061	NA	NA
hsa-miR-570-5p*hsa-miR-548ai|hsa-mir-570	0.409255195710778	0.0362968534607835	0.259819951097331	0.139700024218642	0.888897007270818	NA
hsa-miR-519a-3p|hsa-mir-519a-1	5.74126998326981	0.54469811699326	0.626313269168349	0.869689568794444	0.38447007431165	NA
hsa-miR-676-3p|hsa-mir-676	1.34944629323275	0.153309308569054	0.29419562222392	0.52111349383835	0.602287711363689	NA
hsa-miR-124-5p|hsa-mir-124-2	0.612310612516007	-0.0718902050245861	0.286338257890301	-0.251067410810776	0.801761991464072	NA
hsa-miR-602|hsa-mir-602	0.836195622385369	-0.114641290597169	0.257961254312516	-0.444412828208233	0.65674414044669	NA
hsa-miR-5683|hsa-mir-5683	1.25748298991526	-0.210343192349997	0.449922247314967	-0.46751009447805	0.640134971643667	NA
hsa-miR-5003-5p|hsa-mir-5003	0.981050290185484	-0.1244062557251	0.267837742034397	-0.464483663803898	0.642301261006238	NA
hsa-miR-144-3p|hsa-mir-144	5.48664981508519	-0.248196305495411	0.662126699783028	-0.374847148705439	0.707774146977087	NA
hsa-miR-520a-5p|hsa-mir-520a	9.45477290859982	0.881911533039332	0.643312250662728	1.37089186803268	0.170408666715361	NA
hsa-miR-6842-3p|hsa-mir-6842	1.37347040625968	-0.150413416919352	0.291966521388123	-0.515173507579663	0.606431779919711	NA
hsa-miR-3130-5p|hsa-mir-3130-2	6.57217099790271	-0.117144022688973	0.377270318133463	-0.310504211591678	NA	NA
hsa-miR-3133|hsa-mir-3133	15.8654574893206	-0.0811836303855898	0.638661375282631	-0.127115296975119	0.898849144441238	NA
hsa-miR-432-3p|hsa-mir-432	0.196210058037097	-0.0390005227530502	0.154341997125751	-0.252688986013796	0.800508559631216	NA
hsa-miR-5585-3p|hsa-mir-5585	5.97275760411606	0.31608495828355	0.663780858417739	0.476188721435874	0.633939933901156	NA
hsa-miR-889-5p|hsa-mir-889	12.2188328218131	-0.201081040921285	0.598402583747937	-0.336029700376403	0.736848469733507	NA
hsa-miR-627-5p|hsa-mir-627	12.0669937205145	-0.400923683578597	0.604688505388951	-0.663025144360423	0.507314450371011	NA
hsa-miR-541-5p|hsa-mir-541	4.47023946210827	-0.185216131063503	0.493357597214328	-0.375419639039308	0.707348401389668	NA
hsa-miR-4787-3p|hsa-mir-4787	9.00310009342286	0.432509786450829	0.515739492060136	0.838620646875724	0.401682220715778	NA
hsa-miR-6509-3p|hsa-mir-6509	11.3356942995369	0.203463093245549	0.594643241467031	0.342159935667628	0.732230534220594	NA
hsa-miR-6886-5p|hsa-mir-6886	2.1591140691724	0.194398016729306	0.326896185701448	0.594678143191454	NA	NA
hsa-miR-449b-3p|hsa-mir-449b	0.380492619338634	0.224897562017378	0.349253827523363	0.643937286563692	0.519616101790749	NA
hsa-miR-934|hsa-mir-934	0.134944629323275	0.0285501045995763	0.132279053452873	0.215832392614964	0.829118397695916	NA
hsa-miR-3620-3p|hsa-mir-3620	5.54881562257552	1.14119332001335	0.66727582544115	1.71022728008898	0.087223852974352	NA
hsa-miR-1262|hsa-mir-1262	8.39334608935165	0.0176611086706774	0.496520098052143	0.035569776006978	0.971625408316906	NA
hsa-miR-6780b-5p|hsa-mir-6780b	0.418097811192685	-0.0714537999557297	0.206628668563597	-0.3458077741702	0.729487182267169	NA
hsa-miR-4714-5p|hsa-mir-4714	0.392420116074194	-0.0674187561237646	0.200983198253464	-0.335444737219981	0.737289625382807	NA
hsa-miR-4747-5p|hsa-mir-4747	5.0574000473162	-0.40939121961237	0.513982687190907	-0.796507800388831	0.425736943472279	NA
hsa-miR-6877-5p|hsa-mir-6877	1.70622397503662	-0.170405809471576	0.308721413058857	-0.551972756872192	0.580967018556854	NA
hsa-miR-6892-5p|hsa-mir-6892	0.990783287605907	-0.066941127802526	0.31074405593887	-0.215422070102911	0.829438264462433	NA
hsa-miR-548ad-5p*hsa-miR-548ae-5p|hsa-mir-548d-2	24.941761967182	-0.17177560101569	0.403554115448196	-0.425656917969754	NA	NA
hsa-miR-1293|hsa-mir-1293	0.775556352289373	-0.108833916332367	0.251829608124203	-0.432172837590608	0.66561579942206	NA
hsa-miR-4725-5p|hsa-mir-4725	1.71883593010751	0.168476809267763	0.306882615757882	0.548994307975674	0.583009356067595	NA
hsa-miR-6802-3p|hsa-mir-6802	0.26988925864655	0.0513028920116211	0.175983565017958	0.291520927004666	0.770652941136154	NA
hsa-miR-3606-5p|hsa-mir-3606	0.881860806854298	0.11926597011398	0.262390958501787	0.454535365071156	0.649443543857858	NA
hsa-miR-346|hsa-mir-346	1.86930484963561	0.440235003044695	0.493765871398915	0.891586536342501	0.37261458928578	NA
hsa-miR-4484|hsa-mir-4484	6.19687270246302	-0.0122312378030534	0.372350359557433	-0.0328487336969169	0.973795215291482	NA
hsa-let-7g-3p|hsa-let-7g	22.4916267719758	1.01946839641611	0.61530266200053	1.65685679483575	0.0975484311997206	NA
hsa-miR-588|hsa-mir-588	4.49822684327836	-0.257537766323162	0.368890791026825	-0.698140947368984	NA	NA
hsa-miR-6516-3p|hsa-mir-6516	13.2203022373061	0.346735661350826	0.605558725996055	0.572588002559946	0.566923684914334	NA
hsa-miR-3179|hsa-mir-3179-3	10.2697413208546	-1.18102824949049	0.650150239210614	-1.81654666608205	0.0692865562556466	NA
hsa-miR-6755-5p|hsa-mir-6755	1.27500389247025	-0.0961408094035763	0.322775590694451	-0.297856505185939	0.765812685785246	NA
hsa-miR-548ab|hsa-mir-548ab	0.440930403427149	0.0747088619772218	0.210783931111902	0.354433383907049	0.723014119528104	NA
hsa-miR-3179|hsa-mir-3179-4	10.2697413208546	-1.18102824949049	0.650150239210614	-1.81654666608205	0.0692865562556466	NA
hsa-miR-3200-5p|hsa-mir-3200	6.82893091614719	-0.297392728828668	0.391386322898293	-0.759844459117571	NA	NA
hsa-miR-4665-5p|hsa-mir-4665	4.10043348547167	0.135318834875224	0.580283470427535	0.233194364084721	0.815610482036234	NA
hsa-miR-4423-5p|hsa-mir-4423	1.39600143412087	-0.153535423653203	0.294681050542969	-0.521022384609746	0.60235117784096	NA
hsa-miR-223-3p|hsa-mir-223	20.5057171537974	0.328985097859224	0.485828091619393	0.677163596618363	0.498302161990443	NA
hsa-miR-3155a|hsa-mir-3155a	3.40009230541651	0.649716032681635	0.522506402185685	1.24346042453034	0.2136982157924	NA
hsa-miR-4731-5p|hsa-mir-4731	1.87473851540955	-0.545618220612176	0.494899304925276	-1.10248330353699	0.27025161328938	NA
hsa-miR-4709-3p|hsa-mir-4709	2.50858686715611	-0.205631086335223	0.335232674500733	-0.61339810220311	NA	NA
hsa-miR-517-5p|hsa-mir-517a	6.1833825170038	0.629197167271323	0.662503524452328	0.949726520762983	0.342251230421874	NA
hsa-miR-548av-3p|hsa-mir-548p	0.809667775939649	0.11352686736593	0.256481365132123	0.44263203023521	0.658031913011406	NA
hsa-miR-302a-3p|hsa-mir-302a	21.0880253445583	0.739100869440649	0.492733636577873	1.50000084137515	0.133614184592079	NA
hsa-miR-3127-5p|hsa-mir-3127	6.91538105475304	-0.49206508233819	0.60750477294317	-0.8099773108848	0.417953216155049	NA
hsa-miR-9983-3p|hsa-mir-9983	0.380492619338634	0.224897562017378	0.349253827523363	0.643937286563692	0.519616101790749	NA
hsa-miR-3157-5p|hsa-mir-3157	12.7978604614106	-0.802022137545566	0.671640676271621	-1.19412383120944	0.232429532401815	NA
hsa-miR-4435|hsa-mir-4435-2	13.1122589346838	-0.342368283321768	0.660901595591938	-0.518032163343661	0.604435828867437	NA
hsa-miR-944|hsa-mir-944	4.72991271950756	0.782685908391826	0.55269991438091	1.41611367765187	NA	NA
hsa-miR-582-3p|hsa-mir-582	22.2728009977618	-0.147539823632704	0.603372734830169	-0.244525175096339	0.806824106723983	NA
hsa-miR-3682-3p|hsa-mir-3682	2.94657588018431	0.215077769908684	0.341548270099518	0.629714124583375	NA	NA
hsa-miR-4638-5p|hsa-mir-4638	0.981050290185484	-0.1244062557251	0.267837742034397	-0.464483663803898	0.642301261006238	NA
hsa-miR-6839-5p|hsa-mir-6839	0.392420116074194	-0.0674187561237646	0.200983198253464	-0.335444737219981	0.737289625382807	NA
hsa-miR-3180|hsa-mir-3180-1	9.23140639752041	-0.0775593183999507	0.383758059872358	-0.202104728238797	NA	NA
hsa-miR-3074-3p|hsa-mir-3074	1.17726034822258	-0.138188768007905	0.280989997830718	-0.49179248042543	0.622866052882897	NA
hsa-miR-4676-3p|hsa-mir-4676	3.65759473646506	-0.0808238325083228	0.360317221173128	-0.224312987997562	0.822513770730008	NA
hsa-miR-579-5p|hsa-mir-579	3.41244795007324	-0.232277719714873	0.353206864681909	-0.657625156645973	NA	NA
hsa-miR-7977|hsa-mir-7977	0.557463748256913	-0.087765543392173	0.22774855818574	-0.385361576342433	0.699969546083322	NA
hsa-miR-6766-3p|hsa-mir-6766	3.10222540915749	-0.223571189026852	0.347505916238563	-0.64335937484693	NA	NA
hsa-miR-4761-3p|hsa-mir-4761	1.39600143412087	-0.153535423653203	0.294681050542969	-0.521022384609746	0.60235117784096	NA
hsa-miR-3160-3p|hsa-mir-3160-1	0.146976801142383	0.0307656994609451	0.137219954039033	0.224207183834164	0.82259609386914	NA
hsa-miR-4524a-3p|hsa-mir-4524a	0.196210058037097	-0.0390005227530502	0.154341997125751	-0.252688986013796	0.800508559631216	NA
hsa-miR-6511b-5p|hsa-mir-6511a-3	9.25953847197013	0.326627259575419	0.406270870550211	0.803964259443629	NA	NA
hsa-miR-34b-3p|hsa-mir-34b	18.5662146994426	-0.000617721754733252	0.393336897885913	-0.00157046480524291	NA	NA
hsa-miR-10399-5p|hsa-mir-10399	41.5946085582203	1.21867063812891	0.614576526340562	1.9829436789351	NA	NA
hsa-miR-4286|hsa-mir-4286	1215.21178604635	0.375826678666743	0.272011566370568	1.38165697761082	NA	NA
hsa-miR-190a-3p|hsa-mir-190a	2.55073075448226	-0.202994022356969	0.333349874610477	-0.608951848547025	NA	NA
hsa-miR-521|hsa-mir-521-2	1.37736580360632	-0.00245912889388637	0.45529530775415	-0.00540117337474132	0.995690508107318	NA
hsa-miR-4640-3p|hsa-mir-4640	9.88713241003005	0.0870128606510961	0.380632281313875	0.228600843708639	NA	NA
hsa-miR-5585-5p|hsa-mir-5585	0.404833887969825	0.0702076623453461	0.20458837284988	0.343165456410673	0.731473990301545	NA
hsa-miR-4779|hsa-mir-4779	0.881860806854298	0.11926597011398	0.262390958501787	0.454535365071156	0.649443543857858	NA
hsa-miR-522-5p*hsa-miR-518e-5p*hsa-miR-519a-5p*hsa-miR-523-5p*hsa-miR-519b-5p*hsa-miR-519c-5p|hsa-mir-523	20.9480344300054	0.398967098240478	0.521338491427932	0.765274586090349	0.44410805395125	NA
hsa-miR-6883-3p|hsa-mir-6883	0.146976801142383	0.0307656994609451	0.137219954039033	0.224207183834164	0.82259609386914	NA
hsa-miR-4746-5p|hsa-mir-4746	13.7416686363149	-0.373392316661385	0.613221716852889	-0.608902630809732	0.542588980346736	NA
hsa-miR-1226-5p|hsa-mir-1226	2.94657588018431	0.215077769908684	0.341548270099518	0.629714124583375	NA	NA
hsa-miR-3934-5p|hsa-mir-3934	5.8565548504617	-0.837604815547521	0.641076795033586	-1.30655924849633	0.19136244443721	NA
hsa-miR-150-5p|hsa-mir-150	10.449278564812	0.249596065867525	0.647159220785606	0.385679532719217	0.699734022797161	NA
hsa-miR-3916|hsa-mir-3916	3.77505545097428	-0.0311562560326399	0.357830782943716	-0.0870698037109358	0.930616027354383	NA
hsa-miR-10401-3p|hsa-mir-10401	31.7978104438643	-0.108502734729816	0.251145667254409	-0.432031083458443	NA	NA
hsa-miR-219a-2-3p|hsa-mir-219a-2	13.8899278136064	0.600926895550997	0.507601009017039	1.1838567789979	0.23646976169149	NA
hsa-miR-3943|hsa-mir-3943	0.146976801142383	0.0307656994609451	0.137219954039033	0.224207183834164	0.82259609386914	NA
hsa-miR-138-2-3p|hsa-mir-138-2	0.155111270457875	-0.0320437464647728	0.140236588195216	-0.228497761369995	0.819259296263627	NA
hsa-miR-584-3p|hsa-mir-584	1.37347040625968	-0.150413416919352	0.291966521388123	-0.515173507579663	0.606431779919711	NA
hsa-miR-6732-3p|hsa-mir-6732	1.55111270457875	-0.162325095050629	0.302118241974141	-0.537289949755907	0.59106734656122	NA
hsa-miR-6511a-5p|hsa-mir-6511a-2	14.6792071206581	-0.321970787340207	0.511932623904579	-0.628931957655858	0.529393602988559	NA
hsa-miR-6728-3p|hsa-mir-6728	0.620445081831498	-0.0940554868649527	0.235270409015382	-0.399776101289488	0.689321434581908	NA
hsa-miR-512-3p|hsa-mir-512-1	5.70594918880478	-0.0478957847127034	0.664771016408655	-0.0720485453343839	0.942563274614883	NA
hsa-miR-520h|hsa-mir-520h	3.10680839781396	-0.322087918790355	0.66886638100965	-0.48154299264401	0.630130631516267	NA
hsa-miR-508-5p|hsa-mir-508	2.76845616854003	0.257092437814742	0.487962339216075	0.526869426496659	0.598284266484281	NA
hsa-miR-548i|hsa-mir-548i-1	1.83850538393633	0.573366596672373	0.502480507610946	1.14107231621472	0.253839830516817	NA
hsa-miR-10522-5p|hsa-mir-10522	0.440930403427149	0.0747088619772218	0.210783931111902	0.354433383907049	0.723014119528104	NA
hsa-miR-3198|hsa-mir-3198-1	5.67415725385451	0.137993982243553	0.37275577837972	0.370199444911035	NA	NA
hsa-miR-101-5p|hsa-mir-101-1	2.20465201713574	0.195304325612143	0.327558561410107	0.596242469656044	NA	NA
hsa-miR-211-5p|hsa-mir-211	0.245547990015359	0.0469393551320878	0.168575411097257	0.278447223272716	0.780669073270195	NA
hsa-miR-548av-3p|hsa-mir-548o-2	12.279961268418	0.352843798304144	0.4188285621247	0.842454001976803	NA	NA
hsa-miR-3688-3p|hsa-mir-3688-2	18.8427527859882	-0.934570056732347	0.523328446677126	-1.78581933137096	0.0741285156541352	NA
hsa-miR-378d|hsa-mir-378d-2	15.3029395267939	0.0356991315439739	0.593656545391967	0.0601343181020656	0.952048657516403	NA
hsa-miR-548av-3p|hsa-mir-548o	12.279961268418	0.352843798304144	0.4188285621247	0.842454001976803	NA	NA
hsa-miR-518f-5p|hsa-mir-518f	2.37951565263318	0.341997862540869	0.506358095593865	0.675407119026642	0.499417143777491	NA
hsa-miR-6796-5p|hsa-mir-6796	2.32666905686812	-0.197553626562338	0.329448154681995	-0.599650123258483	NA	NA
hsa-miR-302b-5p|hsa-mir-302b	0.286342738206611	0.00252593753248409	0.235973210655804	0.0107043402319447	0.991459335298016	NA
hsa-miR-652-5p|hsa-mir-652	6.4108331049545	-0.291714516812545	0.388333760904317	-0.75119535353616	NA	NA
hsa-miR-19b-1-5p|hsa-mir-19b-1	15.8331219366193	-0.231910076467029	0.597737249371426	-0.387979963957246	0.698030860951293	NA
hsa-miR-3944-5p|hsa-mir-3944	1.78842155019506	-0.489691624207037	0.476235658771575	-1.028254846498	0.303829964975793	NA
hsa-miR-548ba|hsa-mir-548ba	1.63136772369841	0.455333569590088	0.46284652300786	0.983767938086803	0.325229627023703	NA
hsa-miR-6830-5p|hsa-mir-6830	0.196210058037097	-0.0390005227530502	0.154341997125751	-0.252688986013796	0.800508559631216	NA
hsa-miR-29c-5p|hsa-mir-29c	22.2795129801389	-0.218960552655691	0.506894471148393	-0.431964768050489	0.665767019957666	NA
hsa-miR-4682|hsa-mir-4682	0.26988925864655	0.0513028920116211	0.175983565017958	0.291520927004666	0.770652941136154	NA
hsa-miR-4799-5p|hsa-mir-4799	4.68096485955137	-0.0589695539078819	0.367597152860636	-0.160418962576238	0.872551053081311	NA
hsa-miR-4662b|hsa-mir-4662b	2.87639671110674	-0.615122429809812	0.53965605553528	-1.13984161485907	0.254352292800204	NA
hsa-miR-3925-5p|hsa-mir-3925	1.67239124477074	-0.169683688438834	0.308143345275162	-0.550664783259595	NA	NA
hsa-miR-3679-3p|hsa-mir-3679	4.02630203432631	0.171583503805992	0.366425397741142	0.468263130404531	0.639596431185157	NA
hsa-miR-511-5p|hsa-mir-511	1.86256972757455	0.559411716539531	0.498177569374994	1.12291630721423	0.261473041030201	NA
hsa-miR-5699-5p|hsa-mir-5699	6.12551273832773	0.410477823443196	0.515918128897337	0.795625895760831	0.426249510424431	NA
hsa-miR-3074-5p|hsa-mir-3074	3.38046642627481	0.234585651438007	0.354483412961995	0.661767639500686	NA	NA
hsa-miR-3150a-5p|hsa-mir-3150a	5.2638310470816	0.467747866421201	0.599132398748513	0.780708683753788	0.434973852090077	NA
hsa-miR-6826-3p|hsa-mir-6826	7.75483241906371	0.137399986093839	0.60313970324919	0.227807894843679	0.819795588865333	NA
hsa-miR-3152-5p|hsa-mir-3152	22.855441127812	-1.01548911966825	0.646149054695345	-1.5716019582309	0.116042892050154	NA
hsa-miR-548ad-5p*hsa-miR-548ae-5p|hsa-mir-548ay	22.8132185908278	-0.179137313999328	0.403005472514598	-0.444503427910247	NA	NA
hsa-miR-1233-5p|hsa-mir-1233-2	0.196210058037097	-0.0390005227530502	0.154341997125751	-0.252688986013796	0.800508559631216	NA
hsa-miR-4745-5p|hsa-mir-4745	6.4108331049545	-0.291714516812545	0.388333760904317	-0.75119535353616	NA	NA
hsa-miR-6511a-5p|hsa-mir-6511a-4	14.6792071206581	-0.321970787340207	0.511932623904579	-0.628931957655858	0.529393602988559	NA
hsa-miR-3944-3p|hsa-mir-3944	0.392420116074194	-0.0674187561237646	0.200983198253464	-0.335444737219981	0.737289625382807	NA
hsa-miR-5696|hsa-mir-5696	0.674723146616374	0.100784768992893	0.242777826789584	0.415131687788949	0.678045503460723	NA
hsa-miR-6880-3p|hsa-mir-6880	1.46976801142383	0.159815738587477	0.299737632178619	0.533185430957967	0.593905225630363	NA
hsa-miR-144-5p|hsa-mir-144	16.2831443994581	0.32799803011478	0.486655578704205	0.673983910732361	0.500321542697926	NA
hsa-miR-6813-3p|hsa-mir-6813	0.26988925864655	0.0513028920116211	0.175983565017958	0.291520927004666	0.770652941136154	NA
hsa-miR-4745-3p|hsa-mir-4745	1.81175718183497	-0.176642416094574	0.313677863733648	-0.563133190184456	NA	NA
hsa-miR-509-3p|hsa-mir-509-2	4.85089080186652	0.207990197554551	0.599611707579392	0.346874810690737	0.728685371251965	NA
hsa-miR-518f-3p|hsa-mir-518f	6.51802619239627	0.464376198908889	0.633576942488314	0.732943653355021	0.463592796762402	NA
hsa-miR-1233-5p|hsa-mir-1233-1	0.196210058037097	-0.0390005227530502	0.154341997125751	-0.252688986013796	0.800508559631216	NA
hsa-miR-6768-5p|hsa-mir-6768	5.15650779032253	0.26487461000882	0.373037821971391	0.710047599487468	NA	NA
hsa-miR-6511a-5p|hsa-mir-6511b-1	14.6792071206581	-0.321970787340207	0.511932623904579	-0.628931957655858	0.529393602988559	NA
hsa-miR-383-5p|hsa-mir-383	0.694508187674451	-0.199672621013421	0.436475836502979	-0.457465463868945	0.647336520297182	NA
hsa-miR-4785|hsa-mir-4785	12.7131414926938	0.0397700022555035	0.655171724851039	0.0607016462203794	0.951596820606479	NA
hsa-miR-4687-3p|hsa-mir-4687	2.05754530353159	-0.468783631074859	0.468310663098593	-1.00100994492232	0.31682200046113	NA
hsa-miR-5001-3p|hsa-mir-5001	1.0795570345862	0.135187030199535	0.277907655221873	0.486445866673251	0.626651077441403	NA
hsa-miR-3164|hsa-mir-3164	0.58863017411129	-0.0899554736851779	0.230399286456331	-0.39043295258741	0.696216424850399	NA
hsa-miR-7108-5p|hsa-mir-7108	1.11492749651383	-0.136240703635217	0.279189859055163	-0.487985860576325	0.625559856302057	NA
hsa-miR-642a-3p|hsa-mir-642a	2.62776383983773	-0.614934700592193	0.514559818755127	-1.19506941307602	0.232059911242155	NA
hsa-miR-6852-5p|hsa-mir-6852	13.2909266744827	-0.21362103763032	0.666959738897878	-0.320290753956632	0.748747931559398	NA
hsa-miR-6770-5p|hsa-mir-6770-1	1.28545985943243	-0.453041095356317	0.463715012194916	-0.976981731110934	0.328578196829172	NA
hsa-let-7f-2-3p|hsa-let-7f-2	4.20140757227767	-0.727775268596124	0.541702408660729	-1.34349646034514	0.179111271420741	NA
hsa-miR-519d-3p|hsa-mir-519d	10.4463566800704	1.07767219268972	0.667684623789074	1.61404374804078	0.106517937391853	NA
hsa-miR-3915|hsa-mir-3915	0.809667775939649	0.11352686736593	0.256481365132123	0.44263203023521	0.658031913011406	NA
hsa-miR-6866-5p|hsa-mir-6866	2.35452069644516	-0.195941359626027	0.328265766124372	-0.596898549426534	NA	NA
hsa-miR-6726-5p|hsa-mir-6726	3.39670261667959	-0.53001662919005	0.488403428601515	-1.08520251528063	NA	NA
hsa-miR-3661|hsa-mir-3661	7.18677812634878	-0.178018681084033	0.58539598786034	-0.304099592029495	0.761052017644359	NA
hsa-miR-3912-3p|hsa-mir-3912	23.0218423034106	0.591083370682512	0.669196056084941	0.883273840764367	0.377088333991727	NA
hsa-miR-2114-5p|hsa-mir-2114	2.25460824357222	0.0623469518229331	0.342174888621567	0.182207853048756	0.855419610316054	NA
hsa-miR-4755-5p|hsa-mir-4755	3.98638503709883	-0.189989328026097	0.490979811712893	-0.386959552090903	0.698786152490305	NA
hsa-miR-509-5p|hsa-mir-509-2	5.20305502388147	0.756500444477522	0.546985551372064	1.3830355163494	0.166653976025521	NA
hsa-miR-4636|hsa-mir-4636	0.245547990015359	0.0469393551320878	0.168575411097257	0.278447223272716	0.780669073270195	NA
hsa-miR-548b-3p|hsa-mir-548b	0.465333811373624	-0.0769546268107128	0.214037371923841	-0.359538271840186	0.719192452362275	NA
hsa-miR-3085-5p|hsa-mir-3085	0.146976801142383	0.0307656994609451	0.137219954039033	0.224207183834164	0.82259609386914	NA
hsa-miR-3611|hsa-mir-3611	3.0530070478458	0.68896772913925	0.532597057219815	1.29360033030543	0.195803508324227	NA
hsa-miR-489-3p|hsa-mir-489	0.784840232148387	-0.108552320765436	0.251520945370329	-0.431583622610864	0.666044063641781	NA
hsa-miR-3130-5p|hsa-mir-3130-1	6.57217099790271	-0.117144022688973	0.377270318133463	-0.310504211591678	NA	NA
hsa-miR-548au-5p|hsa-mir-548au	22.5059558057132	0.189737169948587	0.667354047493795	0.284312608369026	0.776170824589727	NA
hsa-miR-338-5p|hsa-mir-338	0.58863017411129	-0.0899554736851779	0.230399286456331	-0.39043295258741	0.696216424850399	NA
hsa-miR-7156-5p|hsa-mir-7156	0.809667775939649	0.11352686736593	0.256481365132123	0.44263203023521	0.658031913011406	NA
hsa-miR-197-5p|hsa-mir-197	2.6988925864655	0.21489014057541	0.34142936131873	0.629383892894923	NA	NA
hsa-miR-200c-5p|hsa-mir-200c	0.155111270457875	-0.0320437464647728	0.140236588195216	-0.228497761369995	0.819259296263627	NA
hsa-miR-6753-3p|hsa-mir-6753	1.0795570345862	0.135187030199535	0.277907655221873	0.486445866673251	0.626651077441403	NA
hsa-miR-6770-5p|hsa-mir-6770-2	1.28545985943243	-0.453041095356317	0.463715012194916	-0.976981731110934	0.328578196829172	NA
hsa-miR-3176|hsa-mir-3176	1.02883760799668	0.130873914623561	0.273815204756368	0.477964380173878	0.632675557544025	NA
hsa-miR-4435|hsa-mir-4435-1	13.1122589346838	-0.342368283321768	0.660901595591938	-0.518032163343661	0.604435828867437	NA
hsa-miR-219a-1-3p|hsa-mir-219a-1	7.25941010574789	0.392311890129109	0.664116294397618	0.590727698504902	0.554702885978009	NA
hsa-miR-518a-5p*hsa-miR-527|hsa-mir-518a-2	0.404833887969825	0.0702076623453461	0.20458837284988	0.343165456410673	0.731473990301545	NA
hsa-miR-597-3p|hsa-mir-597	13.2295499297137	0.192943240218138	0.49283706660254	0.391494985448693	0.695431394532034	NA
hsa-miR-302d-5p|hsa-mir-302d	0.674723146616374	0.100784768992893	0.242777826789584	0.415131687788949	0.678045503460723	NA
hsa-miR-877-3p|hsa-mir-877	10.9785321742238	-0.946373793527162	0.641919244705057	-1.47428792847922	0.140404083988323	NA
hsa-miR-6511b-5p|hsa-mir-6511a-4	9.25953847197013	0.326627259575419	0.406270870550211	0.803964259443629	NA	NA
hsa-miR-2681-3p|hsa-mir-2681	0.784840232148387	-0.108552320765436	0.251520945370329	-0.431583622610864	0.666044063641781	NA
hsa-miR-548e-5p|hsa-mir-548e	2.20774845432289	-0.0803055735261751	0.345427224065855	-0.232481888893809	0.816163752475664	NA
hsa-miR-7110-3p|hsa-mir-7110	3.63284492345972	0.235470920543693	0.464140202514661	0.507327137937928	0.611925300190774	NA
hsa-miR-6511b-5p|hsa-mir-6511a-1	9.25953847197013	0.326627259575419	0.406270870550211	0.803964259443629	NA	NA
hsa-miR-548a-3p|hsa-mir-548a-2	3.92420116074193	-0.241490068350948	0.359057456420111	-0.672566643674976	NA	NA
hsa-miR-148a-5p|hsa-mir-148a	22.3290939227543	-0.293716602723397	0.669154748688113	-0.438936738174888	0.660707375733383	NA
hsa-miR-326|hsa-mir-326	2.36763009366796	0.65143219423695	0.615395198468843	1.05855911105217	0.289800616913828	NA
hsa-miR-129-1-3p|hsa-mir-129-1	9.77301874417098	-0.295421125125144	0.600979566259686	-0.49156600608529	0.623026179691733	NA
hsa-miR-3691-3p|hsa-mir-3691	2.93217340908468	-0.62765141219783	0.517730856025912	-1.21231215967243	0.225392910992498	NA
hsa-miR-4485-3p|hsa-mir-4485	1095.02179621113	0.310994456177837	0.400097009504803	0.77729762729982	NA	NA
hsa-miR-141-3p|hsa-mir-141	9.98034348158505	0.114961986305924	0.603841679924622	0.190384317823631	0.849007985496559	NA
hsa-miR-1245a|hsa-mir-1245a	4.36635682562123	0.694578257286333	0.533195020291145	1.302672063417	NA	NA
hsa-miR-302c-5p|hsa-mir-302c	4.97718357359941	0.26923801644294	0.502771666938015	0.535507535821691	0.59229894803761	NA
hsa-miR-3130-3p|hsa-mir-3130-2	19.2024164019062	-0.451844736600754	0.615627493859804	-0.733958020243411	0.46297432378266	NA
hsa-miR-4774-5p|hsa-mir-4774	2.92668467834879	-0.219691158443479	0.344917620039955	-0.636938056159701	NA	NA
hsa-miR-636|hsa-mir-636	1.70622397503662	-0.170405809471576	0.308721413058857	-0.551972756872192	0.580967018556854	NA
hsa-miR-548ad-5p*hsa-miR-548ae-5p|hsa-mir-548ad	0.425708675270839	-0.0353800305146423	0.26213466201217	-0.13496891347013	0.892636452850179	NA
hsa-miR-4791|hsa-mir-4791	22.7957152141869	0.121887873629003	0.603268477424877	0.202045819051073	0.839880904338788	NA
hsa-miR-6509-5p|hsa-mir-6509	2.30269208992341	0.00983454739849056	0.457984416554789	0.0214735415507616	0.982867909379252	NA
hsa-miR-3140-5p|hsa-mir-3140	0.587907204569532	0.0916107594562345	0.232060741458552	0.39477060566316	0.693012189948787	NA
hsa-miR-4655-5p|hsa-mir-4655	0.881860806854298	0.11926597011398	0.262390958501787	0.454535365071156	0.649443543857858	NA
hsa-miR-5690|hsa-mir-5690	20.4627978960099	-1.01029942851973	0.589991738130465	-1.71239589171386	NA	NA
hsa-miR-3688-3p|hsa-mir-3688-1	18.8427527859882	-0.934570056732347	0.523328446677126	-1.78581933137096	0.0741285156541352	NA
hsa-miR-3617-5p|hsa-mir-3617	3.14845638132038	0.203711478213971	0.573654732458444	0.355111649373045	0.722505949742488	NA
hsa-miR-6735-5p|hsa-mir-6735	2.65752147323194	-0.156236413422815	0.476260193421037	-0.328048439867605	0.742875037593405	NA
hsa-miR-4742-5p|hsa-mir-4742	10.522728407899	-0.253877201900045	0.604194194699571	-0.420191395626174	0.674345639961084	NA
hsa-miR-629-3p|hsa-mir-629	2.94711413869962	-0.218896804756609	0.3443777090338	-0.635630004539942	NA	NA
hsa-miR-510-5p|hsa-mir-510	0.440930403427149	0.0747088619772218	0.210783931111902	0.354433383907049	0.723014119528104	NA
hsa-miR-885-5p|hsa-mir-885	5.81968995238146	0.995459267828918	0.6716527632425	1.48210403099244	0.138312616395426	NA
hsa-miR-1247-5p|hsa-mir-1247	3.08756946869514	-0.558771707955202	0.662985943209237	-0.842810792111853	0.399334271276381	NA
hsa-miR-656-5p|hsa-mir-656	20.4746375309705	-0.0874015001270386	0.666252533103732	-0.131183741576005	0.89562995714739	NA
hsa-miR-4726-5p|hsa-mir-4726	0.155111270457875	-0.0320437464647728	0.140236588195216	-0.228497761369995	0.819259296263627	NA
hsa-miR-518a-3p|hsa-mir-518a-2	5.80985765804709	0.801657345406839	0.671266734688264	1.19424560160743	0.232381909805216	NA
hsa-miR-3180|hsa-mir-3180-4	9.23140639752041	-0.0775593183999507	0.383758059872358	-0.202104728238797	NA	NA
hsa-miR-6873-3p|hsa-mir-6873	8.04388172210614	0.542795360515637	0.585883110749784	0.926456746331184	NA	NA
hsa-miR-7-2-3p|hsa-mir-7-2	2.12093251227604	-0.0918648357319559	0.344258660712927	-0.26684829233261	0.789585970055598	NA
hsa-miR-4732-3p|hsa-mir-4732	0.134944629323275	0.0285501045995763	0.132279053452873	0.215832392614964	0.829118397695916	NA
hsa-miR-6764-5p|hsa-mir-6764	1.17581440913906	0.141391991152308	0.283629318944784	0.498509786217953	0.618124773287016	NA
hsa-miR-4728-5p|hsa-mir-4728	1.71883593010751	0.168476809267763	0.306882615757882	0.548994307975674	0.583009356067595	NA
hsa-miR-522-5p*hsa-miR-518e-5p*hsa-miR-519a-5p*hsa-miR-523-5p*hsa-miR-519b-5p*hsa-miR-519c-5p|hsa-mir-522	20.9480344300054	0.398967098240478	0.521338491427932	0.765274586090349	0.44410805395125	NA
hsa-miR-548i|hsa-mir-548i-2	1.83850538393633	0.573366596672373	0.502480507610946	1.14107231621472	0.253839830516817	NA
hsa-miR-1229-3p|hsa-mir-1229	16.6436189363048	0.0407556903417621	0.593330882096692	0.0686896495219347	0.945236657229334	NA
hsa-miR-3183|hsa-mir-3183	0.975561559449598	-0.125953410977293	0.269370848536837	-0.467583673814164	0.640082342352569	NA
hsa-miR-4660|hsa-mir-4660	0.736643970046076	0.10419062666982	0.246457724702097	0.422752530056662	0.67247582511699	NA
hsa-miR-6734-3p|hsa-mir-6734	0.775556352289373	-0.108833916332367	0.251829608124203	-0.432172837590608	0.66561579942206	NA
hsa-miR-548t-5p|hsa-mir-548t	1.17581440913906	0.141391991152308	0.283629318944784	0.498509786217953	0.618124773287016	NA
hsa-miR-494-5p|hsa-mir-494	2.02416943984912	0.188583819233298	0.322576156463331	0.584617974561102	NA	NA
hsa-miR-335-5p|hsa-mir-335	12935.5401238252	-0.156445176751667	0.293296716947017	-0.533402413706283	NA	NA
hsa-miR-219b-5p|hsa-mir-219b	8.68087265404884	-0.388906055457836	0.574725175180362	-0.676681781576365	0.498607878058404	NA
hsa-miR-660-3p|hsa-mir-660	20.4264369296577	1.09888849830099	0.601556639433498	1.82674153399062	NA	NA
hsa-miR-6511a-5p|hsa-mir-6511b-2	14.6792071206581	-0.321970787340207	0.511932623904579	-0.628931957655858	0.529393602988559	NA
hsa-miR-4508|hsa-mir-4508	0.881860806854298	0.11926597011398	0.262390958501787	0.454535365071156	0.649443543857858	NA
hsa-miR-3921|hsa-mir-3921	0.809667775939649	0.11352686736593	0.256481365132123	0.44263203023521	0.658031913011406	NA
hsa-miR-6862-3p|hsa-mir-6862-2	3.88361800791288	0.19609808102865	0.482434816576249	0.406475806245332	0.684393030092345	NA
hsa-miR-6770-5p|hsa-mir-6770-3	1.28545985943243	-0.453041095356317	0.463715012194916	-0.976981731110934	0.328578196829172	NA
hsa-miR-625-5p|hsa-mir-625	18.8041221415958	-0.28961963014616	0.60438816992159	-0.479194737024276	0.631800098009916	NA
hsa-miR-561-5p|hsa-mir-561	3.73772410012526	-0.506144143480873	0.521594836748077	-0.97037797888581	0.331858121084992	NA
hsa-miR-216b-5p|hsa-mir-216b	21.2667052956296	0.605963216204388	0.427245646828083	1.41830167423149	0.15610270811059	NA
hsa-miR-4800-5p|hsa-mir-4800	0.587907204569532	0.0916107594562345	0.232060741458552	0.39477060566316	0.693012189948787	NA
hsa-miR-4638-3p|hsa-mir-4638	1.96210058037097	-0.180117958373473	0.31637376129712	-0.569320153589844	0.569138892304461	NA
hsa-miR-891a-5p|hsa-mir-891a	0.146976801142383	0.0307656994609451	0.137219954039033	0.224207183834164	0.82259609386914	NA
hsa-miR-6858-5p|hsa-mir-6858	3.72267049098899	-0.240237730559536	0.358282077393566	-0.670526788019149	NA	NA
hsa-miR-548ad-5p*hsa-miR-548ae-5p|hsa-mir-548d-1	26.4747872748885	-0.181029286855159	0.404909082941255	-0.44708625832783	NA	NA
hsa-miR-1322|hsa-mir-598	2.83383721578877	0.219415696450798	0.344504250556052	0.636902726444295	NA	NA
hsa-miR-10526-3p|hsa-mir-10526	2.98821292627884	-0.5145479216537	0.483561980630547	-1.06407853029047	NA	NA
hsa-miR-6516-5p|hsa-mir-6516	8.23839262069013	0.162677544055766	0.498642078723289	0.326241107594212	0.744241941896543	NA
hsa-miR-6758-3p|hsa-mir-6758	0.930667622747247	-0.121838894204293	0.265290229870213	-0.459266420266964	0.646042858592377	NA
hsa-miR-524-5p|hsa-mir-524	6.54179713784811	0.406811552962851	0.521574581544782	0.779968133719189	0.435409632218018	NA
hsa-miR-363-3p|hsa-mir-363	11.4649479474572	0.361260060773219	0.61429293483851	0.588090860703437	0.556471307238951	NA
hsa-miR-3180|hsa-mir-3180-3	9.23140639752041	-0.0775593183999507	0.383758059872358	-0.202104728238797	NA	NA
hsa-miR-6809-5p|hsa-mir-6809	0.58863017411129	-0.0899554736851779	0.230399286456331	-0.39043295258741	0.696216424850399	NA
hsa-miR-33b-3p|hsa-mir-33b	41.6978904608919	0.10657870618365	0.249050583583414	0.427939997771389	NA	NA
hsa-miR-203b-3p|hsa-mir-203b	0.134944629323275	0.0285501045995763	0.132279053452873	0.215832392614964	0.829118397695916	NA
hsa-miR-518a-3p|hsa-mir-518a-1	5.80985765804709	0.801657345406839	0.671266734688264	1.19424560160743	0.232381909805216	NA
hsa-miR-3159|hsa-mir-3159	0.881860806854298	0.11926597011398	0.262390958501787	0.454535365071156	0.649443543857858	NA
hsa-miR-32-5p|hsa-mir-32	626.574720043387	-0.272807141138671	0.350353841185764	-0.778661767244685	NA	NA
hsa-miR-188-3p|hsa-mir-188	9.6274871952742	0.87452709450841	0.612723187521097	1.42727925484018	0.153499417770618	NA
hsa-miR-142-5p|hsa-mir-142	18.3942762513028	0.207173573972975	0.600690558124172	0.344892342939323	0.73017530728264	NA
hsa-miR-1913|hsa-mir-1913	0.981050290185484	-0.1244062557251	0.267837742034397	-0.464483663803898	0.642301261006238	NA
hsa-miR-1468-5p|hsa-mir-1468	21.4231969860299	-0.0398148301144536	0.57647095871814	-0.0690664976480118	0.944936688328728	NA
hsa-miR-616-3p|hsa-mir-616	11.1780091047604	1.00259840065464	0.589377326907982	1.70111464232009	NA	NA
hsa-miR-3140-3p|hsa-mir-3140	5.62999857255524	-0.0213132488254776	0.371478512139711	-0.0573741094813628	0.954247186661295	NA
hsa-miR-6720-3p|hsa-mir-6720	0.58863017411129	-0.0899554736851779	0.230399286456331	-0.39043295258741	0.696216424850399	NA
hsa-miR-1250-5p|hsa-mir-1250	0.134944629323275	0.0285501045995763	0.132279053452873	0.215832392614964	0.829118397695916	NA
hsa-miR-5010-3p|hsa-mir-5010	4.33809994712314	0.149229408250914	0.469376096831065	0.317931418447633	0.750536959659889	NA
hsa-let-7d-3p|hsa-let-7d	8463.60306017457	0.336844402680262	0.259578240322945	1.29766039811808	NA	NA
hsa-miR-2113|hsa-mir-2113	0.57670267737573	0.10075975141282	0.416092549019803	0.242157067340383	0.808658460397463	NA
hsa-miR-520d-3p|hsa-mir-520d	3.83244780296858	0.538966877322261	0.669016848067802	0.805610320396056	0.420467573000711	NA
hsa-miR-1266-5p|hsa-mir-1266	1.6015230844099	0.131924839403025	0.338720516293136	0.389479919453285	0.696921162267592	NA
hsa-miR-4723-3p|hsa-mir-4723	0.809667775939649	0.11352686736593	0.256481365132123	0.44263203023521	0.658031913011406	NA
hsa-miR-190b-5p|hsa-mir-190b	8.3350718259308	0.463798092996965	0.525966927734127	0.881800867204738	0.377884502616091	NA
hsa-miR-6827-5p|hsa-mir-6827	6.64224523393732	-2.58624021423426	0.67055968370016	-3.85683821604564	0.000114863130442444	NA
hsa-miR-548i|hsa-mir-548i-3	1.83850538393633	0.573366596672373	0.502480507610946	1.14107231621472	0.253839830516817	NA
hsa-miR-6815-5p|hsa-mir-6815	7.31562185949493	0.813128122692227	0.558063141419826	1.45705398250002	NA	NA
hsa-miR-4717-3p|hsa-mir-4717	5.10340695456201	-2.26663245714303	0.671793569566559	-3.37400141922385	0.000740839857667458	NA
hsa-miR-4796-3p|hsa-mir-4796	2.74404893435232	0.166351196696844	0.359208064735289	0.463105406108944	NA	NA
hsa-miR-4689|hsa-mir-4689	0.293953602284766	0.0547843139011176	0.181647268993773	0.301597234049225	0.762959116777705	NA
hsa-miR-518c-3p|hsa-mir-518c	15.2636655161994	0.505141672025155	0.671883384943843	0.751829384897463	0.452153668332187	NA
hsa-miR-449c-5p|hsa-mir-449c	0.134944629323275	0.0285501045995763	0.132279053452873	0.215832392614964	0.829118397695916	NA
hsa-miR-1260a|hsa-mir-1260a	5.20767664985729	0.814291746142206	0.651388931585454	1.25008532791654	0.211268378864163	NA
hsa-miR-586|hsa-mir-586	1.69307376145042	0.0843317349880741	0.331181564422758	0.254638977670942	0.7990019514518	NA
hsa-miR-6501-5p|hsa-mir-6501	0.293953602284766	0.0547843139011176	0.181647268993773	0.301597234049225	0.762959116777705	NA
hsa-miR-4504|hsa-mir-4504	3.49068225708852	-0.520478544512278	0.485260055323945	-1.07257652634281	NA	NA
hsa-miR-1915-5p|hsa-mir-1915	0.310222540915749	-0.0566569630989966	0.184941506861482	-0.306350716291242	0.759337628176496	NA
hsa-miR-6797-3p|hsa-mir-6797	2.38019839156365	-0.546462328699236	0.494488841236926	-1.10510548090894	0.269113885950312	NA
hsa-miR-378i|hsa-mir-378i	0.245547990015359	0.0469393551320878	0.168575411097257	0.278447223272716	0.780669073270195	NA
hsa-miR-2682-5p|hsa-mir-2682	18.6509111947062	0.0667509720445074	0.671857878755533	0.0993528157594114	0.920858144902665	NA
hsa-miR-522-5p*hsa-miR-518e-5p*hsa-miR-519a-5p*hsa-miR-523-5p*hsa-miR-519b-5p*hsa-miR-519c-5p|hsa-mir-519b	20.9480344300054	0.398967098240478	0.521338491427932	0.765274586090349	0.44410805395125	NA
hsa-miR-548a-3p|hsa-mir-548a-1	2.74694081251935	-0.209566260079261	0.337975832249129	-0.620062856816299	NA	NA
hsa-miR-548av-3p|hsa-mir-548av	0.674723146616374	0.100784768992893	0.242777826789584	0.415131687788949	0.678045503460723	NA
hsa-miR-6736-5p|hsa-mir-6736	2.1218727534855	-0.0204921397016701	0.339168721560281	-0.0604187190593516	0.951822150238018	NA
hsa-miR-664b-5p|hsa-mir-664b	0.836195622385369	-0.114641290597169	0.257961254312516	-0.444412828208233	0.65674414044669	NA
hsa-miR-5008-5p|hsa-mir-5008	0.491095980030718	0.0793474949609031	0.2168424289343	0.365922367457636	0.714423005349671	NA
hsa-miR-3149|hsa-mir-3149	1.54877064110016	-0.437068162726881	0.456893284767764	-0.956608856593373	0.338764716886098	NA
hsa-miR-498-5p|hsa-mir-498	15.1796521522437	0.660856390585927	0.512768017474442	1.28880189104007	0.197466968448717	NA
hsa-miR-105-5p|hsa-mir-105-2	9.06755689823309	-0.940644126298283	0.671711324112243	-1.4003696119631	0.161402664976721	NA
hsa-miR-202-3p|hsa-mir-202	2.1436122856695	0.402143293571411	0.574659651043793	0.699793856835035	0.484056051762338	NA
hsa-miR-6511b-5p|hsa-mir-6511b-1	9.25953847197013	0.326627259575419	0.406270870550211	0.803964259443629	NA	NA
hsa-miR-3146|hsa-mir-3146	1.81175718183497	-0.176642416094574	0.313677863733648	-0.563133190184456	NA	NA
hsa-miR-5088-5p|hsa-mir-5088	2.97207390010963	0.132944540116164	0.358318235632978	0.371023651311842	0.710619915802504	NA
hsa-miR-153-3p|hsa-mir-153-2	3.64091425241534	0.74608925240483	0.545455641669935	1.36782754711391	0.171366062859262	NA
hsa-miR-5699-3p|hsa-mir-5699	0.784840232148387	-0.108552320765436	0.251520945370329	-0.431583622610864	0.666044063641781	NA
hsa-miR-6738-3p|hsa-mir-6738	2.26368772329353	-0.573834666896974	0.503059824167875	-1.14068871996719	0.253999482290935	NA
hsa-miR-98-3p|hsa-mir-98	19.0005068855185	0.298344922349325	0.604469823838965	0.493564625698844	0.621613688461784	NA
hsa-miR-338-3p|hsa-mir-338	4.51139515181279	0.716836455814892	0.538396942938533	1.3314274258365	0.183048410159414	NA
hsa-miR-6811-5p|hsa-mir-6811	5.00777102484599	0.656748407641366	0.523654841297593	1.25416277258885	NA	NA
hsa-miR-4725-3p|hsa-mir-4725	2.03039129846805	-0.0131851888075094	0.339086384769767	-0.0388844536369749	0.968982511395625	NA
hsa-miR-766-3p|hsa-mir-766	7.29095162112694	-1.37373514425544	0.658297011033489	-2.08680143040412	0.0369060877937671	NA
hsa-miR-4795-5p|hsa-mir-4795	0.139365937064228	-0.029207162000874	0.134007688274049	-0.217951390528763	0.827466985633196	NA
hsa-miR-4489|hsa-mir-4489	2.94711413869962	-0.218896804756609	0.3443777090338	-0.635630004539942	NA	NA
hsa-miR-590-5p|hsa-mir-590	14.287615465968	-0.240538943521128	0.66374019854079	-0.362399240018828	0.717053707335528	NA
hsa-miR-509-3p|hsa-mir-509-1	4.85089080186652	0.207990197554551	0.599611707579392	0.346874810690737	0.728685371251965	NA
hsa-miR-4661-5p|hsa-mir-4661	3.34478248954148	-0.231985944114258	0.353023634487564	-0.657139980021452	NA	NA
hsa-miR-6729-3p|hsa-mir-6729	1.20293804334107	-0.433930166605152	0.456443962877311	-0.950675662067611	0.341769046668426	NA
hsa-miR-4728-3p|hsa-mir-4728	1.71550785489563	-0.509392434992399	0.483247622583281	-1.05410230943167	0.291836078957985	NA
hsa-miR-3160-3p|hsa-mir-3160-2	0.146976801142383	0.0307656994609451	0.137219954039033	0.224207183834164	0.82259609386914	NA
hsa-miR-509-3p|hsa-mir-509-3	4.85089080186652	0.207990197554551	0.599611707579392	0.346874810690737	0.728685371251965	NA
hsa-miR-5579-3p|hsa-mir-5579	0.26988925864655	0.0513028920116211	0.175983565017958	0.291520927004666	0.770652941136154	NA
hsa-miR-6855-3p|hsa-mir-6855	2.72837305280133	-0.611751127871052	0.513557578815084	-1.19120260922354	0.23357405549323	NA
hsa-miR-580-3p|hsa-mir-580	15.5206490206409	-0.0490649348698582	0.663155116597693	-0.073987116500865	0.941020636705231	NA
hsa-miR-6769b-3p|hsa-mir-6769b	0.134944629323275	0.0285501045995763	0.132279053452873	0.215832392614964	0.829118397695916	NA
hsa-miR-6511a-5p|hsa-mir-6511a-1	14.6792071206581	-0.321970787340207	0.511932623904579	-0.628931957655858	0.529393602988559	NA
hsa-miR-3675-5p|hsa-mir-3675	9.30667622747247	-0.322515274872933	0.404343031103902	-0.797627880447031	NA	NA
hsa-miR-147b-5p|hsa-mir-147b	3.45082207380123	0.0603068881384609	0.35406738627639	0.170326018368109	0.864753750516472	NA
hsa-miR-1255b-5p|hsa-mir-1255b-1	2.80786256661096	-0.0106149971874599	0.568402750338224	-0.0186751333999413	0.985100265467698	NA
hsa-miR-499b-3p|hsa-mir-499b	0.836195622385369	-0.114641290597169	0.257961254312516	-0.444412828208233	0.65674414044669	NA
hsa-miR-6876-3p|hsa-mir-6876	1.37347040625968	-0.150413416919352	0.291966521388123	-0.515173507579663	0.606431779919711	NA
hsa-miR-147b-3p|hsa-mir-147b	1.75428018120257	0.175855326512281	0.312786406451997	0.562221768225305	NA	NA
hsa-miR-627-3p|hsa-mir-627	10.6432852062837	-0.293171344521167	0.573351235247266	-0.511329402464325	0.609120419952706	NA
hsa-miR-6783-3p|hsa-mir-6783	3.32360402713945	-0.924262193348113	0.648291021111208	-1.42569025831003	0.153957769729754	NA
hsa-miR-548u|hsa-mir-548u	16.3043069743355	0.611010161128026	0.66295039646487	0.92165290855272	0.356709651317833	NA
hsa-miR-518a-5p*hsa-miR-527|hsa-mir-518a-1	0.404833887969825	0.0702076623453461	0.20458837284988	0.343165456410673	0.731473990301545	NA
hsa-miR-3157-3p|hsa-mir-3157	0.809286175863126	0.0189988638929016	0.432951601360314	0.0438821887555284	0.964998312937379	NA
hsa-miR-4479|hsa-mir-4479	3.87778176144686	-0.243972693054998	0.360620190159487	-0.676536421732513	NA	NA
hsa-miR-99a-3p|hsa-mir-99a	14.430663166257	-0.213476888272794	0.671702744466479	-0.317814524402985	0.750625632616522	NA
hsa-miR-521|hsa-mir-521-1	1.37736580360632	-0.00245912889388637	0.45529530775415	-0.00540117337474132	0.995690508107318	NA
hsa-miR-6803-3p|hsa-mir-6803	6.19248244557723	-0.0569664273923311	0.490278829401159	-0.116191897296303	0.907500458278975	NA
hsa-miR-6875-5p|hsa-mir-6875	2.81343097973846	0.140134781682343	0.46150040047421	0.303650401036162	0.761394248937827	NA
hsa-miR-3134|hsa-mir-3134	8.44917530506915	-0.460665581062676	0.67128826891386	-0.686241071675555	0.492561102061519	NA
hsa-miR-6515-5p|hsa-mir-6515	10.9870474416403	0.685679323785487	0.627514564475236	1.09269069214177	0.274529627867638	NA
hsa-miR-143-5p|hsa-mir-143	3.2386711037586	0.231853119896585	0.352723142093339	0.657323243721931	NA	NA
hsa-miR-3120-5p|hsa-mir-3120	0.981050290185484	-0.1244062557251	0.267837742034397	-0.464483663803898	0.642301261006238	NA
hsa-miR-5001-5p|hsa-mir-5001	0.465333811373624	-0.0769546268107128	0.214037371923841	-0.359538271840186	0.719192452362275	NA
hsa-miR-215-3p|hsa-mir-215	0.977519364383047	0.173551822769983	0.461008184008132	0.376461478972186	0.70657384803102	NA
hsa-miR-1252-5p|hsa-mir-1252	6.02749478592122	0.156527539106208	0.37699926713122	0.415193218536752	NA	NA
hsa-miR-10399-3p|hsa-mir-10399	7.01712072481029	0.303632898682638	0.394547881673619	0.769571737135345	NA	NA
hsa-miR-3679-5p|hsa-mir-3679	9.89670076955825	-0.19689798480099	0.501757322993704	-0.392416763598408	0.694750301784736	NA
hsa-miR-618|hsa-mir-618	8.32874045868669	0.0740060359707942	0.37742564622471	0.196081100240689	0.844546688933787	NA
hsa-miR-6880-5p|hsa-mir-6880	1.36147846505186	0.429677678029832	0.453200644905963	0.948095910408487	0.343080630019866	NA
hsa-miR-6726-3p|hsa-mir-6726	1.32279121028145	0.150973953008865	0.292167983468393	0.516736814269033	0.605339893392417	NA
hsa-miR-548bc|hsa-mir-548bc	3.27590443933339	-0.654487287020252	0.524568447595842	-1.24766804030979	0.212152649941732	NA
hsa-miR-124-5p|hsa-mir-124-1	0.612310612516007	-0.0718902050245861	0.286338257890301	-0.251067410810776	0.801761991464072	NA
hsa-miR-525-5p|hsa-mir-525	19.8101577459531	0.658198407921396	0.512855497063502	1.28339934287552	0.199352203990417	NA
hsa-miR-3680-5p|hsa-mir-3680-1	0.981050290185484	-0.1244062557251	0.267837742034397	-0.464483663803898	0.642301261006238	NA
hsa-miR-514b-5p|hsa-mir-514b	1.90010987695841	0.223006071318402	0.573414755688387	0.388908846705003	0.697343577633141	NA
hsa-miR-323b-5p|hsa-mir-323b	3.48414842660571	-0.235753234957987	0.355443848920007	-0.663264354339813	NA	NA
hsa-miR-193a-3p|hsa-mir-193a	11.2141056202177	0.998210177363475	0.588734687105728	1.69551786097531	NA	NA
hsa-miR-6859-3p|hsa-mir-6859-3	0.440930403427149	0.0747088619772218	0.210783931111902	0.354433383907049	0.723014119528104	NA
hsa-miR-1286|hsa-mir-1286	3.20541655247725	-0.228061478453819	0.350471279682005	-0.650728010183166	NA	NA
hsa-miR-520g-3p|hsa-mir-520g	10.5051037708343	-0.0878334919849509	0.562100615188692	-0.156259377078721	0.875828575338198	NA
hsa-miR-643|hsa-mir-643	3.13936092859355	-0.221481617932109	0.346103034259584	-0.639929720367588	NA	NA
hsa-miR-3179|hsa-mir-3179-2	10.2697413208546	-1.18102824949049	0.650150239210614	-1.81654666608205	0.0692865562556466	NA
hsa-miR-6818-5p|hsa-mir-6818	4.15417157209673	-0.74258434654129	0.545071945816273	-1.36236023930608	0.173084225306937	NA
hsa-miR-3664-3p|hsa-mir-3664	11.6942967982623	-3.35581873962213	0.654695058510014	-5.12577374153313	2.96318287579551e-07	NA
hsa-miR-4466|hsa-mir-4466	10.7842985027435	-0.914680886817496	0.576143771145396	-1.58759138365599	NA	NA
hsa-miR-548ar-3p|hsa-mir-548ar	19.033532483621	0.0296776621895383	0.618812414396905	0.0479590607736307	0.961748869809021	NA
hsa-miR-6780a-3p|hsa-mir-6780a	0.784840232148387	-0.108552320765436	0.251520945370329	-0.431583622610864	0.666044063641781	NA
